# Supplementary material for: Synthesis and crystal structure of 1,3-bis­(4-hy­droxy­phen­yl)-1H-imidazol-3-ium chloride
Source: Acta Crystallogr E Crystallogr Commun. 2019 Aug 16;75(Pt 9):1311–5. doi: 10.1107/S2056989019011058 (PMC6727052; doi:10.1107/S2056989019011058)
Supplement: Supplementary file 1 [file e-75-01311-sup1.cif]

##############################################################################
#                                                                            #
# This CIF contains the data in a paper accepted for publication in          #
# Acta Crystallographica Section E. It conforms to the requirements of       #
# Notes for Authors for Acta Crystallographica Section E, and has been       #
# peer reviewed under the auspices of the IUCr Commission on Journals.       #
#                                                                            #
# Full details of the Crystallographic Information File format               #
# are given in the paper "The Crystallographic Information File (CIF):       #
# a New Standard Archive File for Crystallography" by S. R. Hall, F. H.      #
# Allen and I. D. Brown [Acta Cryst. (1991), A47, 655-685].                  #
#                                                                            #
# The current version of the core CIF dictionary is obtainable from          #
# ftp://ftp.iucr.org/pub/cif_core.dic.                                       #
#                                                                            #
# Software is freely available for graphical display of the structure(s)     #
# in this CIF. For information consult the CIF software page                 #
# http://www.iucr.org/resources/cif/software.                                #
#                                                                            #
# This file may be used for bona fide research purposes within the           #
# scientific community so long as proper attribution is given to the journal # 
# article from which it was obtained.                                        #
#                                                                            #
##############################################################################
data_I
_audit_creation_method     'SHELXL-2018/3'
_chemical_name_systematic
;
1,3-Bis(4-hydroxyphenyl)-1<i>H</i>-imidazol-3-ium chloride
;
_chemical_name_common     ?
_chemical_formula_moiety     'C15 H13 N2 O2 +, Cl -'
_chemical_formula_sum     'C15 H13 Cl N2 O2'
_chemical_formula_iupac     'C15 H13 N2 O2 +, Cl -'
_chemical_formula_weight     288.72
_chemical_melting_point     ?
_space_group_crystal_system     monoclinic
_space_group_name_H-M_alt     'P 21/n'
_space_group_name_Hall     '-P 2yn'
loop_
    _space_group_symop_operation_xyz
    'x, y, z'
    '-x+1/2, y+1/2, -z+1/2'
    '-x, -y, -z'
    'x-1/2, -y-1/2, z-1/2'
_cell_length_a     8.1752(6)
_cell_length_b     13.2684(8)
_cell_length_c     12.7391(10)
_cell_angle_alpha     90
_cell_angle_beta     100.105(3)
_cell_angle_gamma     90
_cell_volume     1360.40(17)
_cell_formula_units_Z     4
_cell_measurement_reflns_used     1847
_cell_measurement_theta_min     3.16
_cell_measurement_theta_max     25.10
_cell_measurement_temperature     90.0(2)
_exptl_crystal_description     needle
_exptl_crystal_colour     'pale yellow'
_exptl_crystal_size_max     0.240
_exptl_crystal_size_mid     0.030
_exptl_crystal_size_min     0.030
_exptl_crystal_density_diffrn     1.410
_exptl_crystal_density_meas     ?
_exptl_crystal_density_method     ?
_exptl_crystal_F_000     600
_exptl_absorpt_coefficient_mu     0.283
_exptl_absorpt_correction_type     multi-scan
_exptl_absorpt_process_details
;
(<i>SADABS</i>; Krause <i>et al.</i>, 2015)
;
_exptl_absorpt_correction_T_min     0.821
_exptl_absorpt_correction_T_max     0.928
_exptl_special_details
;
The crystal was mounted using polyisobutene oil on the tip of a fine glass
fibre, which was fastened in a copper mounting pin with electrical solder.
It was placed directly into the cold gas stream of a liquid-nitrogen based
cryostat (Hope, 1994; Parkin & Hope, 1998).
Diffraction data were collected with the crystal at 90K, which is standard
practice in this laboratory for the majority of flash-cooled crystals.
;
_diffrn_ambient_temperature     90.0(2)
_diffrn_source     'microsource'
_diffrn_radiation_type     MoK\a
_diffrn_radiation_wavelength     0.71073
_diffrn_measurement_device_type     'Bruker D8 Venture dual source'
_diffrn_measurement_method     '\f and \w scans'
_diffrn_detector_area_resol_mean     7.41
_diffrn_reflns_number     14925
_diffrn_reflns_av_R_equivalents     0.1032
_diffrn_reflns_av_unetI/netI     0.0977
_diffrn_reflns_theta_min     2.235
_diffrn_reflns_theta_max     27.476
_diffrn_reflns_theta_full     25.242
_diffrn_measured_fraction_theta_max     0.999
_diffrn_measured_fraction_theta_full     1.000
_diffrn_reflns_limit_h_min     -10
_diffrn_reflns_limit_h_max     10
_diffrn_reflns_limit_k_min     -12
_diffrn_reflns_limit_k_max     17
_diffrn_reflns_limit_l_min     -16
_diffrn_reflns_limit_l_max     16
_refine_special_details
;
 Refinement progress was checked using <i>Platon</i> (Spek, 2009) and by
an <i>R</i>-tensor (Parkin, 2000). The final model was further checked
with the IUCr utility <i>checkCIF</i>.
;
_reflns_number_total     3109
_reflns_number_gt     1869
_reflns_threshold_expression     'I > 2\s(I)'
_refine_ls_structure_factor_coef     Fsqd
_refine_ls_matrix_type     full
_refine_ls_R_factor_all     0.1135
_refine_ls_R_factor_gt     0.0489
_refine_ls_wR_factor_gt     0.0658
_refine_ls_wR_factor_ref     0.0833
_refine_ls_goodness_of_fit_ref     1.008
_refine_ls_restrained_S_all     1.008
_refine_ls_number_reflns     3109
_refine_ls_number_parameters     187
_refine_ls_number_restraints     0
_refine_ls_hydrogen_treatment     mixed
_refine_ls_weighting_scheme     calc
_refine_ls_weighting_details
                           'w=1/[\s^2^(Fo^2^)+0.9975P] where P=(Fo^2^+2Fc^2^)/3'
_atom_sites_solution_hydrogens     mixed
_atom_sites_solution_primary     direct
_atom_sites_solution_secondary     difmap
_refine_ls_shift/su_max     0.000
_refine_ls_shift/su_mean     0.000
_refine_diff_density_max     0.338
_refine_diff_density_min     -0.321
_refine_ls_extinction_method     none
_refine_ls_extinction_coef     .
loop_
    _atom_type_symbol
    _atom_type_description
    _atom_type_scat_dispersion_real
    _atom_type_scat_dispersion_imag
    _atom_type_scat_source
    'C' 'C' 0.0033 0.0016
                         'International Tables Vol C Tables 4.2.6.8 and 6.1.1.4'
    'H' 'H' 0.0000 0.0000
                         'International Tables Vol C Tables 4.2.6.8 and 6.1.1.4'
    'N' 'N' 0.0061 0.0033
                         'International Tables Vol C Tables 4.2.6.8 and 6.1.1.4'
    'O' 'O' 0.0106 0.0060
                         'International Tables Vol C Tables 4.2.6.8 and 6.1.1.4'
    'Cl' 'Cl' 0.1484 0.1585
                         'International Tables Vol C Tables 4.2.6.8 and 6.1.1.4'
_computing_data_collection
;
<i>APEX3</i> (Bruker, 2016)
;
_computing_cell_refinement
;
<i>APEX3</i> (Bruker, 2016)
;
_computing_data_reduction
;
<i>APEX3</i> (Bruker, 2016)
;
_computing_structure_solution
;
<i>SHELXT</i> (Sheldrick, 2015a)
;
_computing_structure_refinement
;
<i>SHELXL2018</i> (Sheldrick, 2015b)
;
_computing_molecular_graphics
;
<i>XP</i> in <i>SHELXTL</i> (Sheldrick, 2008)
;
_computing_publication_material
;
<i>SHELXL2018</i> (Sheldrick, 2015b) and <i>CIFFIX</i> (Parkin,
2013)
;
loop_
    _atom_site_type_symbol
    _atom_site_label
    _atom_site_fract_x
    _atom_site_fract_y
    _atom_site_fract_z
    _atom_site_U_iso_or_equiv
    _atom_site_adp_type
    _atom_site_calc_flag
    _atom_site_occupancy
    _atom_site_disorder_assembly
    _atom_site_disorder_group
    Cl Cl1 0.02919(8) 0.26975(5) 0.32981(6) 0.02188(17) Uani d 1 . .
    N N1 0.1115(3) 0.61456(15) 0.38285(18) 0.0172(5) Uani d 1 . .
    N N2 -0.0616(3) 0.59391(15) 0.23466(18) 0.0177(5) Uani d 1 . .
    O O1 0.6632(2) 0.62630(14) 0.70648(16) 0.0267(5) Uani d 1 . .
    H H1O 0.754(4) 0.658(2) 0.685(2) 0.040 Uiso d 1 . .
    O O2 -0.3960(2) 0.45255(13) -0.15434(15) 0.0246(5) Uani d 1 . .
    H H2O -0.407(3) 0.386(2) -0.155(2) 0.037 Uiso d 1 . .
    C C1 0.0899(3) 0.56926(18) 0.2872(2) 0.0196(6) Uani d 1 . .
    H H1 0.168035 0.527175 0.261384 0.023 Uiso calc 1 . .
    C C2 -0.0294(3) 0.66978(18) 0.3909(2) 0.0201(6) Uani d 1 . .
    H H2 -0.047100 0.709198 0.450155 0.024 Uiso calc 1 . .
    C C3 -0.1369(3) 0.65700(19) 0.2986(2) 0.0209(6) Uani d 1 . .
    H H3 -0.244440 0.685964 0.280713 0.025 Uiso calc 1 . .
    C C4 0.2593(3) 0.61151(18) 0.4634(2) 0.0170(6) Uani d 1 . .
    C C5 0.4107(3) 0.64043(18) 0.4386(2) 0.0187(6) Uani d 1 . .
    H H5 0.420025 0.657846 0.367563 0.022 Uiso calc 1 . .
    C C6 0.5480(3) 0.64350(17) 0.5191(2) 0.0187(6) Uani d 1 . .
    H H6 0.653195 0.661931 0.503157 0.022 Uiso calc 1 . .
    C C7 0.5329(3) 0.61976(18) 0.6233(2) 0.0195(6) Uani d 1 . .
    C C8 0.3809(3) 0.58845(18) 0.6463(2) 0.0199(6) Uani d 1 . .
    H H8 0.371354 0.570419 0.717145 0.024 Uiso calc 1 . .
    C C9 0.2436(3) 0.58362(18) 0.5658(2) 0.0204(6) Uani d 1 . .
    H H9 0.139637 0.561368 0.580702 0.024 Uiso calc 1 . .
    C C10 -0.1400(3) 0.55635(18) 0.1320(2) 0.0173(6) Uani d 1 . .
    C C11 -0.1393(3) 0.45368(19) 0.1120(2) 0.0222(7) Uani d 1 . .
    H H11 -0.082486 0.408543 0.163846 0.027 Uiso calc 1 . .
    C C12 -0.2225(3) 0.41836(19) 0.0158(2) 0.0231(7) Uani d 1 . .
    H H12 -0.221456 0.348340 0.000365 0.028 Uiso calc 1 . .
    C C13 -0.3082(3) 0.48456(19) -0.0591(2) 0.0186(6) Uani d 1 . .
    C C14 -0.3043(3) 0.58696(19) -0.0383(2) 0.0204(6) Uani d 1 . .
    H H14 -0.359489 0.632414 -0.090377 0.025 Uiso calc 1 . .
    C C15 -0.2207(3) 0.62337(19) 0.0576(2) 0.0201(6) Uani d 1 . .
    H H15 -0.218569 0.693606 0.072208 0.024 Uiso calc 1 . .
loop_
    _atom_site_aniso_label
    _atom_site_aniso_U_11
    _atom_site_aniso_U_22
    _atom_site_aniso_U_33
    _atom_site_aniso_U_12
    _atom_site_aniso_U_13
    _atom_site_aniso_U_23
    Cl1 0.0211(3) 0.0216(3) 0.0222(4) 0.0002(3) 0.0016(3) 0.0014(3)
    N1 0.0161(12) 0.0175(11) 0.0171(13) 0.0012(9) 0.0003(10) -0.0010(10)
    N2 0.0184(13) 0.0184(11) 0.0155(13) 0.0004(9) 0.0008(10) -0.0011(9)
    O1 0.0184(11) 0.0370(12) 0.0223(12) -0.0078(9) -0.0031(9) 0.0074(9)
    O2 0.0334(12) 0.0194(10) 0.0176(12) -0.0022(9) -0.0044(10) -0.0014(9)
    C1 0.0202(15) 0.0199(14) 0.0180(17) 0.0023(11) 0.0015(13) 0.0003(12)
    C2 0.0191(15) 0.0226(14) 0.0197(17) 0.0058(11) 0.0062(13) -0.0025(12)
    C3 0.0180(15) 0.0222(14) 0.0222(17) 0.0054(12) 0.0028(13) -0.0001(12)
    C4 0.0156(14) 0.0183(13) 0.0160(16) -0.0002(11) 0.0000(12) -0.0012(12)
    C5 0.0222(16) 0.0182(14) 0.0158(16) 0.0015(11) 0.0035(13) -0.0006(11)
    C6 0.0182(15) 0.0181(14) 0.0198(16) -0.0012(11) 0.0035(13) 0.0017(12)
    C7 0.0200(15) 0.0185(13) 0.0179(16) 0.0007(11) -0.0021(13) 0.0016(12)
    C8 0.0228(16) 0.0238(15) 0.0135(16) -0.0018(12) 0.0041(13) 0.0053(12)
    C9 0.0189(15) 0.0188(14) 0.0229(18) -0.0018(11) 0.0022(13) 0.0006(12)
    C10 0.0161(15) 0.0196(14) 0.0155(16) -0.0014(11) 0.0005(12) -0.0026(12)
    C11 0.0227(16) 0.0187(14) 0.0233(17) 0.0040(12) -0.0015(13) 0.0030(12)
    C12 0.0280(17) 0.0178(14) 0.0225(18) -0.0012(12) 0.0015(14) 0.0001(12)
    C13 0.0182(15) 0.0238(14) 0.0138(16) -0.0031(11) 0.0026(12) -0.0021(12)
    C14 0.0258(16) 0.0188(14) 0.0163(16) 0.0027(12) 0.0027(13) 0.0022(12)
    C15 0.0235(16) 0.0177(14) 0.0185(16) 0.0000(11) 0.0017(13) -0.0010(12)
_geom_special_details
;
 All esds (except the esd in the dihedral angle between two l.s. planes)
 are estimated using the full covariance matrix.  The cell esds are taken
 into account individually in the estimation of esds in distances, angles
 and torsion angles; correlations between esds in cell parameters are only
 used when they are defined by crystal symmetry.  An approximate (isotropic)
 treatment of cell esds is used for estimating esds involving l.s. planes.
;
loop_
    _geom_bond_atom_site_label_1
    _geom_bond_atom_site_label_2
    _geom_bond_site_symmetry_2
    _geom_bond_distance
    _geom_bond_publ_flag
    N1 C1 . 1.342(3) ?
    N1 C2 . 1.384(3) ?
    N1 C4 . 1.442(3) ?
    N2 C1 . 1.341(3) ?
    N2 C3 . 1.385(3) ?
    N2 C10 . 1.441(3) ?
    O1 C7 . 1.366(3) ?
    O1 H1O . 0.93(3) ?
    O2 C13 . 1.364(3) ?
    O2 H2O . 0.89(3) ?
    C1 H1 . 0.9500 ?
    C2 C3 . 1.350(4) ?
    C2 H2 . 0.9500 ?
    C3 H3 . 0.9500 ?
    C4 C9 . 1.383(4) ?
    C4 C5 . 1.384(3) ?
    C5 C6 . 1.381(4) ?
    C5 H5 . 0.9500 ?
    C6 C7 . 1.391(4) ?
    C6 H6 . 0.9500 ?
    C7 C8 . 1.389(3) ?
    C8 C9 . 1.382(3) ?
    C8 H8 . 0.9500 ?
    C9 H9 . 0.9500 ?
    C10 C15 . 1.380(3) ?
    C10 C11 . 1.386(3) ?
    C11 C12 . 1.376(4) ?
    C11 H11 . 0.9500 ?
    C12 C13 . 1.393(4) ?
    C12 H12 . 0.9500 ?
    C13 C14 . 1.384(3) ?
    C14 C15 . 1.378(4) ?
    C14 H14 . 0.9500 ?
    C15 H15 . 0.9500 ?
loop_
    _geom_angle_atom_site_label_1
    _geom_angle_atom_site_label_2
    _geom_angle_atom_site_label_3
    _geom_angle_site_symmetry_1
    _geom_angle_site_symmetry_3
    _geom_angle
    _geom_angle_publ_flag
    C1 N1 C2 . . 109.0(2) ?
    C1 N1 C4 . . 126.4(2) ?
    C2 N1 C4 . . 124.5(2) ?
    C1 N2 C3 . . 108.7(2) ?
    C1 N2 C10 . . 126.4(2) ?
    C3 N2 C10 . . 124.7(2) ?
    C7 O1 H1O . . 110.7(19) ?
    C13 O2 H2O . . 111.0(19) ?
    N2 C1 N1 . . 107.9(2) ?
    N2 C1 H1 . . 126.1 ?
    N1 C1 H1 . . 126.1 ?
    C3 C2 N1 . . 107.0(2) ?
    C3 C2 H2 . . 126.5 ?
    N1 C2 H2 . . 126.5 ?
    C2 C3 N2 . . 107.4(2) ?
    C2 C3 H3 . . 126.3 ?
    N2 C3 H3 . . 126.3 ?
    C9 C4 C5 . . 121.6(3) ?
    C9 C4 N1 . . 118.3(2) ?
    C5 C4 N1 . . 120.1(2) ?
    C6 C5 C4 . . 118.8(3) ?
    C6 C5 H5 . . 120.6 ?
    C4 C5 H5 . . 120.6 ?
    C5 C6 C7 . . 120.4(3) ?
    C5 C6 H6 . . 119.8 ?
    C7 C6 H6 . . 119.8 ?
    O1 C7 C8 . . 117.4(3) ?
    O1 C7 C6 . . 122.6(2) ?
    C8 C7 C6 . . 120.1(3) ?
    C9 C8 C7 . . 119.8(3) ?
    C9 C8 H8 . . 120.1 ?
    C7 C8 H8 . . 120.1 ?
    C8 C9 C4 . . 119.3(3) ?
    C8 C9 H9 . . 120.3 ?
    C4 C9 H9 . . 120.3 ?
    C15 C10 C11 . . 121.6(3) ?
    C15 C10 N2 . . 118.9(2) ?
    C11 C10 N2 . . 119.4(2) ?
    C12 C11 C10 . . 118.7(2) ?
    C12 C11 H11 . . 120.6 ?
    C10 C11 H11 . . 120.6 ?
    C11 C12 C13 . . 120.4(2) ?
    C11 C12 H12 . . 119.8 ?
    C13 C12 H12 . . 119.8 ?
    O2 C13 C14 . . 117.9(2) ?
    O2 C13 C12 . . 122.4(2) ?
    C14 C13 C12 . . 119.7(3) ?
    C15 C14 C13 . . 120.4(2) ?
    C15 C14 H14 . . 119.8 ?
    C13 C14 H14 . . 119.8 ?
    C14 C15 C10 . . 119.1(2) ?
    C14 C15 H15 . . 120.5 ?
    C10 C15 H15 . . 120.5 ?
loop_
    _geom_torsion_atom_site_label_1
    _geom_torsion_atom_site_label_2
    _geom_torsion_atom_site_label_3
    _geom_torsion_atom_site_label_4
    _geom_torsion_site_symmetry_1
    _geom_torsion_site_symmetry_2
    _geom_torsion_site_symmetry_3
    _geom_torsion_site_symmetry_4
    _geom_torsion
    _geom_torsion_publ_flag
    C3 N2 C1 N1 . . . . 0.4(3) ?
    C10 N2 C1 N1 . . . . -175.5(2) ?
    C2 N1 C1 N2 . . . . -0.3(3) ?
    C4 N1 C1 N2 . . . . -177.5(2) ?
    C1 N1 C2 C3 . . . . 0.1(3) ?
    C4 N1 C2 C3 . . . . 177.3(2) ?
    N1 C2 C3 N2 . . . . 0.2(3) ?
    C1 N2 C3 C2 . . . . -0.4(3) ?
    C10 N2 C3 C2 . . . . 175.7(2) ?
    C1 N1 C4 C9 . . . . -127.9(3) ?
    C2 N1 C4 C9 . . . . 55.3(3) ?
    C1 N1 C4 C5 . . . . 55.0(4) ?
    C2 N1 C4 C5 . . . . -121.8(3) ?
    C9 C4 C5 C6 . . . . -1.5(4) ?
    N1 C4 C5 C6 . . . . 175.5(2) ?
    C4 C5 C6 C7 . . . . -1.2(4) ?
    C5 C6 C7 O1 . . . . -176.8(2) ?
    C5 C6 C7 C8 . . . . 2.8(4) ?
    O1 C7 C8 C9 . . . . 177.9(2) ?
    C6 C7 C8 C9 . . . . -1.8(4) ?
    C7 C8 C9 C4 . . . . -0.9(4) ?
    C5 C4 C9 C8 . . . . 2.6(4) ?
    N1 C4 C9 C8 . . . . -174.5(2) ?
    C1 N2 C10 C15 . . . . -135.4(3) ?
    C3 N2 C10 C15 . . . . 49.3(4) ?
    C1 N2 C10 C11 . . . . 47.6(4) ?
    C3 N2 C10 C11 . . . . -127.8(3) ?
    C15 C10 C11 C12 . . . . -0.5(4) ?
    N2 C10 C11 C12 . . . . 176.5(3) ?
    C10 C11 C12 C13 . . . . -1.2(4) ?
    C11 C12 C13 O2 . . . . -178.2(3) ?
    C11 C12 C13 C14 . . . . 2.5(4) ?
    O2 C13 C14 C15 . . . . 178.5(3) ?
    C12 C13 C14 C15 . . . . -2.2(4) ?
    C13 C14 C15 C10 . . . . 0.5(4) ?
    C11 C10 C15 C14 . . . . 0.9(4) ?
    N2 C10 C15 C14 . . . . -176.1(2) ?
loop_
    _geom_hbond_atom_site_label_D
    _geom_hbond_atom_site_label_H
    _geom_hbond_atom_site_label_A
    _geom_hbond_site_symmetry_A
    _geom_hbond_distance_DH
    _geom_hbond_distance_HA
    _geom_hbond_distance_DA
    _geom_hbond_angle_DHA
    _geom_hbond_publ_flag
    O1 H1O Cl1 3_666 0.93(3) 2.06(3) 2.975(2) 169(3) yes
    O2 H2O Cl1 4_565 0.89(3) 2.13(3) 3.0118(19) 171(3) yes
    C1 H1 O1 3_666 0.95 2.45 3.280(3) 145 yes
    C1 H1 O2 3_565 0.95 2.51 3.271(3) 137 yes
    C2 H2 Cl1 3_566 0.95 2.80 3.647(3) 150 yes
    C3 H3 Cl1 2_455 0.95 2.74 3.655(3) 163 yes
_shelx_space_group_comment
;
The symmetry employed for this shelxl refinement is uniquely defined
by the following loop, which should always be used as a source of
symmetry information in preference to the above space-group names.
They are only intended as comments.
;
_shelx_estimated_absorpt_T_min     0.935
_shelx_estimated_absorpt_T_max     0.992
_shelx_hkl_file
;
   1   0   0 0.07497 2.56119   2
   1   0   0 -0.5014 1.28316   3
   1   0   0 1.52037 2.34951   2
  -1   0   0 3.90565 2.01521   3
  -1   0   0 1.56289 2.94107   2
  -1   0   0 -5.3809 1.94597   2
   2   0   0 91.0070 10.6761   2
  -2   0   0 81.2581 7.40997   3
   2   0   0 107.819 15.3616   2
   2   0   0 89.0399 8.66773   3
  -2   0   0 72.3474 11.1764   2
  -2   0   0 107.124 14.5904   2
   3   0   0 -10.654 6.61642   2
   3   0   0 -14.532 9.37073   2
  -3   0   0 3.93005 10.1222   2
  -3   0   0 -0.5526 3.97526   3
  -3   0   0 1.97980 5.61301   2
   3   0   0 -2.8527 5.18932   3
  -4   0   0 17.8348 12.9299   2
   4   0   0 20.5097 12.5670   2
  -4   0   0 12.9588 6.35010   3
  -4   0   0 10.5999 9.27021   2
   4   0   0 6.80072 9.43159   2
  -5   0   0 -1.2452 5.88396   3
  -5   0   0 3.68625 8.98299   2
  -5   0   0 2.58719 11.5428   2
   5   0   0 -1.8402 12.7811   2
   5   0   0 0.53438 8.48692   2
   6   0   0 30.7575 18.3969   2
  -6   0   0 28.2040 14.2763   2
   7   0   0 24.2525 20.5532   2
  -7   0   0 -13.568 11.8610   2
  -8   0   0 29.5761 19.1843   2
   8   0   0 11.3528 21.3325   2
   9   0   0 -11.030 20.1526   2
  -9   0   0 -34.989 11.7143   2
 -10   0   0 49.8701 20.8996   2
  10   0   0 -2.0836 21.7988   2
   1  -1   0 4.36335 4.00278   3
   1  -1   0 18.1262 4.07758   2
   1  -1   0 15.6960 5.41102   2
  -1  -1   0 18.2251 3.99225   2
  -1  -1   0 23.0651 4.93667   2
  -1   1   0 15.4840 5.07211   2
   1   1   0 9.84457 4.83375   2
  -1   1   0 8.83299 5.49351   3
   1   1   0 13.4374 3.81068   2
  -1   1   0 15.8376 3.87475   2
  -2  -1   0 180.642 14.1681   2
   2  -1   0 196.581 13.5446   3
   2  -1   0 189.160 13.2351   2
   2  -1   0 178.802 18.5754   2
  -2  -1   0 201.547 16.9884   2
  -2   1   0 181.507 13.6281   3
   2   1   0 166.995 18.1510   2
   2   1   0 185.939 7.05916   3
   2   1   0 192.484 14.2010   2
  -2   1   0 184.421 15.2041   2
  -2   1   0 182.694 18.7736   2
  -3  -1   0 31.1513 12.6050   2
  -3  -1   0 14.3689 8.91449   2
   3  -1   0 5.87463 8.24301   2
   3  -1   0 22.2873 8.01607   3
   3  -1   0 -3.9565 10.2186   2
   3   1   0 15.4702 5.01153   3
  -3   1   0 7.28569 8.66334   2
  -3   1   0 7.93424 6.95246   3
   3   1   0 18.7591 8.83434   2
   3   1   0 4.29365 11.1978   2
  -3   1   0 15.4412 11.2404   2
   4  -1   0 435.621 33.6483   2
   4  -1   0 514.038 30.0765   2
  -4  -1   0 482.176 29.4426   2
  -4  -1   0 490.116 33.6692   2
  -4   1   0 500.149 34.8536   2
   4   1   0 512.659 36.0976   2
  -4   1   0 503.755 30.7070   2
  -4   1   0 541.915 24.5368   3
   4   1   0 484.237 29.2750   2
  -5  -1   0 39.6931 13.6628   2
   5  -1   0 46.8379 20.1706   2
   5  -1   0 36.0056 12.8436   2
  -5   1   0 20.1269 15.2421   2
  -5   1   0 27.0312 8.83655   3
   5   1   0 25.4729 9.75707   2
   5   1   0 16.6170 12.6924   2
  -6  -1   0 133.253 23.5033   2
   6  -1   0 125.345 26.4817   2
  -6   1   0 131.566 17.5299   3
  -6   1   0 91.9751 21.2973   2
   6   1   0 87.0151 24.1020   2
  -7  -1   0 17.1048 14.7750   2
   7  -1   0 18.4367 18.7605   2
   7   1   0 6.70888 19.0770   2
  -7   1   0 -6.1488 12.5280   2
  -8  -1   0 23.1182 18.1388   2
   8  -1   0 30.3254 22.8403   2
  -8   1   0 86.4831 23.6215   2
   8   1   0 76.8476 26.5613   2
   9  -1   0 31.9697 25.1017   2
  -9  -1   0 -9.6636 12.0856   2
  -9   1   0 28.1812 18.6325   2
   9   1   0 18.9881 26.4362   2
 -10  -1   0 125.248 28.7851   2
  10  -1   0 57.8251 32.6623   2
 -10   1   0 90.5348 26.5365   2
  10   1   0 91.6606 31.5663   2
   1  -2   0 55.1276 6.06219   2
   1  -2   0 43.5329 7.53291   2
  -1  -2   0 56.5932 5.98849   2
  -1  -2   0 47.9420 5.58378   2
   1  -2   0 65.0684 9.79807   3
  -1   2   0 55.0690 9.57883   3
   1   2   0 51.4352 6.12353   2
  -1   2   0 44.7890 7.18635   2
  -1   2   0 61.0017 7.98516   2
   1   2   0 54.2846 6.47629   2
  -2  -2   0 1986.19 45.8405   2
  -2  -2   0 1965.72 41.8004   2
   2  -2   0 1964.90 49.3150   2
   2  -2   0 1994.74 43.5367   2
   2  -2   0 1966.34 47.7331   3
   2   2   0 1970.90 41.5451   2
  -2   2   0 1942.67 47.0694   3
   2   2   0 1982.80 48.0528   2
  -2   2   0 1981.55 44.7059   2
  -3  -2   0 24.6467 8.80670   2
   3  -2   0 6.45653 8.42147   2
   3  -2   0 17.6923 8.91504   3
   3  -2   0 19.3202 11.8613   2
  -3  -2   0 7.45057 9.17038   2
   3   2   0 8.47220 11.1275   2
  -3   2   0 1.18060 8.03608   2
  -3   2   0 10.5544 8.45000   3
   3   2   0 11.2609 7.83186   2
   3   2   0 13.4702 2.72469   3
  -3   2   0 -3.8875 9.41425   2
   4  -2   0 824.732 36.3932   2
   4  -2   0 802.344 43.5230   2
  -4  -2   0 865.527 37.3309   2
  -4  -2   0 868.630 41.5869   2
  -4   2   0 793.335 43.1983   2
  -4   2   0 805.119 38.3356   2
   4   2   0 883.093 45.1965   2
   4   2   0 782.002 36.1213   2
  -4   2   0 811.073 34.9131   3
  -5  -2   0 9.19338 10.5901   2
  -5  -2   0 26.6855 14.2642   2
   5  -2   0 -1.6449 8.41392   2
  -5   2   0 1.73343 9.64834   3
   5   2   0 8.85486 15.3430   2
  -5   2   0 -12.734 11.2211   2
   5   2   0 10.6056 10.1960   2
  -6  -2   0 107.346 21.0978   2
   6  -2   0 83.7402 23.1007   2
  -6  -2   0 132.087 24.1313   2
  -6   2   0 98.7015 21.7403   2
   6   2   0 105.323 26.3979   2
  -6   2   0 116.617 18.9836   3
  -7  -2   0 1051.59 56.0865   2
   7  -2   0 1080.70 67.5014   2
  -7   2   0 1069.71 46.6460   3
   7   2   0 1171.07 71.2814   2
  -7   2   0 1047.17 58.0044   2
  -8  -2   0 -0.7867 14.5403   2
   8  -2   0 -2.7514 18.9063   2
   8   2   0 -5.6588 18.7762   2
  -8   2   0 8.34351 14.9483   2
  -9  -2   0 35.2916 19.6791   2
   9  -2   0 32.7605 26.4569   2
   9   2   0 34.8626 27.2959   2
  -9   2   0 30.9267 22.1354   2
 -10  -2   0 35.6740 21.0415   2
  10  -2   0 23.6514 20.4080   2
 -10   2   0 23.0432 17.7753   2
  10   2   0 40.6721 25.4339   2
   0   3   0 -5.0434 3.66044   3
   1  -3   0 28.9788 4.72752   2
   1  -3   0 29.7379 5.39052   2
   1   3   0 28.4954 4.84448   2
  -1   3   0 23.5242 10.3204   3
  -1   3   0 28.9342 6.80446   2
   1   3   0 32.0953 4.17829   2
  -1   3   0 30.1287 5.32749   2
   1   3   0 26.8767 7.04806   3
  -2  -3   0 144.875 11.3399   2
   2  -3   0 169.763 17.5628   2
  -2  -3   0 161.946 13.8133   2
   2  -3   0 170.597 13.1442   2
   2  -3   0 161.277 18.3934   3
  -2   3   0 159.903 19.0955   3
   2   3   0 160.717 15.7674   2
  -2   3   0 160.515 15.0734   2
  -2   3   0 172.779 19.5507   2
   2   3   0 175.007 12.8898   2
   3  -3   0 32.0057 9.66758   2
  -3  -3   0 60.5296 12.8371   2
   3  -3   0 17.6094 11.0031   2
  -3  -3   0 43.2423 9.60765   2
  -3   3   0 52.7993 14.3604   2
   3   3   0 39.0930 10.1365   2
  -3   3   0 38.9726 10.9142   2
   3   3   0 32.3048 11.9304   2
  -3   3   0 31.2253 11.5232   3
   4  -3   0 0.88446 11.8423   2
   4  -3   0 -6.0191 7.59541   2
  -4  -3   0 1.73171 9.35637   2
  -4  -3   0 8.53239 10.0060   2
  -4   3   0 23.5616 11.4372   2
  -4   3   0 9.33759 9.74956   3
  -4   3   0 2.81361 10.7893   2
   4   3   0 2.24322 11.2639   2
   4   3   0 -4.1323 6.66167   2
  -5  -3   0 45.8754 13.6614   2
   5  -3   0 46.9318 13.7363   2
  -5  -3   0 27.0899 15.0070   2
   5   3   0 63.2712 19.3433   2
   5   3   0 36.8655 13.1302   2
  -5   3   0 70.2085 16.9365   2
  -5   3   0 70.2531 20.0098   2
  -5   3   0 53.0549 14.4074   3
  -6  -3   0 326.114 31.6556   2
  -6  -3   0 341.176 33.4035   2
   6  -3   0 262.370 36.8771   2
  -6   3   0 339.757 32.6293   2
   6   3   0 306.644 40.5693   2
  -6   3   0 352.393 29.9444   3
   7  -3   0 -13.203 15.2689   2
  -7  -3   0 10.5230 12.8261   2
  -7   3   0 -0.7304 12.0858   3
   7   3   0 37.4968 22.5658   2
  -7   3   0 11.9250 14.6465   2
  -8  -3   0 171.810 28.1595   2
   8  -3   0 175.669 35.9923   2
   8   3   0 182.946 39.1850   2
  -8   3   0 174.082 24.1985   3
  -8   3   0 165.358 30.9626   2
   9  -3   0 35.1567 23.9568   2
  -9  -3   0 66.8490 25.1071   2
   9   3   0 9.64597 25.0894   2
  -9   3   0 13.5925 16.7817   2
  10  -3   0 1.15318 26.4221   2
 -10  -3   0 85.7304 24.3700   2
  10   3   0 44.4197 24.4695   2
 -10   3   0 71.7080 24.5157   2
   0   4   0 4393.98 78.5148   3
   1   4   0 1776.78 42.0053   3
  -1   4   0 1797.32 35.5783   2
   1   4   0 1831.95 25.9089   2
   1   4   0 1817.55 24.5519   2
  -1   4   0 1859.89 52.2495   3
  -1   4   0 1858.80 32.9188   2
  -2  -4   0 434.008 15.0528   2
   2  -4   0 451.097 22.3826   2
  -2  -4   0 453.153 16.5012   2
   2  -4   0 445.392 19.2983   2
  -2   4   0 459.290 29.0145   3
  -2   4   0 451.236 24.4921   2
   2   4   0 462.827 19.0857   2
   2   4   0 483.694 21.9404   2
   2   4   0 428.930 17.6284   3
  -2   4   0 460.343 21.5873   2
   3  -4   0 209.808 21.5459   2
   3  -4   0 233.014 18.0088   2
  -3  -4   0 215.794 15.8482   2
  -3  -4   0 232.371 18.9622   2
   3   4   0 235.380 22.5340   2
  -3   4   0 188.953 21.6248   2
  -3   4   0 184.177 21.8184   3
   3   4   0 223.169 18.5411   2
  -3   4   0 215.307 19.1402   2
   3   4   0 203.368 9.74810   3
  -4  -4   0 79.8084 14.0789   2
   4  -4   0 81.7384 15.1190   2
  -4  -4   0 103.683 18.3834   2
   4  -4   0 68.3697 17.4205   2
  -4   4   0 65.5647 17.1803   2
   4   4   0 73.2305 18.0968   2
  -4   4   0 61.7078 16.0993   3
   4   4   0 97.8066 15.4468   2
  -4   4   0 76.7755 16.1480   2
   5  -4   0 70.2478 18.7555   2
  -5  -4   0 88.7348 20.1722   2
  -5  -4   0 82.3100 16.5903   2
  -5   4   0 114.367 19.8754   3
   5   4   0 71.6539 16.5334   2
   5   4   0 97.3555 22.3704   2
  -5   4   0 82.2098 18.2670   2
  -5   4   0 88.3919 22.0839   2
   6  -4   0 235.938 33.8698   2
  -6  -4   0 224.303 28.0649   2
  -6  -4   0 206.690 30.0109   2
  -6   4   0 204.735 27.3628   3
   6   4   0 326.801 38.4321   2
  -6   4   0 198.488 29.0742   2
  -7  -4   0 38.2387 17.1280   2
   7  -4   0 23.9002 20.6383   2
  -7   4   0 -0.9219 8.95281   2
   7   4   0 39.3089 22.9203   2
  -7   4   0 8.09064 12.1750   3
  -8  -4   0 16.2471 15.4720   2
   8  -4   0 -17.307 16.5994   2
  -8   4   0 -10.097 14.0229   2
   8   4   0 51.5431 25.2649   2
  -8   4   0 -14.473 9.62159   3
   9  -4   0 68.3384 29.8656   2
  -9  -4   0 94.3366 27.7816   2
   9   4   0 57.3083 32.9577   2
  -9   4   0 87.2552 25.6183   2
  10  -4   0 -25.015 20.0904   2
 -10  -4   0 28.7359 19.4859   2
 -10   4   0 9.91682 17.6782   2
  10   4   0 -28.144 23.2082   2
   0   5   0 -6.0275 8.04153   3
  -1   5   0 276.710 13.8139   2
  -1   5   0 242.024 23.4446   3
  -1   5   0 276.271 12.1180   2
   1   5   0 292.764 20.8897   3
   2  -5   0 197.065 11.9805   2
   2  -5   0 182.256 13.2218   2
   2   5   0 180.253 12.3963   2
   2   5   0 170.768 14.8904   3
  -2   5   0 166.406 19.1482   3
  -2   5   0 175.491 16.7730   2
   2   5   0 181.429 14.8012   2
  -2   5   0 198.513 14.9905   2
   3  -5   0 131.153 15.1669   2
  -3  -5   0 128.323 11.6919   2
   3  -5   0 141.508 18.8015   2
  -3   5   0 108.908 19.6823   3
  -3   5   0 145.289 17.8295   2
   3   5   0 138.328 18.2136   2
  -3   5   0 124.256 19.1318   2
   3   5   0 140.661 14.3253   2
   3   5   0 151.125 11.4795   3
   4  -5   0 152.435 23.4271   2
   4  -5   0 191.363 20.5835   2
  -4  -5   0 170.705 19.9078   2
  -4  -5   0 165.207 17.2234   2
  -4   5   0 158.186 24.3156   2
  -4   5   0 170.033 21.8645   2
   4   5   0 148.617 5.72004   3
   4   5   0 176.364 24.2276   2
   4   5   0 155.796 17.4490   2
  -4   5   0 191.332 24.8977   3
  -5  -5   0 112.195 17.8275   2
  -5  -5   0 141.842 20.9207   2
   5  -5   0 120.004 26.8934   2
   5   5   0 99.3843 17.9229   2
  -5   5   0 108.202 21.9249   3
  -5   5   0 93.1093 22.9169   2
  -5   5   0 96.6282 20.7911   2
   5   5   0 84.2470 21.4032   2
  -6  -5   0 26.0665 15.7973   2
   6  -5   0 81.4367 21.9135   2
  -6   5   0 57.1082 16.1860   2
  -6   5   0 49.8357 16.4816   3
   6   5   0 65.6049 22.1737   2
  -7  -5   0 141.450 23.9877   2
   7  -5   0 126.956 28.6416   2
  -7   5   0 118.902 25.7011   2
  -7   5   0 120.846 23.5765   3
   7   5   0 117.414 32.3859   2
  -8  -5   0 225.553 31.1008   2
   8  -5   0 190.554 36.9241   2
   8   5   0 143.375 34.8376   2
  -8   5   0 201.357 29.7979   3
  -9  -5   0 29.8446 18.5211   2
   9  -5   0 -18.795 16.8598   2
  -9   5   0 -9.0868 14.8205   2
  -9   5   0 9.82169 14.9183   3
   9   5   0 9.35154 24.2951   2
   0   6   0 1651.17 53.1347   3
  -1   6   0 243.277 12.9145   2
  -1   6   0 207.340 23.6768   3
   1   6   0 224.862 20.1249   3
  -1   6   0 219.113 11.3482   2
   2  -6   0 -1.2497 3.12530   2
  -2   6   0 -3.8296 10.0674   3
   2   6   0 3.20380 4.62039   2
   2   6   0 4.47374 6.51912   3
  -2   6   0 0.34972 5.14014   2
  -2   6   0 4.91700 6.59148   2
   2   6   0 -2.9182 5.21999   2
   3  -6   0 -1.9096 6.37780   2
   3  -6   0 16.4277 8.88240   2
  -3   6   0 14.7031 9.30768   2
   3   6   0 -4.7749 7.09351   2
  -3   6   0 -0.3874 6.38000   2
   3   6   0 -4.1013 6.18780   2
   3   6   0 5.00590 6.11700   3
  -3   6   0 -0.1937 10.7269   3
   4  -6   0 64.7435 13.8290   2
  -4  -6   0 48.1333 10.2412   2
   4  -6   0 40.7945 13.5151   2
  -4   6   0 37.7285 16.8475   2
  -4   6   0 56.5883 18.8024   3
  -4   6   0 59.4642 14.9804   2
   4   6   0 74.6560 13.9905   2
   4   6   0 48.9280 15.1218   2
   5  -6   0 88.2130 15.9520   2
   5  -6   0 61.3562 19.4176   2
  -5  -6   0 74.9306 14.4248   2
  -5  -6   0 75.0765 16.4749   2
   5   6   0 61.9983 15.1179   2
  -5   6   0 81.4757 20.9227   3
  -5   6   0 61.2870 17.4819   2
   5   6   0 62.4925 20.8434   2
   6  -6   0 58.3416 22.4038   2
  -6  -6   0 15.9674 13.8844   2
  -6  -6   0 51.9713 14.9140   2
  -6   6   0 58.4320 18.8331   3
  -6   6   0 60.2451 18.2770   2
   6   6   0 20.4950 18.4833   2
  -7  -6   0 8.60410 19.5717   2
   7  -6   0 15.7914 21.0972   2
  -7  -6   0 -0.5536 10.8568   2
  -7   6   0 23.2774 16.0871   2
   7   6   0 10.3838 18.2293   2
  -7   6   0 8.92309 14.9162   3
  -8  -6   0 17.3373 15.9893   2
   8  -6   0 28.4116 22.7300   2
   8   6   0 92.4618 31.4797   2
  -8   6   0 24.9855 17.9380   3
  -8   6   0 14.2128 17.5733   2
  -9  -6   0 21.9825 20.6426   2
   9  -6   0 107.302 32.9214   2
   9   6   0 24.2174 29.4110   2
  -9   6   0 60.1576 23.4127   2
  -9   6   0 30.9302 17.2010   3
   0   7   0 3.56774 9.90244   3
  -1   7   0 1070.33 48.4789   3
   1   7   0 999.637 41.6214   3
  -1   7   0 1030.89 24.8635   2
  -1   7   0 997.381 26.3327   2
   2   7   0 161.305 11.1944   2
  -2   7   0 147.593 14.4502   2
  -2   7   0 144.905 23.7941   3
   2   7   0 133.292 17.2746   3
   2   7   0 157.003 13.3765   2
  -2   7   0 157.068 16.7719   2
   3  -7   0 108.019 11.0292   2
   3  -7   0 114.900 12.5453   2
  -3   7   0 161.879 26.4991   3
   3   7   0 109.276 12.6820   2
  -3   7   0 137.791 19.6273   2
  -3   7   0 133.348 16.0151   2
   3   7   0 119.685 15.0326   3
   3   7   0 114.567 17.5489   2
   4  -7   0 74.8596 12.7064   2
   4  -7   0 75.3265 15.5465   2
  -4  -7   0 74.5707 8.74490   2
   4   7   0 67.6774 17.1068   2
  -4   7   0 109.133 19.5860   2
   4   7   0 74.4385 10.3714   3
  -4   7   0 74.7252 21.2328   3
   4   7   0 83.2079 13.5786   2
  -4   7   0 52.7535 20.3808   2
  -5  -7   0 65.7752 12.6712   2
  -5  -7   0 44.1228 13.9344   2
   5  -7   0 52.7096 13.4806   2
   5  -7   0 31.3654 18.2299   2
   5   7   0 62.4678 16.2531   2
  -5   7   0 33.3622 18.1860   3
  -5   7   0 43.1916 16.8921   2
   5   7   0 20.5934 18.8313   2
   6  -7   0 27.7461 15.3951   2
  -6  -7   0 26.5764 13.0755   2
   6  -7   0 36.5977 17.4427   2
   6   7   0 52.6793 20.5784   2
  -6   7   0 65.4433 21.0822   3
  -6   7   0 48.2996 17.6945   2
  -7  -7   0 5.03125 10.2272   2
   7  -7   0 7.67811 16.3930   2
  -7   7   0 -4.5129 13.7567   3
   7   7   0 -18.526 15.6508   2
  -7   7   0 0.03094 14.3268   2
   8  -7   0 -9.7750 16.6838   2
  -8  -7   0 10.6756 13.1854   2
  -8   7   0 15.5611 16.5197   3
  -8   7   0 2.36234 17.1766   2
   8   7   0 1.59403 21.9273   2
   9  -7   0 -23.932 17.9041   2
  -9  -7   0 17.5568 23.6156   2
  -9   7   0 20.9513 23.2958   3
  -9   7   0 -17.447 12.7546   2
   9   7   0 27.1385 30.9450   2
   0   8   0 200.876 23.9627   3
  -1   8   0 8.91640 10.5784   3
   1   8   0 1.18111 9.62860   3
  -1   8   0 15.0727 5.35297   2
  -2   8   0 46.8365 10.1515   2
   2   8   0 39.0395 11.9346   3
   2   8   0 39.7752 6.75565   2
  -2   8   0 23.9705 15.4225   3
  -2   8   0 35.3626 10.5614   2
   3   8   0 127.028 16.9759   3
   3   8   0 119.393 17.7630   2
  -3   8   0 131.526 19.3830   2
  -3   8   0 152.121 19.2024   2
  -3   8   0 147.196 27.0253   3
   3   8   0 116.999 14.0665   2
   4  -8   0 136.407 17.3101   2
   4  -8   0 156.117 15.6481   2
   4   8   0 177.781 18.2601   2
  -4   8   0 148.918 21.1095   2
   4   8   0 157.697 16.3714   3
   4   8   0 143.743 22.8970   2
  -4   8   0 148.053 23.3030   2
  -4   8   0 126.775 25.3159   3
   5  -8   0 24.0784 13.1157   2
  -5  -8   0 22.0388 6.92790   2
   5  -8   0 31.9060 13.0129   2
   5   8   0 44.1300 12.8798   2
  -5   8   0 41.8789 14.9391   2
   5   8   0 20.8997 18.8242   2
  -5   8   0 51.5572 21.5655   3
  -6  -8   0 2.25007 10.7258   2
  -6  -8   0 16.6325 9.61196   2
   6  -8   0 15.5400 12.2010   2
   6  -8   0 29.3348 15.0270   2
  -6   8   0 8.07239 12.5738   2
   6   8   0 11.7131 16.7599   2
  -6   8   0 42.1619 21.2099   3
  -7  -8   0 213.643 24.2670   2
   7  -8   0 194.523 32.0881   2
  -7  -8   0 188.202 25.7339   2
  -7   8   0 225.914 33.9372   2
  -7   8   0 228.772 35.9913   3
   7   8   0 156.984 32.5515   2
  -8  -8   0 46.5841 26.3536   2
  -8  -8   0 -0.6019 12.3817   2
   8  -8   0 2.66112 20.4428   2
  -8   8   0 17.5115 15.9511   2
   9  -8   0 25.7884 21.5221   2
  -9  -8   0 17.0443 19.8121   2
  -9   8   0 20.8860 20.8446   3
   9   8   0 33.1395 27.3380   2
  -9   8   0 4.59558 17.0990   2
   1   9   0 35.7491 14.4473   3
  -1   9   0 53.3694 8.41237   2
  -1   9   0 61.5898 18.9844   3
   2   9   0 5.11184 4.55524   2
  -2   9   0 14.2859 14.2703   3
  -2   9   0 -2.1658 6.34410   2
  -2   9   0 6.46032 8.09333   2
   2   9   0 9.48133 12.5767   3
   3   9   0 241.062 18.0269   2
   3   9   0 286.068 24.7595   2
   3   9   0 305.408 24.4983   3
  -3   9   0 286.533 22.5650   2
  -3   9   0 266.667 36.3028   3
  -3   9   0 285.241 25.6232   2
   4  -9   0 11.2628 6.90987   2
   4  -9   0 16.2369 7.84690   2
  -4   9   0 16.0840 12.8294   2
  -4   9   0 39.5541 19.8128   3
   4   9   0 -3.1509 8.15484   2
  -4   9   0 30.1525 12.6024   2
   4   9   0 38.8451 14.1278   2
   4   9   0 13.4953 9.50662   3
   5  -9   0 14.5013 10.9063   2
   5  -9   0 5.46265 9.21841   2
   5   9   0 5.89523 5.94083   3
  -5   9   0 -13.285 8.66117   2
   5   9   0 -8.7980 16.3255   2
  -5   9   0 21.6145 17.5719   3
   5   9   0 -19.462 9.95777   2
   6  -9   0 74.5857 18.8591   2
  -6   9   0 54.7571 18.5109   2
  -6   9   0 71.8425 24.7156   3
   6   9   0 79.0790 23.9181   2
  -7  -9   0 34.8078 13.1503   2
   7  -9   0 29.5988 16.8873   2
  -7  -9   0 18.3481 10.0992   2
   7   9   0 22.5221 24.5322   2
  -7   9   0 29.6231 17.4477   2
   8  -9   0 64.5641 26.3580   2
  -8  -9   0 39.9696 15.9896   2
  -8   9   0 42.6548 23.0331   3
  -8   9   0 38.7474 21.3717   2
   0  10   0 55.5748 18.7855   3
  -1  10   0 39.8258 8.14781   2
   1  10   0 32.3527 15.2825   3
  -1  10   0 39.8216 18.6997   3
  -1  10   0 19.9933 6.41779   2
   2  10   0 171.233 11.6098   2
  -2  10   0 170.577 16.6591   2
  -2  10   0 167.770 18.6557   2
   2  10   0 180.183 25.7988   3
  -2  10   0 180.961 31.2718   3
   3  10   0 -0.4748 9.82477   3
  -3  10   0 22.4240 11.3611   2
  -3  10   0 13.9315 16.3607   3
   3  10   0 -10.592 6.56848   2
   3  10   0 -4.3491 6.51914   2
  -3  10   0 4.28414 9.53142   2
   4  10   0 131.285 21.5322   2
  -4  10   0 161.907 31.9579   3
   4  10   0 121.143 16.9128   3
  -4  10   0 121.935 22.0933   2
   4  10   0 120.977 16.7827   2
   5 -10   0 155.682 18.6282   2
   5 -10   0 148.879 15.5839   2
  -5  10   0 148.423 33.4285   3
  -5  10   0 153.663 24.3907   2
   5  10   0 149.749 15.5519   3
   6 -10   0 35.6746 14.3348   2
   6 -10   0 22.2936 15.4113   2
   6  10   0 0.58398 17.0502   2
  -6  10   0 41.2568 18.7854   2
   7 -10   0 42.0345 21.0187   2
   7 -10   0 45.9946 18.9983   2
  -7  10   0 41.9483 23.9754   2
  -7  10   0 2.07212 19.5852   3
   7  10   0 47.3396 21.5563   2
   8 -10   0 36.2034 22.0874   2
   8  10   0 12.4245 22.6035   2
  -8  10   0 -13.282 16.0824   3
  -8  10   0 17.0830 17.6272   2
   0  11   0 11.2885 15.4549   3
   0  11   0 4.84945 2.53445   2
   0  11   0 0.41406 2.61132   2
   1  11   0 10.3836 13.7197   3
  -1  11   0 7.28426 5.56906   2
  -1  11   0 7.05022 16.2387   3
  -2  11   0 37.7406 12.0966   2
  -2  11   0 50.6777 17.9954   3
   2  11   0 54.8380 19.0559   3
   2  11   0 52.5154 7.52363   2
  -2  11   0 36.4311 9.90267   2
  -3  11   0 -3.0124 11.1449   3
  -3  11   0 0.98657 9.95311   2
   3  11   0 -2.6146 6.48059   2
   3  11   0 -6.0954 9.59997   3
  -3  11   0 2.36385 8.59692   2
   3  11   0 12.2109 9.91998   2
   4  11   0 19.4275 9.99142   2
   4  11   0 44.7917 15.4838   2
  -4  11   0 46.7540 14.4741   2
   4  11   0 40.5879 13.6787   3
  -4  11   0 17.8998 20.0248   3
  -5  11   0 87.6022 19.9129   2
   5  11   0 75.2089 13.5009   3
   6 -11   0 20.1858 11.7225   2
  -6  11   0 66.1989 22.2134   3
  -6  11   0 51.0940 19.0821   2
   6  11   0 56.7868 19.5637   2
  -7  11   0 74.7004 21.3745   2
   7  11   0 71.3706 26.0646   2
  -7  11   0 56.7307 25.8511   3
  -8  11   0 79.0215 25.4106   2
   8  11   0 72.3450 35.7436   2
  -8  11   0 81.9894 28.3613   3
   0  12   0 10.3399 11.7584   3
   0  12   0 -1.8451 3.34993   2
   0  12   0 6.95500 3.20961   2
  -1  12   0 26.4332 8.60087   2
  -1  12   0 -1.2350 16.8939   3
  -1  12   0 34.4314 7.56783   2
   1  12   0 27.2127 16.6192   3
  -2  12   0 9.05962 8.93929   2
   2  12   0 -7.5476 5.81940   2
  -2  12   0 -11.401 15.2282   3
   2  12   0 -14.253 13.4784   3
  -2  12   0 -1.1123 7.41490   2
   3  12   0 1.60189 11.1424   3
  -3  12   0 -8.8912 16.1831   3
  -3  12   0 -24.856 9.31908   2
   3  12   0 8.22931 8.08514   2
  -3  12   0 10.1561 7.45223   2
   3  12   0 4.23158 6.96735   2
   4  12   0 41.6312 15.3096   3
  -4  12   0 27.3509 12.5593   2
   4  12   0 64.3434 18.0627   2
   4  12   0 29.2720 12.6264   2
   5  12   0 17.4480 10.9511   3
   5  12   0 31.1163 17.3670   2
  -5  12   0 -5.5886 12.5225   3
  -5  12   0 7.25989 12.8857   2
   6  12   0 14.5974 18.0615   2
  -6  12   0 -17.775 16.2250   3
  -6  12   0 8.39741 12.9415   2
  -7  12   0 52.1983 22.0173   3
  -7  12   0 51.3232 19.6558   2
   7  12   0 66.7056 23.8615   2
   0  13   0 1.04909 3.42247   2
   0  13   0 -2.1390 3.71546   2
   0  13   0 3.65198 15.6351   3
   1  13   0 141.217 6.76216   2
   1  13   0 165.210 29.4944   3
  -1  13   0 147.751 13.1164   2
  -1  13   0 101.153 27.7755   3
   1  13   0 133.947 7.96455   2
  -1  13   0 153.957 15.8489   2
  -2  13   0 -7.5169 17.7827   3
   2  13   0 6.21544 6.73150   2
  -2  13   0 9.97259 8.57323   2
   2  13   0 1.48996 15.4556   3
  -2  13   0 24.3322 11.4126   2
  -3  13   0 84.7631 30.8624   3
   3  13   0 140.381 14.7630   2
  -3  13   0 129.259 19.4454   2
   3  13   0 95.9951 22.3087   3
   3  13   0 107.454 16.7358   2
  -3  13   0 101.857 18.0886   2
   4  13   0 37.9579 14.9668   3
   4  13   0 16.4840 13.9443   2
  -4  13   0 -2.7585 17.5871   3
  -4  13   0 19.8023 13.4502   2
  -5  13   0 49.2528 17.0700   2
   5  13   0 52.7035 12.6545   3
  -5  13   0 42.0960 23.3342   3
   6  13   0 54.3358 21.1546   2
  -6  13   0 42.0105 23.3263   3
   0  14   0 -6.2228 15.2569   3
   0  14   0 9.51584 4.22293   2
   0  14   0 7.72454 4.78451   2
  -1  14   0 0.86513 13.8074   3
  -1  14   0 -0.8566 7.31959   2
   1  14   0 -2.2747 3.07244   2
   1  14   0 -5.3843 15.6950   3
  -1  14   0 -3.6368 5.71135   2
   2  14   0 -2.9739 16.5459   3
  -2  14   0 -3.7741 7.68075   2
   2  14   0 -16.378 5.40443   2
   2  14   0 0.23308 5.55197   2
  -2  14   0 20.5479 21.8173   3
  -2  14   0 -4.7449 9.04593   2
   3  14   0 206.682 29.7728   3
  -3  14   0 196.399 36.6223   3
   3  14   0 192.690 16.8829   2
  -3  14   0 178.936 21.6942   2
  -3  14   0 155.175 25.8874   2
  -4  14   0 -10.127 16.3940   3
   4  14   0 -18.516 9.52411   2
   4  14   0 33.7299 14.7185   2
  -4  14   0 10.2772 9.30822   2
   4  14   0 15.1534 14.6961   3
   5  14   0 25.3097 16.8222   2
  -5  14   0 -11.011 11.3367   3
  -5  14   0 23.0250 15.3099   2
  -6  14   0 -44.319 15.7745   3
   6  14   0 -6.8468 18.1015   2
   0  15   0 4.91228 4.10900   2
   0  15   0 10.6170 5.33017   2
   0  15   0 -15.674 17.0692   3
   1  15   0 115.098 29.7840   3
  -1  15   0 150.490 13.9636   2
  -1  15   0 126.719 16.9605   2
  -1  15   0 174.040 35.2926   3
   2  15   0 26.6496 21.1367   3
  -2  15   0 1.88757 8.91280   2
   2  15   0 20.2982 6.25303   2
  -2  15   0 -18.959 16.9869   3
  -2  15   0 9.22821 9.19980   2
  -3  15   0 94.3089 23.0196   2
   3  15   0 105.998 15.5369   2
   3  15   0 88.3602 22.8230   3
  -3  15   0 96.5965 31.0573   3
   4  15   0 26.7102 12.0952   2
   4  15   0 -22.666 14.0366   3
  -4  15   0 26.4845 14.0892   2
  -4  15   0 -3.9813 18.8227   3
  -5  15   0 6.47032 16.1430   2
  -5  15   0 23.0583 22.1842   3
   5  15   0 11.3621 15.8821   2
   5  15   0 8.78297 12.7538   3
   0  16   0 1.25767 4.92511   2
   0  16   0 11.6720 19.7500   3
   1  16   0 50.3244 21.3691   3
  -1  16   0 -26.711 19.0564   3
  -1  16   0 15.6798 6.68003   2
  -2  16   0 0.72001 8.60086   2
  -2  16   0 4.36396 16.2528   3
   2  16   0 26.9832 6.79518   2
  -3  16   0 12.1937 10.3425   2
   3  16   0 28.1580 17.0006   3
  -3  16   0 -4.6560 20.0226   3
   3  16   0 -2.2994 8.44310   2
   0  17   0 -21.485 16.7607   3
  -1  17   0 76.6702 28.2092   3
   1  17   0 104.566 26.3133   3
 -10   0   1 26.7626 22.7803   2
  10   0  -1 15.8904 25.2295   2
   9   0  -1 -1.4299 18.2242   2
  -9   0   1 6.84989 15.5761   2
  -8   0   1 -9.0229 12.2089   2
   8   0  -1 1.98590 19.0247   2
  -7   0   1 38.5117 19.6471   2
   7   0  -1 24.5181 21.5386   2
   6   0  -1 5.86113 14.2702   2
   6   0  -1 -12.156 7.74956   3
  -6   0   1 -8.9084 8.80990   2
  -5   0   1 35.2526 14.2959   2
   5   0  -1 37.8145 14.0040   2
   5   0  -1 30.0232 12.8824   2
   5   0  -1 36.1978 9.62504   3
   4   0  -1 0.81157 6.35675   3
   4   0  -1 -10.882 6.90857   2
   4   0  -1 11.7216 12.6524   2
  -4   0   1 -1.6592 6.02274   2
  -4   0   1 29.1910 12.8032   2
   3   0  -1 52.3557 9.95891   3
   3   0  -1 30.9943 12.9972   2
  -3   0   1 68.1327 15.4164   2
  -3   0   1 43.9317 11.7686   2
   3   0  -1 53.5454 11.6432   2
   2   0  -1 -5.8155 5.38763   2
   2   0  -1 -1.2364 4.35287   3
  -2   0   1 5.29101 4.81174   2
  -2   0   1 -3.6658 4.90359   2
   2   0  -1 -3.8479 7.81886   2
  -1   0   1 38.6898 6.72830   2
  -1   0   1 58.3721 7.16795   2
   1   0  -1 59.5370 7.97568   2
   1   0   1 103.853 8.52840   2
  -1   0  -1 127.933 10.8418   2
  -1   0  -1 106.289 10.2239   2
  -2   0  -1 -2.2285 6.19398   2
   2   0   1 3.97375 9.27850   2
  -3   0  -1 766.670 36.6480   2
  -3   0  -1 749.314 32.3446   2
   3   0   1 733.777 31.9749   2
  -3   0  -1 768.095 24.0562   3
   3   0   1 767.964 37.8656   2
  -4   0  -1 -4.5851 9.08678   2
  -4   0  -1 -6.9684 7.32749   2
   4   0   1 1.76471 7.74115   2
  -4   0  -1 -0.8253 4.93726   3
   4   0   1 11.5872 12.4169   2
   5   0   1 182.859 22.1204   2
   5   0   1 127.885 28.7944   2
  -5   0  -1 196.627 26.7597   2
  -5   0  -1 187.507 14.6949   3
  -6   0  -1 -5.4921 9.83784   2
  -6   0  -1 3.69602 7.40084   3
   6   0   1 -24.095 12.7224   2
   7   0   1 208.405 36.3732   2
  -7   0  -1 185.818 29.1417   2
   8   0   1 11.3401 21.1812   2
  -8   0  -1 -22.029 11.2357   2
   9   0   1 26.9968 22.9366   2
  -9   0  -1 -20.686 11.5838   2
 -10   0  -1 -7.0756 15.1756   2
  10   0   1 -6.6220 20.4326   2
  10  -1  -1 49.8471 25.6936   2
 -10  -1   1 43.4528 22.3526   2
 -10   1   1 21.7506 18.6848   2
  10   1  -1 -14.303 19.9490   2
   9  -1  -1 87.9965 29.8951   2
  -9  -1   1 81.5184 24.8110   2
  -9   1   1 65.3873 24.8970   2
   9   1  -1 76.0130 30.7676   2
   8  -1  -1 87.4752 24.9788   2
  -8  -1   1 106.011 25.6000   2
   8   1  -1 66.6559 22.8589   2
  -8   1   1 108.647 27.5343   2
  -7  -1   1 318.867 33.5873   2
   7  -1  -1 297.601 35.8459   2
  -7   1   1 308.005 34.0266   2
   7   1  -1 305.489 42.0710   2
  -6  -1   1 19.4070 12.8875   2
   6  -1  -1 40.5670 19.9254   2
   6  -1  -1 13.6888 10.0424   3
  -6  -1   1 16.4633 17.5252   2
   6   1  -1 35.0506 18.4050   2
  -6   1   1 19.4930 14.4963   2
  -5  -1   1 297.366 25.2358   2
   5  -1  -1 259.189 31.3464   2
  -5  -1   1 324.252 31.0732   2
   5  -1  -1 309.780 22.2409   3
   5  -1  -1 302.532 26.2856   2
  -5   1   1 281.041 28.3180   2
   5   1  -1 269.098 17.7185   3
   5   1  -1 280.616 31.7857   2
  -5   1   1 350.333 29.5130   2
   5   1  -1 265.425 24.8933   2
  -5   1   1 278.870 20.7176   3
   4  -1  -1 -11.955 8.87644   2
   4  -1  -1 -8.9492 5.45784   3
  -4  -1   1 24.3045 10.9962   2
   4  -1  -1 1.76777 7.90802   2
  -4  -1   1 -2.1261 9.87426   2
   4   1  -1 -7.1825 7.11704   2
   4   1  -1 25.1179 13.7369   2
  -4   1   1 20.0556 11.9440   2
   4   1  -1 -6.2662 4.39602   3
  -4   1   1 -4.4649 7.55427   2
  -4   1   1 -0.4239 6.22597   3
   3  -1  -1 2054.56 52.4013   2
   3  -1  -1 2017.14 48.0225   3
  -3  -1   1 1939.05 51.2968   2
  -3  -1   1 2047.41 57.3023   2
   3  -1  -1 2047.01 59.8013   2
   3   1  -1 2054.72 51.6969   2
   3   1  -1 2053.23 59.9284   2
  -3   1   1 1958.05 52.8975   2
  -3   1   1 1959.70 46.2160   3
  -3   1   1 2035.49 58.4696   2
   3   1  -1 2001.47 38.5039   3
   2  -1  -1 4113.96 68.3814   2
  -2  -1   1 4030.32 68.3272   2
  -2  -1   1 4077.80 73.0296   2
   2  -1  -1 4064.62 75.6356   2
   2  -1  -1 4112.21 66.4382   3
   2   1  -1 4101.56 74.7902   2
  -2   1   1 4055.12 74.8129   2
   2   1  -1 4064.63 67.0239   2
  -2   1   1 3881.88 68.9433   2
  -2   1   1 4069.74 66.1101   3
  -1  -1   1 566.361 17.8947   2
  -1  -1   1 554.243 16.7456   2
   1  -1  -1 559.878 19.4018   2
   1  -1  -1 552.601 17.2508   2
   1  -1  -1 529.944 18.1231   3
   1   1  -1 559.816 18.4872   2
  -1   1   1 549.861 17.9306   2
   1   1  -1 544.205 16.6200   2
  -1   1   1 519.047 18.2424   3
  -1   1   1 543.241 18.9633   2
   0  -1  -1 0.97983 3.71590   2
   0  -1  -1 -2.9709 1.32677   2
   1  -1   1 53.0633 10.3182   2
  -1  -1  -1 57.9362 8.23790   2
   1  -1   1 48.1995 6.76727   2
  -1   1  -1 40.4329 7.69935   2
  -1   1  -1 63.3835 8.69760   2
   1   1   1 55.9885 7.12712   2
  -2  -1  -1 19.1736 8.38247   2
   2  -1   1 16.9410 11.1125   2
  -2  -1  -1 27.1549 9.93074   2
   2   1   1 6.11057 10.5430   2
  -2   1  -1 21.2921 10.5685   2
  -2   1  -1 18.3979 6.92041   2
  -3  -1  -1 137.426 16.4759   2
   3  -1   1 125.779 16.5839   2
  -3  -1  -1 156.289 20.7649   2
   3  -1   1 107.270 19.1738   2
  -3  -1  -1 125.714 7.83658   3
  -3   1  -1 116.461 16.3087   2
  -3   1  -1 118.234 14.4816   3
  -3   1  -1 146.001 20.8443   2
   3   1   1 121.793 19.6036   2
   3   1   1 134.575 16.6497   2
  -4  -1  -1 135.152 21.0056   2
   4  -1   1 142.168 19.3674   2
  -4  -1  -1 98.1459 16.3502   2
   4  -1   1 107.704 20.4217   2
  -4  -1  -1 103.735 9.83557   3
   4   1   1 104.985 16.8705   2
  -4   1  -1 128.343 22.3856   2
  -4   1  -1 96.6499 16.2717   2
  -4   1  -1 107.893 14.6617   3
   4   1   1 98.4320 20.8738   2
  -5  -1  -1 1.91393 10.5295   2
   5  -1   1 -1.9852 9.15537   2
   5  -1   1 -13.578 7.76478   2
  -5  -1  -1 32.7222 14.7417   2
  -5   1  -1 1.26468 9.27168   2
  -5   1  -1 -3.8014 5.66730   3
   5   1   1 -4.8927 5.49074   2
  -5   1  -1 21.5535 14.0825   2
  -6  -1  -1 141.497 23.2076   2
   6  -1   1 128.216 28.7341   2
  -6   1  -1 153.565 16.4123   3
   6   1   1 136.290 26.5921   2
  -6   1  -1 125.509 23.2157   2
  -7  -1  -1 320.326 35.1999   2
   7  -1   1 314.120 44.4865   2
  -7   1  -1 343.232 35.1337   2
   7   1   1 235.697 35.8421   2
  -7   1  -1 320.777 23.0110   3
  -8  -1  -1 -15.182 11.3317   2
   8  -1   1 -14.545 17.2077   2
  -8   1  -1 4.01380 13.8724   2
   8   1   1 4.66094 21.6666   2
   9  -1   1 47.1702 24.8147   2
  -9  -1  -1 66.9202 22.4290   2
   9   1   1 54.4823 28.1344   2
  -9   1  -1 38.3501 21.3444   2
 -10  -1  -1 -8.4583 16.4542   2
  10  -1   1 21.5417 22.9957   2
  10   1   1 64.5142 29.3616   2
 -10   1  -1 44.4833 18.9805   2
  10  -2  -1 -4.2030 22.2157   2
 -10  -2   1 -15.757 19.4157   2
 -10   2   1 20.4044 18.5287   2
  10   2  -1 31.9145 23.4653   2
   9  -2  -1 103.308 33.9042   2
  -9  -2   1 108.883 33.3249   2
  -9   2   1 127.504 28.5582   2
   9   2  -1 115.509 35.5967   2
   8  -2  -1 -7.6111 16.7440   2
  -8  -2   1 12.4633 14.9283   2
   8   2  -1 -15.085 16.4571   2
  -8   2   1 17.4414 17.3097   2
  -7  -2   1 18.4668 14.6836   2
   7  -2  -1 3.68147 17.5678   2
  -7   2   1 33.4243 16.3530   2
   7   2  -1 -13.033 15.8218   2
  -6  -2   1 240.727 27.6273   2
   6  -2  -1 230.775 34.9708   2
   6  -2  -1 238.311 24.0657   3
  -6  -2   1 258.449 33.9297   2
  -6   2   1 257.199 29.1495   2
   6   2  -1 221.132 34.5278   2
  -6   2   1 240.931 23.2154   3
  -5  -2   1 42.3320 13.9750   2
  -5  -2   1 52.6977 16.6148   2
   5  -2  -1 43.6376 17.4362   2
   5  -2  -1 52.7337 13.4463   3
   5  -2  -1 44.1842 12.3046   2
   5   2  -1 31.8040 11.1939   2
   5   2  -1 59.4871 18.8260   2
  -5   2   1 30.0113 11.1234   3
  -5   2   1 24.3150 15.9359   2
   5   2  -1 36.4422 7.52580   3
   4  -2  -1 47.0019 12.5184   2
   4  -2  -1 14.3770 13.0234   2
  -4  -2   1 27.6606 11.0428   2
  -4  -2   1 47.9693 13.9231   2
   4  -2  -1 34.6035 12.4334   3
  -4   2   1 29.6576 13.7037   2
   4   2  -1 31.0363 11.1565   2
   4   2  -1 31.2443 6.69662   3
   4   2  -1 13.9084 12.8888   2
  -4   2   1 43.0282 12.9642   2
  -4   2   1 34.5788 10.9558   3
   3  -2  -1 51.2871 11.3318   2
   3  -2  -1 48.1847 11.8100   3
   3  -2  -1 41.0635 13.6806   2
  -3  -2   1 41.2290 10.1902   2
  -3  -2   1 21.1817 10.5965   2
  -3   2   1 43.9277 11.8533   2
  -3   2   1 43.3183 11.2511   3
   3   2  -1 35.1473 10.2051   2
   3   2  -1 27.4495 12.1779   2
  -3   2   1 54.5022 14.1877   2
  -2  -2   1 180.259 17.3198   2
   2  -2  -1 196.491 14.8561   2
   2  -2  -1 162.772 16.4592   3
   2  -2  -1 183.612 17.5653   2
  -2  -2   1 191.226 14.3811   2
  -2   2   1 196.422 17.2381   3
   2   2  -1 186.973 17.1105   2
   2   2  -1 187.691 14.5425   2
  -2   2   1 193.357 16.2583   2
   1  -2  -1 151.567 9.71558   2
  -1  -2   1 165.899 8.43355   2
   1  -2  -1 154.523 13.8016   3
   1  -2  -1 159.329 10.8014   2
  -1  -2   1 164.233 9.16455   2
  -1   2   1 171.353 11.5256   2
  -1   2   1 162.474 14.3394   3
  -1   2   1 162.923 10.7992   2
   1   2  -1 155.461 10.7246   2
   1   2  -1 152.068 8.96990   2
   0  -2  -1 335.466 14.6684   3
   0  -2  -1 313.422 8.65271   2
   0  -2  -1 331.123 8.36646   2
   0   2  -1 322.964 9.69524   2
   0   2   1 330.277 9.75585   2
   0   2  -1 334.453 9.12567   2
   0   2   1 297.701 14.2088   3
   0   2   1 324.060 10.4595   2
  -1  -2  -1 254.744 10.9620   2
  -1  -2  -1 272.653 13.3405   2
  -1  -2  -1 241.014 9.59655   3
   1  -2   1 241.279 11.5050   2
  -1   2  -1 262.907 14.9984   2
   1   2   1 262.774 9.72313   3
   1   2   1 261.573 11.9682   2
   1   2   1 247.156 13.5911   2
   2  -2   1 80.2645 12.9650   2
  -2  -2  -1 56.8928 11.7388   2
  -2  -2  -1 55.4692 9.96669   2
   2  -2   1 43.8603 12.5658   2
  -2   2  -1 58.2055 11.4067   3
  -2   2  -1 82.7398 14.5521   2
   2   2   1 59.4182 12.7983   2
  -2   2  -1 63.2498 10.8658   2
  -3  -2  -1 431.629 23.8910   2
   3  -2   1 413.758 24.4493   2
  -3  -2  -1 418.828 27.0619   2
   3  -2   1 432.162 29.8623   2
   3   2   1 430.903 29.6188   2
  -3   2  -1 422.509 29.2584   2
  -3   2  -1 432.353 24.3480   3
   3   2   1 431.448 24.8626   2
  -3   2  -1 430.240 25.5561   2
   4  -2   1 261.583 27.3745   2
  -4  -2  -1 290.934 25.9348   2
   4  -2   1 269.100 23.1026   2
  -4  -2  -1 274.731 22.3394   2
  -4   2  -1 243.062 20.1133   3
  -4   2  -1 229.740 22.4223   2
   4   2   1 235.422 22.1709   2
   4   2   1 217.916 27.8234   2
  -4   2  -1 263.715 27.6250   2
   5  -2   1 175.612 23.2733   2
  -5  -2  -1 150.470 21.6102   2
   5  -2   1 139.629 26.8955   2
  -5   2  -1 155.562 19.5325   3
   5   2   1 140.484 21.4666   2
  -5   2  -1 194.003 27.4083   2
  -5   2  -1 122.312 21.2306   2
   6  -2   1 136.039 28.3875   2
  -6  -2  -1 206.720 26.7878   2
  -6   2  -1 197.879 23.3356   3
  -6   2  -1 135.407 24.4180   2
   6   2   1 160.398 30.8044   2
   7  -2   1 286.174 42.4667   2
  -7  -2  -1 365.879 35.6841   2
  -7   2  -1 350.534 26.8260   3
  -7   2  -1 340.235 37.0201   2
   7   2   1 430.556 47.6259   2
   8  -2   1 -13.379 17.2080   2
  -8  -2  -1 4.10355 14.4709   2
  -8   2  -1 -26.654 10.6424   2
   8   2   1 7.58867 21.4748   2
  -8   2  -1 -1.3329 8.60451   3
  -9  -2  -1 134.042 29.2965   2
   9  -2   1 117.499 35.9470   2
  -9   2  -1 124.650 29.3519   2
   9   2   1 108.059 30.0290   2
  10  -2   1 2.23925 24.5034   2
 -10  -2  -1 49.6825 22.3479   2
  10   2   1 28.9562 25.0501   2
 -10   2  -1 17.3561 16.2877   2
  10  -3  -1 30.5023 23.5486   2
 -10  -3   1 14.5179 22.6278   2
  10   3  -1 55.5946 29.9777   2
 -10   3   1 15.2890 19.4694   2
   9  -3  -1 9.08534 20.9017   2
   9   3  -1 1.05998 13.1975   2
  -9   3   1 9.66081 18.0126   2
   8  -3  -1 -2.8769 18.0001   2
  -8  -3   1 -5.8024 13.1440   2
  -8   3   1 26.6179 18.1914   2
   8   3  -1 2.42065 19.9563   2
   7  -3  -1 3.58346 16.3488   2
  -7  -3   1 -10.542 10.9334   2
  -7   3   1 8.99137 14.1744   2
  -7   3   1 6.28059 10.7236   3
   7   3  -1 21.4206 19.1055   2
   6  -3  -1 27.0400 17.7757   2
  -6  -3   1 12.5283 15.2520   2
  -6  -3   1 14.1995 14.7754   2
   6   3  -1 12.4205 15.8619   2
  -6   3   1 14.0856 11.1659   3
  -6   3   1 25.8735 13.5648   2
   5  -3  -1 153.324 21.6698   3
   5  -3  -1 168.891 22.9731   2
  -5  -3   1 162.719 22.3403   2
  -5  -3   1 171.228 24.5942   2
   5  -3  -1 164.632 27.5586   2
   5   3  -1 164.301 27.2007   2
   5   3  -1 152.498 10.4072   3
  -5   3   1 167.651 26.4424   2
  -5   3   1 191.573 30.1469   2
   5   3  -1 159.861 21.8911   2
  -5   3   1 162.587 22.1369   3
   4  -3  -1 52.6336 13.8770   3
   4  -3  -1 54.3995 16.0160   2
  -4  -3   1 64.7748 14.7992   2
   4  -3  -1 63.8717 13.9990   2
  -4  -3   1 52.5088 15.1125   2
   4   3  -1 72.4814 7.55550   3
   4   3  -1 38.1562 14.5709   2
  -4   3   1 131.841 22.0271   2
   4   3  -1 69.5756 13.9802   2
  -4   3   1 47.0706 13.5992   2
  -4   3   1 74.9320 15.0040   3
  -3  -3   1 39.8675 11.3566   2
   3  -3  -1 19.6375 11.2232   2
   3  -3  -1 22.8211 8.90964   2
  -3  -3   1 30.4561 9.15533   2
   3  -3  -1 47.9744 12.9485   3
  -3   3   1 33.5351 12.3431   2
   3   3  -1 18.1091 8.70644   2
  -3   3   1 36.0592 11.1673   2
  -3   3   1 47.9621 12.8663   3
   3   3  -1 12.6737 10.4124   2
   2  -3  -1 717.027 32.2280   3
  -2  -3   1 763.047 24.3341   2
  -2  -3   1 708.465 22.4311   2
   2  -3  -1 738.834 28.4285   2
   2  -3  -1 696.489 25.0587   2
   2   3  -1 741.443 27.6914   2
  -2   3   1 722.952 32.3369   3
  -2   3   1 737.556 27.3844   2
  -2   3   1 751.900 34.8120   2
   2   3  -1 742.571 24.5691   2
   1  -3  -1 6662.55 80.7057   2
   1  -3  -1 6665.11 82.2496   2
   1  -3  -1 6503.89 101.965   3
  -1   3   1 6702.04 85.7773   2
  -1   3   1 6700.38 87.6181   2
  -1   3   1 6522.96 101.540   3
   1   3  -1 6662.33 79.0443   2
   1   3  -1 6680.92 76.8636   2
   0  -3  -1 4188.63 69.1111   3
   0   3   1 4188.38 68.9773   3
   0   3   1 4264.42 50.6874   2
   0   3   1 4264.81 49.7417   2
   1  -3   1 767.976 19.4356   2
  -1  -3  -1 774.081 17.7131   2
  -1  -3  -1 780.177 16.8166   2
  -1  -3  -1 780.742 22.3843   3
   1  -3   1 768.054 21.8057   2
   1   3   1 753.664 21.9831   3
   1   3   1 781.019 19.9576   2
   1   3   1 773.820 23.8916   2
  -1   3  -1 759.703 24.8090   2
  -2  -3  -1 140.209 11.8630   2
   2  -3   1 162.609 16.8573   2
   2  -3   1 134.940 14.1427   2
  -2   3  -1 135.735 13.8197   2
  -2   3  -1 145.543 17.6997   2
  -2   3  -1 146.511 18.0281   3
   2   3   1 166.797 16.5152   2
  -3  -3  -1 89.9416 16.4785   2
  -3  -3  -1 73.6007 12.2654   2
   3  -3   1 89.5363 13.3500   2
   3  -3   1 66.7924 15.1570   2
   3   3   1 76.7903 16.3034   2
  -3   3  -1 101.669 16.4693   3
  -3   3  -1 85.1072 14.5246   2
  -3   3  -1 69.4881 15.7761   2
   3   3   1 80.6058 12.9514   2
   4  -3   1 5.94420 8.05247   2
   4  -3   1 -3.5778 10.8888   2
  -4  -3  -1 -3.8557 9.31499   2
  -4  -3  -1 -0.7678 7.55878   2
   4   3   1 2.69903 12.0042   2
  -4   3  -1 30.6676 13.8731   2
  -4   3  -1 11.0665 10.2237   2
  -4   3  -1 3.44700 8.57337   3
   4   3   1 9.96764 9.22352   2
   5  -3   1 6.75156 10.7098   2
   5  -3   1 -5.2733 11.1433   2
  -5  -3  -1 31.0699 15.0253   2
  -5  -3  -1 1.35273 9.87795   2
  -5   3  -1 12.2567 14.8150   2
  -5   3  -1 16.5106 10.1999   3
   5   3   1 -0.2481 9.09807   2
  -5   3  -1 3.67981 11.4475   2
   6  -3   1 18.6801 16.9582   2
  -6  -3  -1 -15.935 11.2784   2
  -6  -3  -1 7.34608 11.3274   2
  -6   3  -1 -13.806 7.31784   3
  -6   3  -1 -4.4884 7.17343   2
   6   3   1 -19.342 9.13911   2
  -7  -3  -1 48.0976 18.6269   2
   7  -3   1 28.1059 22.0192   2
  -7   3  -1 32.9032 17.8853   2
   7   3   1 56.0032 24.4482   2
  -7   3  -1 39.9102 18.1483   3
  -8  -3  -1 -10.693 14.3327   2
   8  -3   1 9.36112 19.7761   2
  -8   3  -1 4.06861 10.2663   3
   8   3   1 -5.3532 17.7331   2
  -8   3  -1 32.0142 19.2041   2
   9  -3   1 56.1789 28.2304   2
  -9  -3  -1 68.6409 20.3896   2
  -9   3  -1 76.8083 19.1652   3
   9   3   1 50.3196 29.6083   2
  -9   3  -1 49.2277 20.1554   2
 -10  -3  -1 -13.160 15.4270   2
  10  -3   1 -7.5112 23.1819   2
 -10   3  -1 10.3084 15.1486   2
  10   3   1 -24.595 20.5420   2
  10  -4  -1 3.52487 22.8981   2
 -10  -4   1 25.7092 19.5313   2
  10   4  -1 -9.3857 20.1045   2
 -10   4   1 -28.608 14.6321   2
  -9  -4   1 55.8049 21.4291   2
   9  -4  -1 23.5249 26.8620   2
   9   4  -1 43.3562 27.4915   2
  -9   4   1 52.2303 21.4774   2
  -8  -4   1 -6.5277 13.6156   2
   8  -4  -1 -22.829 16.8036   2
  -8   4   1 -6.4203 10.3218   3
   8   4  -1 22.8679 17.8510   2
  -8   4   1 3.65480 15.8515   2
  -7  -4   1 239.261 30.6266   2
   7  -4  -1 211.608 35.4617   2
  -7   4   1 202.428 29.0003   3
  -7   4   1 234.500 32.7495   2
   7   4  -1 205.234 35.4011   2
   6  -4  -1 9.25115 15.7722   2
  -6  -4   1 25.3248 13.2861   2
  -6  -4   1 46.1078 16.9179   2
  -6   4   1 64.5958 19.6349   2
   6   4  -1 43.1708 20.8067   2
  -6   4   1 18.0059 13.7221   3
  -5  -4   1 13.2266 10.5607   2
   5  -4  -1 23.4659 15.4392   2
  -5  -4   1 29.6200 12.9661   2
   5  -4  -1 15.2873 11.6792   3
  -5   4   1 14.1052 11.6157   2
  -5   4   1 -13.010 10.1629   2
  -5   4   1 18.8279 12.3837   3
   5   4  -1 17.0945 4.24954   3
   5   4  -1 21.7891 15.4176   2
   5   4  -1 -2.3444 8.78353   2
  -4  -4   1 141.410 16.6469   2
   4  -4  -1 137.350 18.9159   2
   4  -4  -1 145.111 21.6138   3
   4  -4  -1 148.936 22.0063   2
  -4  -4   1 137.193 19.5748   2
  -4   4   1 130.410 21.9483   2
  -4   4   1 137.291 20.6728   3
   4   4  -1 161.665 22.9329   2
  -4   4   1 155.526 21.0872   2
   4   4  -1 136.223 18.2467   2
   3  -4  -1 -5.7746 6.38220   2
  -3  -4   1 -9.5898 5.63286   2
   3  -4  -1 14.7685 10.5498   3
  -3  -4   1 3.46135 7.57559   2
   3  -4  -1 -4.5390 7.37142   2
   3   4  -1 1.32725 8.54250   2
  -3   4   1 -9.7918 8.68061   3
  -3   4   1 3.31321 7.12512   2
  -3   4   1 -7.2818 7.98437   2
   3   4  -1 2.14765 6.26636   2
   2  -4  -1 694.330 33.8552   3
  -2  -4   1 701.250 18.5241   2
  -2  -4   1 704.227 17.8842   2
   2  -4  -1 719.170 23.5987   2
   2  -4  -1 699.470 25.9764   2
  -2   4   1 713.554 34.6991   3
   2   4  -1 670.794 23.3475   2
  -2   4   1 704.531 29.8018   2
   2   4  -1 720.529 26.5065   2
  -2   4   1 675.805 26.2571   2
   1  -4  -1 869.324 15.6685   2
   1  -4  -1 875.436 15.9394   2
   1  -4  -1 800.792 34.0763   3
  -1   4   1 856.051 35.5745   3
  -1   4   1 894.476 26.2840   2
   1   4  -1 884.125 16.2573   2
   1   4  -1 864.713 16.3528   2
  -1   4   1 864.001 24.3508   2
   0  -4  -1 254.241 18.9448   3
   0   4   1 243.673 7.68062   2
   0   4   1 233.859 18.7329   3
   0   4   1 250.453 7.44639   2
  -1  -4  -1 740.803 25.7687   3
   1  -4   1 817.456 16.7274   2
   1  -4   1 793.286 15.5551   2
   1   4   1 770.042 22.5193   2
  -1   4  -1 785.981 24.8444   2
   1   4   1 807.942 26.1795   3
   1   4   1 820.084 19.5709   2
   2  -4   1 80.6905 12.3181   2
  -2  -4  -1 71.6548 8.67399   2
   2  -4   1 87.9482 10.3352   2
  -2  -4  -1 103.165 11.5224   2
  -2   4  -1 73.8057 13.5423   2
   2   4   1 60.0202 11.7495   2
   2   4   1 81.3516 8.43631   3
  -2   4  -1 92.2609 12.3343   2
  -2   4  -1 71.7288 15.3550   3
   2   4   1 73.5818 13.4863   2
   3  -4   1 157.586 20.6002   2
  -3  -4  -1 187.335 18.3852   2
   3  -4   1 179.682 16.7176   2
  -3  -4  -1 181.752 16.2989   2
   3   4   1 188.481 16.9837   2
  -3   4  -1 175.930 18.7764   2
  -3   4  -1 191.769 21.7154   2
  -3   4  -1 201.665 22.5908   3
   3   4   1 202.379 23.2621   2
   4  -4   1 176.479 24.9797   2
  -4  -4  -1 220.465 24.1794   2
  -4  -4  -1 200.063 20.0483   2
   4  -4   1 212.585 20.0812   2
   4   4   1 186.624 19.5697   2
  -4   4  -1 225.629 28.8674   2
  -4   4  -1 212.765 22.0185   2
   4   4   1 183.995 25.5678   2
  -4   4  -1 202.051 24.8281   3
   5  -4   1 612.641 36.9339   2
  -5  -4  -1 656.960 39.4101   2
  -5  -4  -1 711.818 36.5970   2
   5  -4   1 560.007 44.4184   2
  -5   4  -1 648.045 39.5471   2
   5   4   1 648.113 37.1942   2
  -5   4  -1 583.772 44.4319   2
  -5   4  -1 608.282 38.0760   3
  -6  -4  -1 20.5840 13.0088   2
  -6  -4  -1 23.0985 15.8457   2
   6  -4   1 2.15669 15.6578   2
   6   4   1 32.7658 19.5457   2
  -6   4  -1 7.63928 13.6877   2
  -6   4  -1 17.4497 12.9801   3
  -7  -4  -1 9.84021 11.9845   2
   7  -4   1 -16.724 16.7956   2
  -7   4  -1 15.6623 15.1192   2
   7   4   1 3.16916 19.7961   2
  -7   4  -1 19.0594 12.7339   3
  -8  -4  -1 42.1452 20.3592   2
   8  -4   1 23.0207 24.5015   2
   8   4   1 45.6993 27.7812   2
  -8   4  -1 71.8324 19.2349   3
   9  -4   1 12.1052 22.5519   2
  -9  -4  -1 41.4276 22.0318   2
   9   4   1 13.6685 30.1567   2
  -9   4  -1 -5.3568 13.5616   3
  -9   4  -1 23.7558 19.2598   2
  10  -4   1 -21.025 17.6650   2
 -10  -4  -1 -19.097 17.2835   2
  10   4   1 -5.3044 19.9697   2
 -10   4  -1 17.2061 15.7416   2
  10  -5  -1 -4.4013 23.3594   2
 -10  -5   1 -22.391 14.8385   2
  10   5  -1 -19.028 20.0279   2
 -10   5   1 -4.5971 14.3165   2
   9  -5  -1 -3.5053 18.5924   2
  -9  -5   1 31.9117 17.5359   2
   9   5  -1 5.42653 23.9555   2
  -9   5   1 -5.7569 15.8349   2
  -8  -5   1 166.787 28.4696   2
   8  -5  -1 138.944 33.2839   2
  -8   5   1 123.096 24.9572   3
   8   5  -1 146.598 36.0901   2
  -7  -5   1 16.1742 14.1218   2
   7  -5  -1 -0.2307 15.7813   2
   7   5  -1 9.04757 19.4702   2
  -7   5   1 -14.626 10.7186   2
  -7   5   1 6.84920 13.1887   3
  -6  -5   1 52.6763 20.8158   2
   6  -5  -1 57.7326 21.0062   2
  -6   5   1 81.6185 21.1027   2
  -6   5   1 92.2151 20.7228   3
   6   5  -1 29.6125 20.8022   2
  -5  -5   1 147.242 21.1071   2
   5  -5  -1 153.628 24.6268   2
  -5  -5   1 148.847 22.4188   2
   5  -5  -1 124.485 23.2765   2
   5   5  -1 118.465 24.4144   2
  -5   5   1 171.762 24.8615   2
  -5   5   1 135.018 25.4632   2
   5   5  -1 133.698 20.3443   2
   5   5  -1 135.409 7.62809   3
  -5   5   1 201.455 27.2679   3
  -4  -5   1 15.2694 9.03409   2
   4  -5  -1 -1.7862 9.73092   3
  -4  -5   1 31.9974 10.5735   2
   4  -5  -1 26.0668 12.5426   2
   4  -5  -1 15.3152 9.43328   2
   4   5  -1 21.0966 8.81043   2
  -4   5   1 14.4090 11.0206   2
   4   5  -1 15.5506 12.1471   2
  -4   5   1 22.3852 12.2088   2
  -4   5   1 2.72418 11.7649   3
  -3  -5   1 15.4795 6.49134   2
  -3  -5   1 18.2201 6.13697   2
   3  -5  -1 10.0155 6.91263   2
   3  -5  -1 28.3112 12.9074   3
   3  -5  -1 18.4967 8.72741   2
  -3   5   1 24.4089 11.1576   2
   3   5  -1 19.5718 8.45922   2
  -3   5   1 7.00272 9.52927   2
   3   5  -1 15.6512 10.5510   2
  -3   5   1 20.9879 10.9739   3
   2  -5  -1 7.87818 10.1120   3
   2  -5  -1 4.28163 5.43489   2
   2  -5  -1 -3.0990 4.85046   2
  -2   5   1 3.84552 10.5692   3
   2   5  -1 5.80738 6.48816   2
   2   5  -1 7.90819 5.06793   2
  -2   5   1 -0.0425 6.11678   2
  -2   5   1 0.61829 6.55789   2
   1  -5  -1 1546.53 50.0068   3
  -1   5   1 1552.23 33.0505   2
  -1   5   1 1393.63 35.0373   2
  -1   5   1 1564.50 50.5275   3
   0  -5  -1 92.0833 14.6181   3
   0   5   1 83.9922 4.36909   2
   0   5   1 73.2568 14.0745   3
   0   5   1 71.8701 4.29031   2
   1   5   1 490.683 14.5641   2
  -1   5  -1 446.489 27.8626   3
  -1   5  -1 488.041 19.7427   2
   1   5   1 506.940 16.9010   2
   1   5   1 501.477 23.8324   3
   2  -5   1 94.5395 10.0644   2
  -2  -5  -1 95.5100 5.01811   2
   2  -5   1 88.6740 11.6435   2
  -2   5  -1 111.071 13.7599   2
  -2   5  -1 101.189 18.5329   3
  -2   5  -1 110.423 15.7399   2
   2   5   1 104.786 13.3010   2
   2   5   1 93.2658 11.4909   3
  -3  -5  -1 14.0683 6.57638   2
   3  -5   1 13.7728 9.32111   2
  -3  -5  -1 2.80343 7.17865   2
   3  -5   1 11.5663 6.97843   2
   3   5   1 2.57378 6.52097   2
   3   5   1 2.73150 9.14458   2
  -3   5  -1 9.78050 9.58390   2
  -3   5  -1 -8.3064 9.20741   3
  -3   5  -1 0.95158 7.28605   2
   4  -5   1 128.911 17.9360   2
  -4  -5  -1 147.884 16.3600   2
   4  -5   1 133.640 23.2210   2
   4   5   1 150.510 23.8133   2
  -4   5  -1 166.778 28.7909   2
  -4   5  -1 170.803 22.5661   2
  -4   5  -1 178.764 25.2151   3
   4   5   1 145.506 19.4062   2
  -5  -5  -1 46.0536 14.0454   2
   5  -5   1 43.3087 20.0997   2
   5  -5   1 55.2904 14.8196   2
  -5  -5  -1 33.7290 16.5243   2
   5   5   1 43.0168 13.9202   2
  -5   5  -1 42.9360 15.5836   2
  -5   5  -1 36.4178 15.5960   3
  -6  -5  -1 470.822 38.3573   2
   6  -5   1 446.327 45.7380   2
  -6  -5  -1 476.961 35.8220   2
   6   5   1 487.148 45.8705   2
  -6   5  -1 467.451 38.0622   3
  -6   5  -1 508.265 39.9269   2
  -7  -5  -1 123.662 25.2560   2
   7  -5   1 132.460 30.7858   2
  -7   5  -1 163.840 28.9914   2
   7   5   1 81.7238 27.7610   2
  -7   5  -1 156.184 26.9747   3
  -8  -5  -1 18.5241 18.3222   2
   8  -5   1 -6.2683 19.0273   2
  -8   5  -1 -4.2955 12.7174   2
   8   5   1 -4.7266 20.6079   2
  -8   5  -1 15.2160 14.3234   3
  -9  -5  -1 -13.648 16.7671   2
   9  -5   1 24.3753 23.3106   2
  -9   5  -1 -10.553 17.1132   2
   9   5   1 8.04550 23.0709   2
  -9   5  -1 28.0341 17.9265   3
   9  -6  -1 47.1126 27.7354   2
  -9  -6   1 52.3482 21.3238   2
   9   6  -1 44.7907 32.0382   2
  -9   6   1 25.9615 21.8984   2
  -9   6   1 4.12598 17.3729   3
   8  -6  -1 89.5262 28.5656   2
  -8  -6   1 91.5300 23.1482   2
  -8   6   1 114.801 30.4710   2
  -8   6   1 108.303 23.7287   3
   8   6  -1 116.084 31.1170   2
   7  -6  -1 58.5707 23.7220   2
  -7  -6   1 49.3838 18.2261   2
  -7  -6   1 54.8197 19.3204   2
  -7   6   1 61.6706 20.5429   3
   7   6  -1 62.7453 26.0627   2
  -7   6   1 110.387 24.3210   2
   6  -6  -1 32.1517 17.2262   2
  -6  -6   1 39.4891 15.8742   2
  -6  -6   1 44.6256 14.9969   2
   6  -6  -1 26.6644 17.5209   2
  -6   6   1 61.4886 20.0080   2
   6   6  -1 47.1317 19.6847   2
  -6   6   1 42.5829 17.1706   3
  -5  -6   1 47.4634 13.2196   2
   5  -6  -1 75.1408 19.9305   2
  -5  -6   1 52.5502 13.0329   2
   5  -6  -1 40.0717 12.6480   2
   5   6  -1 55.2099 13.7436   2
   5   6  -1 69.5910 21.6413   2
  -5   6   1 71.2442 20.0180   3
  -5   6   1 27.6664 14.1971   2
   4  -6  -1 282.395 29.4901   3
  -4  -6   1 253.973 16.9090   2
   4  -6  -1 243.900 23.8893   2
  -4  -6   1 249.779 18.4818   2
   4  -6  -1 259.679 20.6356   2
  -4   6   1 268.961 32.2970   2
   4   6  -1 235.359 27.8942   2
  -4   6   1 238.143 25.4133   2
  -4   6   1 246.127 29.6715   3
   4   6  -1 270.775 22.2685   2
   3  -6  -1 3.32633 7.15929   2
   3  -6  -1 1.31689 5.22319   2
   3  -6  -1 18.7754 11.1283   3
   3   6  -1 3.07552 9.55098   2
   3   6  -1 -2.0826 5.64196   2
  -3   6   1 -5.1593 5.79274   2
  -3   6   1 4.79154 8.79824   2
  -3   6   1 4.00399 11.4244   3
   2  -6  -1 133.614 8.45235   2
   2  -6  -1 193.352 24.3486   3
  -2   6   1 157.724 17.8427   2
  -2   6   1 153.280 13.6383   2
   2   6  -1 134.644 15.1746   2
  -2   6   1 169.501 24.5391   3
   2   6  -1 146.635 11.1573   2
   1  -6  -1 32.8895 13.0089   3
  -1   6   1 69.9158 8.88665   2
  -1   6   1 83.1275 17.0456   3
   0  -6  -1 3.65141 8.04305   3
   0   6  -1 -7.4439 8.34822   3
   0   6   1 -0.9089 8.47972   3
   0   6   1 1.57862 1.90113   2
   0   6   1 2.16297 2.01369   2
  -1   6  -1 18.1223 6.46468   2
   1   6   1 13.9245 8.95295   3
  -1   6  -1 19.0264 12.1920   3
   1   6   1 26.9314 5.15149   2
   1   6   1 23.5497 4.38297   2
   2  -6   1 58.1862 6.83599   2
   2  -6   1 45.0762 9.68220   2
  -2   6  -1 64.9290 17.2945   3
  -2   6  -1 49.3853 10.4963   2
   2   6   1 48.9419 10.3274   2
  -2   6  -1 58.0576 12.0914   2
   2   6   1 49.4962 11.0750   3
   3  -6   1 184.252 18.9000   2
   3  -6   1 193.890 16.4905   2
  -3  -6  -1 195.136 12.0626   2
  -3   6  -1 221.196 26.5139   3
  -3   6  -1 163.685 18.1777   2
   3   6   1 194.260 20.4988   2
   3   6   1 202.034 13.3197   3
   3   6   1 194.345 16.5068   2
  -3   6  -1 183.587 21.8004   2
  -4  -6  -1 11.3700 8.38987   2
  -4  -6  -1 23.2687 10.4528   2
   4  -6   1 24.1564 10.7095   2
   4  -6   1 24.6073 12.3555   2
  -4   6  -1 16.0887 15.2681   3
   4   6   1 12.0561 8.68807   2
  -4   6  -1 9.25741 13.6747   2
  -4   6  -1 10.2013 10.1524   2
   4   6   1 3.67075 12.4792   2
   5  -6   1 4.67051 12.3675   2
  -5  -6  -1 13.0460 11.5773   2
   5   6   1 23.3445 11.4250   2
  -5   6  -1 17.4386 15.1041   3
  -5   6  -1 1.27820 11.7971   2
  -6  -6  -1 90.6395 21.2280   2
   6  -6   1 90.5048 22.7528   2
   6   6   1 108.620 28.1977   2
  -6   6  -1 87.5856 23.4969   3
  -6   6  -1 75.3073 21.8506   2
   7  -6   1 32.5833 21.8653   2
  -7  -6  -1 10.6179 13.4105   2
   7   6   1 10.8228 20.5625   2
  -7   6  -1 20.5130 16.2891   3
  -7   6  -1 57.7012 20.6215   2
   8  -6   1 16.1506 23.2748   2
  -8  -6  -1 20.3052 15.2102   2
  -8   6  -1 64.2200 23.2063   3
  -8   6  -1 24.2688 18.7308   2
   9  -6   1 24.5624 25.3428   2
  -9  -6  -1 7.00237 17.2346   2
  -9   6  -1 3.22686 17.3686   2
  -9   6  -1 -12.253 15.8499   3
   9   6   1 -11.077 24.6266   2
  -9  -7   1 -9.3197 16.0472   2
   9  -7  -1 -12.641 17.6619   2
  -9   7   1 28.2073 19.7758   2
   9   7  -1 11.7897 23.3202   2
  -9   7   1 -11.452 14.4590   3
   8  -7  -1 27.7553 21.2914   2
  -8  -7   1 34.8365 16.6772   2
  -8   7   1 19.4089 16.8187   3
   8   7  -1 12.3695 20.9716   2
  -8   7   1 -1.0160 13.2511   2
   7  -7  -1 167.034 31.7499   2
  -7  -7   1 159.670 31.6719   2
  -7   7   1 168.440 28.7248   3
   7   7  -1 138.106 31.8872   2
  -7   7   1 186.350 31.0088   2
   6  -7  -1 24.9699 14.1030   2
  -6  -7   1 24.4118 14.3124   2
  -6  -7   1 -2.4115 9.32657   2
   6  -7  -1 17.2562 15.9432   2
  -6   7   1 30.1617 15.2165   2
   6   7  -1 31.9473 18.7892   2
  -6   7   1 0.75959 14.9524   3
   5  -7  -1 100.772 18.4868   2
  -5  -7   1 110.026 14.2700   2
   5  -7  -1 107.032 19.6618   2
  -5   7   1 123.712 21.8753   2
   5   7  -1 97.3865 22.4736   2
   5   7  -1 104.415 17.1532   2
  -5   7   1 144.856 27.3994   3
   5   7  -1 116.912 10.8843   3
   4  -7  -1 -0.2595 9.05888   2
   4  -7  -1 6.12133 9.38286   2
  -4   7   1 9.98356 9.97913   2
   4   7  -1 6.78849 8.63502   2
   4   7  -1 13.3244 7.12389   3
   4   7  -1 -1.1728 8.62611   2
  -4   7   1 16.1340 15.7376   3
  -4   7   1 9.53554 13.4989   2
   3  -7  -1 313.371 17.1210   2
   3  -7  -1 327.729 18.6038   2
   3   7  -1 336.658 20.1415   2
  -3   7   1 327.227 24.3990   2
   3   7  -1 334.911 23.1086   3
  -3   7   1 323.678 32.7314   3
   3   7  -1 323.018 23.4872   2
  -3   7   1 336.396 27.6189   2
  -2   7   1 256.950 28.1518   3
  -2   7   1 243.063 19.2557   2
   2   7  -1 209.593 20.3952   3
  -2   7   1 235.362 17.3255   2
   2   7  -1 224.856 12.6352   2
  -1   7   1 732.635 23.0726   2
   1   7  -1 746.097 37.1921   3
  -1   7   1 782.889 41.4844   3
   0   7   1 167.956 6.25850   2
   0   7   1 169.538 22.5345   3
   0   7  -1 163.882 21.4508   3
   0   7   1 167.070 6.34694   2
   1   7   1 293.458 22.9668   3
  -1   7  -1 248.087 27.2488   3
   1   7   1 282.570 10.6578   2
   1   7   1 278.052 11.5814   2
  -1   7  -1 275.183 15.4382   2
  -2   7  -1 100.143 15.7648   2
  -2   7  -1 90.6418 19.3160   3
   2   7   1 116.712 15.3378   3
   2   7   1 110.711 14.1222   2
  -2   7  -1 115.352 12.1759   2
   3  -7   1 143.488 13.1320   2
   3  -7   1 151.564 14.9981   2
   3   7   1 138.954 19.5539   2
   3   7   1 127.968 15.3407   2
   3   7   1 104.467 13.4328   3
  -3   7  -1 111.333 21.8076   3
  -3   7  -1 129.244 17.8804   2
  -3   7  -1 138.320 21.5043   2
  -4  -7  -1 232.595 15.7464   2
   4  -7   1 216.233 22.6925   2
   4  -7   1 241.295 19.2507   2
  -4  -7  -1 228.410 14.5323   2
  -4   7  -1 203.447 29.4080   3
   4   7   1 223.043 27.0238   2
  -4   7  -1 195.663 27.6323   2
   4   7   1 235.326 21.9371   2
  -4   7  -1 217.153 23.9450   2
   5  -7   1 52.4049 15.9693   2
   5  -7   1 83.6281 19.2780   2
  -5  -7  -1 44.5869 12.1454   2
  -5  -7  -1 75.6267 15.0961   2
  -5   7  -1 71.0472 21.6487   3
  -5   7  -1 104.914 20.8042   2
   5   7   1 65.2150 15.1550   2
   6  -7   1 63.0037 18.7732   2
  -6  -7  -1 44.7287 16.0616   2
  -6  -7  -1 55.4699 14.3096   2
   6  -7   1 34.9860 20.8892   2
  -6   7  -1 94.2429 21.4481   2
  -6   7  -1 75.3494 20.8388   3
   6   7   1 52.0719 21.5567   2
   7  -7   1 23.0751 23.5273   2
  -7  -7  -1 23.0674 13.3533   2
  -7   7  -1 30.0223 16.8414   2
   7   7   1 13.8419 20.2171   2
  -7   7  -1 13.5782 17.7349   3
   8  -7   1 99.9596 29.3001   2
  -8  -7  -1 73.0686 23.3501   2
  -8   7  -1 54.8215 21.7907   2
  -8   7  -1 62.7491 24.0836   3
   9  -7   1 0.45421 24.1645   2
  -9  -7  -1 7.70115 18.2981   2
  -9   7  -1 -4.4609 14.9045   3
  -9   7  -1 -2.3202 16.9060   2
   9   7   1 -1.8523 23.0942   2
   9  -8  -1 44.6808 26.0433   2
  -9  -8   1 95.7523 23.0594   2
  -9   8   1 86.9782 25.3537   2
  -9   8   1 91.0143 27.1058   3
   9   8  -1 38.3389 30.3069   2
   8  -8  -1 7.09969 19.9660   2
  -8  -8   1 22.7376 15.0777   2
   8   8  -1 24.6932 25.2018   2
  -8   8   1 32.8160 18.2401   2
  -7  -8   1 -5.8981 9.22340   2
   7  -8  -1 14.8962 17.7612   2
  -7   8   1 -6.1499 14.7381   3
  -7   8   1 -0.1990 12.8242   2
   7   8  -1 11.1445 17.9557   2
   6  -8  -1 253.009 28.4179   2
   6  -8  -1 240.262 26.5264   2
  -6  -8   1 185.002 25.0367   2
  -6  -8   1 255.931 19.5376   2
  -6   8   1 256.392 36.2492   3
   6   8  -1 314.865 37.8368   2
  -6   8   1 304.426 33.7314   2
   5  -8  -1 -3.3738 8.37295   2
   5  -8  -1 -1.5242 10.6608   2
   5   8  -1 -5.5200 9.13689   2
   5   8  -1 11.1307 12.4043   2
   5   8  -1 6.28561 7.24537   3
  -5   8   1 11.5192 11.2376   2
  -5   8   1 -10.272 13.7140   3
   4  -8  -1 0.94420 7.96437   2
   4  -8  -1 11.5007 7.50037   2
  -4   8   1 8.03149 9.57512   2
   4   8  -1 -12.488 7.65288   2
   4   8  -1 9.54225 6.50194   2
   4   8  -1 12.4424 8.87826   3
  -4   8   1 -0.7747 7.70732   2
  -4   8   1 1.11636 14.7753   3
   3  -8  -1 109.154 8.91882   2
   3   8  -1 131.279 17.8587   2
   3   8  -1 112.749 16.4390   3
   3   8  -1 111.950 14.0136   2
  -3   8   1 111.873 19.5459   2
  -3   8   1 135.840 17.7416   2
  -3   8   1 126.591 25.2208   3
   2   8  -1 165.564 21.6050   3
  -2   8   1 152.948 25.9040   3
  -2   8   1 162.561 17.4991   2
  -2   8   1 167.016 14.7724   2
   2   8  -1 167.300 11.2575   2
  -1   8   1 260.149 29.1981   3
  -1   8   1 272.182 15.1061   2
  -1   8   1 250.167 13.8599   2
   1   8  -1 299.096 26.9200   3
   0   8   1 462.733 11.6650   2
   0   8  -1 467.694 34.2277   3
   0   8   1 482.410 33.5518   3
   0   8   1 461.959 11.8770   2
   1   8   1 103.750 17.8658   3
   1   8   1 89.4131 6.88518   2
  -1   8  -1 93.0162 10.5997   2
   1   8   1 93.2360 7.96814   2
  -1   8  -1 99.8499 11.1785   2
  -2   8  -1 15.5133 7.41231   2
   2   8   1 7.63026 6.61757   2
   2   8   1 4.26900 8.73520   3
  -2   8  -1 6.26230 8.37521   2
  -2   8  -1 -3.1604 7.55103   3
   3  -8   1 -3.4592 4.59870   2
   3  -8   1 -0.4411 3.82636   2
   3   8   1 9.23744 9.17204   3
  -3   8  -1 -2.2184 12.1523   3
   3   8   1 16.8725 7.52908   2
  -3   8  -1 -14.196 5.10589   2
  -3   8  -1 2.41870 9.91593   2
   3   8   1 -1.4267 9.86727   2
   4  -8   1 75.4842 15.2476   2
   4  -8   1 76.5224 12.5588   2
   4   8   1 37.8096 14.7006   2
  -4   8  -1 71.3120 20.8394   3
   4   8   1 67.0219 10.3525   3
  -4   8  -1 46.7458 15.1806   2
  -4   8  -1 64.9847 15.7043   2
   4   8   1 73.6166 13.4487   2
  -5  -8  -1 -0.5630 5.53634   2
   5  -8   1 -5.7458 9.08326   2
  -5  -8  -1 0.25822 6.74707   2
   5  -8   1 -8.2260 10.6307   2
  -5   8  -1 0.57782 14.9340   3
   5   8   1 -20.351 12.2230   2
   5   8   1 6.90834 9.79835   2
  -5   8  -1 -1.5146 9.66475   2
  -6  -8  -1 27.6257 11.3352   2
   6  -8   1 11.1281 16.4239   2
   6  -8   1 -4.2946 9.59850   2
  -6  -8  -1 -1.0374 11.8443   2
   6   8   1 -17.546 13.0090   2
  -6   8  -1 8.67233 14.9222   2
  -6   8  -1 18.7130 17.3615   3
   7  -8   1 189.701 32.7171   2
  -7  -8  -1 171.056 25.2320   2
   7   8   1 149.386 35.5739   2
  -7   8  -1 235.253 34.5521   2
  -7   8  -1 239.065 36.2800   3
   8  -8   1 -17.896 16.0094   2
  -8  -8  -1 -7.2894 13.9268   2
  -8  -8  -1 43.6487 25.6458   2
  -8   8  -1 5.96011 15.5176   2
  -8   8  -1 -11.852 15.7363   3
   8   8   1 33.5175 28.6054   2
   9  -8   1 69.9693 30.7694   2
  -9  -8  -1 92.4812 23.6191   2
   9   8   1 61.4364 35.4160   2
  -9   8  -1 91.9626 28.5151   3
  -9   8  -1 68.7035 25.0752   2
  -9   9   1 0.38757 20.1599   3
  -8  -9   1 7.47259 11.6985   2
   8  -9  -1 7.96118 16.2363   2
  -8  -9   1 1.48063 16.0538   2
  -8   9   1 19.4167 19.2271   3
  -8   9   1 -9.7653 11.7441   2
  -7  -9   1 26.8665 14.9650   2
   7  -9  -1 20.3308 16.9633   2
  -7  -9   1 7.38048 7.64009   2
   7   9  -1 11.4188 18.1353   2
  -7   9   1 10.5085 13.9242   2
   6  -9  -1 5.13645 13.2273   2
  -6   9   1 2.91455 13.4623   2
  -6   9   1 20.0537 19.2239   3
   6   9  -1 33.7050 18.3999   2
   5  -9  -1 21.0157 11.5290   2
   5  -9  -1 13.1058 9.95072   2
   5   9  -1 -0.3046 8.06882   2
   5   9  -1 15.5096 8.52722   3
  -5   9   1 -3.2208 12.1291   2
   5   9  -1 12.5015 13.1348   2
  -5   9   1 19.6338 17.6120   3
   4  -9  -1 102.435 10.9581   2
   4  -9  -1 94.0201 11.6170   2
   4   9  -1 89.0169 15.2320   2
  -4   9   1 102.603 19.8539   2
   4   9  -1 91.2816 18.1511   2
  -4   9   1 67.9064 23.5319   3
   4   9  -1 99.8631 16.3872   3
  -4   9   1 138.287 22.0477   2
  -3   9   1 98.8149 16.4729   2
   3   9  -1 72.8357 12.0087   2
   3   9  -1 73.1104 14.3253   2
   3   9  -1 91.3599 18.4294   3
  -3   9   1 103.176 18.0973   2
  -3   9   1 77.3859 23.2193   3
   2   9  -1 44.5200 14.4516   3
   2   9  -1 58.1671 7.55811   2
  -2   9   1 53.6710 10.7120   2
  -2   9   1 79.3596 21.2679   3
  -2   9   1 38.8454 10.8432   2
   2   9  -1 47.8510 9.86367   2
   1   9  -1 505.708 36.0163   3
  -1   9   1 507.095 19.3795   2
  -1   9   1 526.311 39.9755   3
  -1   9   1 484.549 20.6700   2
   0   9   1 203.208 9.05994   2
   0   9  -1 229.087 28.0518   3
   0   9   1 201.291 8.82674   2
   1   9   1 25.5140 4.58621   2
  -1   9  -1 20.5193 15.2913   3
  -1   9  -1 26.3069 7.58391   2
  -1   9  -1 25.7493 6.53031   2
   1   9   1 21.5654 13.1282   3
   1   9   1 7.09681 4.75633   2
   2   9   1 283.588 19.1185   2
  -2   9  -1 274.731 35.5776   3
   2   9   1 246.756 27.0845   3
  -2   9  -1 262.972 22.8652   2
  -2   9  -1 250.817 17.9651   2
   2   9   1 280.336 18.5040   2
  -3   9  -1 8.84091 10.7716   2
   3   9   1 4.32045 10.3238   2
   3   9   1 -1.5802 6.48754   2
  -3   9  -1 4.78635 14.2636   3
   3   9   1 6.77948 8.44886   3
  -3   9  -1 2.08037 9.27683   2
   4  -9   1 25.7154 7.55708   2
   4  -9   1 19.7105 8.10667   2
  -4   9  -1 23.0567 12.8508   2
  -4   9  -1 23.4525 13.4622   2
   4   9   1 2.95949 8.05126   2
  -4   9  -1 23.9114 18.4983   3
   4   9   1 22.0540 13.0041   2
   4   9   1 24.9275 9.51907   3
   5  -9   1 16.9628 10.6936   2
   5  -9   1 27.9797 13.0587   2
   5   9   1 20.7732 15.5772   2
  -5   9  -1 41.8088 20.2827   3
  -5   9  -1 29.2191 14.2304   2
   6  -9   1 33.7502 13.9870   2
  -6   9  -1 -7.6330 15.7320   3
  -6   9  -1 23.1057 15.5434   2
   6   9   1 -17.980 14.6768   2
   7  -9   1 79.2191 22.1773   2
  -7  -9  -1 53.0810 16.3114   2
   7   9   1 54.9618 27.0898   2
  -7   9  -1 84.2067 22.3794   2
   8  -9   1 193.850 33.6903   2
  -8   9  -1 201.846 36.3604   2
   8   9   1 254.555 44.3506   2
  -8   9  -1 191.166 35.8184   3
   8 -10  -1 -8.1463 17.4839   2
   8  10  -1 -20.380 22.5763   2
  -8  10   1 39.9980 22.2646   3
  -8  10   1 41.8558 21.2164   2
   7 -10  -1 -4.3196 11.5015   2
   7 -10  -1 13.4628 16.5543   2
  -7  10   1 -16.940 15.5313   3
  -7  10   1 -2.6792 13.5341   2
   7  10  -1 27.2516 20.2232   2
   6 -10  -1 -12.505 9.89659   2
   6 -10  -1 23.5213 12.1149   2
  -6  10   1 6.22608 14.1298   2
   6  10  -1 4.09717 18.4877   2
   5 -10  -1 67.5477 11.6614   2
  -5  10   1 48.9318 22.2220   3
   5  10  -1 93.8946 14.8904   3
   5  10  -1 90.0100 15.0809   2
  -5  10   1 60.4672 18.1600   2
   5  10  -1 111.836 22.4221   2
   4  10  -1 176.333 18.2140   2
  -4  10   1 181.841 30.4205   3
   4  10  -1 226.765 23.4202   3
  -4  10   1 192.828 28.9963   2
  -4  10   1 134.355 23.9563   2
   4  10  -1 208.019 24.8856   2
  -3  10   1 11.9730 8.96862   2
   3  10  -1 -7.1217 6.11558   2
  -3  10   1 15.6692 10.8551   2
  -3  10   1 -0.4724 11.6301   3
   3  10  -1 4.09708 9.96977   3
   3  10  -1 -1.3591 7.25163   2
   2  10  -1 88.4018 22.9272   3
   2  10  -1 126.945 9.81508   2
  -2  10   1 129.304 14.8770   2
   2  10  -1 129.456 13.4134   2
  -2  10   1 109.278 26.9490   3
  -2  10   1 127.946 17.4189   2
  -1  10   1 23.8854 16.1887   3
  -1  10   1 7.41826 5.78110   2
   1  10  -1 6.21034 13.0484   3
   0  10   1 292.122 32.2429   3
   0  10   1 295.459 11.6591   2
   0  10   1 291.505 11.6257   2
   0  10  -1 289.102 30.6832   3
   1  10   1 8.64937 4.14792   2
  -1  10  -1 1.59154 14.5881   3
   1  10   1 16.8248 12.8579   3
   1  10   1 2.71652 4.31096   2
  -1  10  -1 1.58240 4.29176   2
   2  10   1 601.411 25.9216   2
  -2  10  -1 604.298 32.0178   2
  -2  10  -1 587.827 27.1444   2
   2  10   1 558.260 36.4826   3
   2  10   1 578.533 22.5329   2
  -2  10  -1 562.500 46.3962   3
  -3  10  -1 140.308 27.4013   3
   3  10   1 178.905 21.0081   3
  -3  10  -1 149.637 22.2878   2
   3  10   1 155.051 16.1744   2
  -3  10  -1 139.924 19.3276   2
   3  10   1 147.045 20.5028   2
   4  10   1 1.12091 12.9294   2
   4  10   1 2.67487 7.44803   3
  -4  10  -1 -18.493 9.62321   2
  -4  10  -1 16.6395 18.3696   3
   4  10   1 -11.746 6.30700   2
   5 -10   1 131.481 17.4755   2
   5 -10   1 105.489 14.8745   2
  -5  10  -1 115.852 28.4543   3
  -5  10  -1 135.075 23.4128   2
   5  10   1 100.210 23.2602   2
   6 -10   1 141.136 19.4646   2
   6 -10   1 95.8809 21.0612   2
   6  10   1 97.5183 28.7657   2
  -6  10  -1 124.244 25.4704   2
   7 -10   1 -4.0574 14.3459   2
   7 -10   1 12.5690 21.9787   2
  -7  10  -1 -7.9688 16.5576   3
   7  10   1 -3.7084 17.3806   2
   8 -10   1 12.3064 23.0978   2
  -8  10  -1 11.1560 13.8687   3
   8  10   1 -8.6064 18.3596   2
  -8  10  -1 31.9464 18.4616   2
  -8  11   1 137.680 36.1648   3
   8  11  -1 139.087 40.4938   2
  -8  11   1 188.791 32.7443   2
  -7  11   1 32.4984 19.4913   2
  -7  11   1 54.4567 22.5581   3
   7  11  -1 4.03548 23.4963   2
   6 -11  -1 146.635 19.4511   2
   6  11  -1 148.497 28.6341   2
  -6  11   1 160.935 27.4602   2
   6  11  -1 171.182 13.5990   3
  -6  11   1 180.350 34.9808   3
  -5  11   1 72.0485 18.7754   2
   5  11  -1 20.3896 19.7663   2
   5  11  -1 68.0972 13.8209   3
   4  11  -1 1.86434 7.87108   2
   4  11  -1 -11.713 9.79331   2
  -4  11   1 28.7857 12.2923   2
  -4  11   1 -13.529 15.8208   3
   4  11  -1 7.25345 11.5066   3
  -3  11   1 5.28375 10.9479   2
   3  11  -1 -4.0738 6.91431   2
  -3  11   1 -12.462 14.4347   3
  -3  11   1 5.55123 9.32290   2
   3  11  -1 -8.5378 10.8296   3
   3  11  -1 -7.7147 6.01951   2
   2  11  -1 175.012 26.3426   3
   2  11  -1 171.916 10.8732   2
   2  11  -1 177.656 15.3553   2
  -2  11   1 167.990 33.3053   3
  -2  11   1 190.152 19.7276   2
  -2  11   1 174.335 16.8125   2
  -1  11   1 47.2579 9.37280   2
  -1  11   1 27.7367 7.52442   2
   1  11  -1 44.7117 18.0110   3
  -1  11   1 62.2040 21.1482   3
   0  11   1 44.4296 6.17529   2
   0  11  -1 39.9508 4.24666   2
   0  11   1 27.7033 17.5735   3
   0  11  -1 31.2553 4.59598   2
   0  11   1 44.0807 6.61350   2
   0  11  -1 65.7123 20.8504   3
  -1  11  -1 4.05551 5.54951   2
   1  11   1 11.8631 13.4021   3
   1  11   1 7.83257 4.86285   2
   1  11   1 7.55095 4.29311   2
  -1  11  -1 -9.6921 6.36076   2
  -1  11  -1 -6.3193 14.9313   3
   2  11   1 0.46443 14.2850   3
   2  11   1 1.53634 6.06227   2
  -2  11  -1 25.1449 20.0915   3
   2  11   1 11.2991 7.20283   2
  -2  11  -1 4.42257 7.99679   2
  -2  11  -1 -0.6589 6.22263   2
   3  11   1 7.29698 12.5580   3
   3  11   1 54.0237 11.2799   2
  -3  11  -1 10.8097 9.26194   2
  -3  11  -1 11.8945 18.5763   3
   3  11   1 40.0481 12.2451   2
  -4  11  -1 203.792 35.1180   3
   4  11   1 262.180 29.0448   2
  -4  11  -1 237.282 26.3390   2
   4  11   1 199.070 21.2707   3
  -5  11  -1 7.98012 11.4026   2
   5  11   1 0.98476 13.8647   2
   6 -11   1 356.762 33.5988   2
   6  11   1 266.784 39.6570   2
  -6  11  -1 298.614 46.7470   3
  -6  11  -1 304.250 35.7081   2
   7  11   1 -4.7594 18.6988   2
  -7  11  -1 10.9722 17.2605   2
  -7  11  -1 69.6875 26.4078   3
   7  12  -1 33.4533 25.3534   2
  -7  12   1 23.1421 18.6980   3
   6  12  -1 40.9381 17.2565   2
   6  12  -1 37.6609 9.04216   3
  -6  12   1 54.1028 20.6387   2
  -6  12   1 12.2776 23.1431   3
   5  12  -1 60.6342 15.3375   3
  -5  12   1 35.1375 15.1976   2
  -5  12   1 67.5435 27.3020   3
   4  12  -1 154.429 18.4963   2
   4  12  -1 165.719 22.5270   2
   4  12  -1 140.466 23.1062   3
  -4  12   1 175.451 24.0768   2
   3  12  -1 41.1155 9.96502   2
   3  12  -1 18.8745 14.8928   3
  -3  12   1 30.3925 21.9551   3
   3  12  -1 31.0695 10.4946   2
  -3  12   1 55.8635 12.8518   2
  -3  12   1 41.8311 15.2316   2
   2  12  -1 135.900 25.2537   3
  -2  12   1 135.593 17.0173   2
   2  12  -1 144.304 9.92062   2
  -2  12   1 173.034 32.6710   3
  -2  12   1 123.707 18.7464   2
   2  12  -1 137.392 12.3016   2
  -1  12   1 125.153 12.9183   2
  -1  12   1 132.387 13.8858   2
   1  12  -1 183.609 29.5550   3
  -1  12   1 134.074 29.7661   3
   0  12   1 69.7292 7.99383   2
   0  12   1 26.8048 17.0262   3
   0  12   1 71.9710 7.83963   2
   0  12  -1 109.942 25.7743   3
   0  12  -1 66.6195 6.02898   2
  -1  12  -1 18.1215 8.53075   2
   1  12   1 20.2952 15.4373   3
  -1  12  -1 7.34126 17.6689   3
  -1  12  -1 -2.9692 4.06145   2
   1  12   1 4.68097 4.32937   2
   1  12   1 -0.4896 4.69234   2
   2  12   1 28.2896 7.59622   2
  -2  12  -1 16.3781 8.84845   2
  -2  12  -1 42.1763 22.4155   3
   2  12   1 24.2540 9.57336   2
  -2  12  -1 23.9510 11.2737   2
   2  12   1 22.0593 14.4653   3
  -3  12  -1 68.4759 15.1979   2
  -3  12  -1 46.1761 15.8347   2
   3  12   1 52.5530 11.9256   2
   3  12   1 54.2564 15.9706   3
   3  12   1 98.3794 16.8387   2
  -3  12  -1 52.2281 24.5832   3
   4  12   1 73.8395 15.3971   3
  -4  12  -1 113.703 20.8774   2
  -4  12  -1 87.3354 30.5153   3
   4  12   1 90.0644 20.2291   2
   4  12   1 71.7460 15.4100   2
  -5  12  -1 27.9905 23.1354   3
   5  12   1 26.5728 17.3624   2
  -5  12  -1 16.7520 15.1692   2
  -6  12  -1 -1.2265 17.0889   3
  -6  12  -1 38.1731 17.9260   2
   6  12   1 -14.398 17.8004   2
   7  12   1 -26.127 15.1123   2
  -7  12  -1 5.34683 19.0067   3
  -7  12  -1 -12.316 9.23725   2
  -6  13   1 11.8873 24.2265   3
  -6  13   1 47.2592 20.7319   2
   6  13  -1 46.1975 18.3185   2
   6  13  -1 42.9105 10.6878   3
   5  13  -1 16.1238 16.2508   2
  -5  13   1 5.58940 18.2991   3
  -5  13   1 -0.2059 11.0532   2
  -4  13   1 6.92342 21.7070   3
   4  13  -1 28.8835 11.0989   2
  -4  13   1 67.7722 17.8505   2
   4  13  -1 21.8806 16.8452   3
   4  13  -1 5.34237 11.5714   2
   3  13  -1 31.2330 8.53802   2
  -3  13   1 15.1258 24.2149   3
   3  13  -1 -3.4482 15.6846   3
   3  13  -1 5.58126 8.61716   2
  -3  13   1 7.80504 10.8888   2
  -3  13   1 3.53325 12.9266   2
  -2  13   1 -9.9800 6.51385   2
  -2  13   1 8.99287 9.17506   2
   2  13  -1 1.74963 14.9523   3
  -2  13   1 -5.3709 16.4317   3
   2  13  -1 17.0705 4.98065   2
   2  13  -1 9.20374 5.37902   2
   1  13  -1 -6.6072 13.7819   3
  -1  13   1 7.32127 18.8169   3
  -1  13   1 32.7026 8.23777   2
  -1  13   1 24.2455 8.27274   2
   0  13  -1 34.1221 5.33213   2
   0  13   1 37.9939 19.8900   3
   0  13  -1 31.4079 6.56100   2
   0  13  -1 27.0373 20.0759   3
   1  13   1 5.08110 16.6134   3
  -1  13  -1 17.8191 6.67527   2
   1  13   1 8.44802 7.10534   2
  -1  13  -1 22.3900 9.14462   2
  -1  13  -1 26.9732 21.8528   3
   1  13   1 11.6538 5.07461   2
  -2  13  -1 187.705 23.1772   2
   2  13   1 191.604 14.2688   2
  -2  13  -1 141.251 33.8335   3
  -2  13  -1 179.431 18.4054   2
   2  13   1 173.248 17.5819   2
   2  13   1 160.777 27.1942   3
   3  13   1 5.89133 7.13237   2
  -3  13  -1 -0.9858 8.88561   2
  -3  13  -1 5.73499 19.4567   3
   3  13   1 19.4472 11.2011   2
  -3  13  -1 14.8239 12.7845   2
   3  13   1 9.60836 14.0592   3
   4  13   1 36.1625 15.3758   2
   4  13   1 25.3610 11.2193   2
  -4  13  -1 20.9554 12.5030   2
   4  13   1 61.0559 16.4705   3
  -4  13  -1 36.5229 21.8464   3
  -5  13  -1 12.5357 12.1756   2
   5  13   1 -17.929 13.2274   2
  -5  13  -1 58.0117 24.7474   3
  -6  13  -1 15.3220 22.8944   3
  -6  13  -1 15.2418 19.7345   2
   6  13   1 55.5255 23.5065   2
  -6  14   1 28.3598 19.7318   2
   6  14  -1 15.3929 10.3850   3
  -6  14   1 -22.477 16.5363   3
   5  14  -1 2.18336 12.4873   2
  -5  14   1 -17.461 16.5327   3
   5  14  -1 6.27193 12.7788   3
  -5  14   1 7.93006 12.1543   2
   4  14  -1 82.6200 20.9886   3
  -4  14   1 86.9367 18.3143   2
  -4  14   1 28.0920 24.8109   3
   4  14  -1 35.9377 13.6047   2
   3  14  -1 29.7617 7.93645   2
   3  14  -1 1.33800 13.8364   3
  -3  14   1 -8.3652 11.2077   3
   3  14  -1 0.06247 7.98268   2
  -3  14   1 12.6214 12.7795   2
  -3  14   1 20.2911 10.5279   2
  -2  14   1 151.044 18.9502   2
   2  14  -1 153.602 28.9366   3
   2  14  -1 129.261 10.1443   2
  -2  14   1 202.690 22.2056   2
  -2  14   1 156.302 33.7914   3
   2  14  -1 161.470 12.1563   2
  -1  14   1 -16.924 14.7659   3
  -1  14   1 28.9777 9.13369   2
  -1  14   1 2.50919 6.89360   2
   1  14  -1 -5.5110 14.8672   3
   0  14  -1 51.1132 7.60207   2
   0  14   1 78.1644 9.39857   2
   0  14  -1 48.6838 6.58665   2
   0  14   1 68.9927 9.20656   2
   0  14  -1 56.3291 23.2859   3
   0  14   1 3.17013 19.4681   3
  -1  14  -1 13.4382 9.10763   2
   1  14   1 -7.2368 15.1339   3
  -1  14  -1 14.9728 7.30911   2
  -2  14  -1 31.7803 11.9305   2
   2  14   1 10.5341 8.23958   2
  -2  14  -1 5.26435 18.5422   3
  -2  14  -1 17.4400 9.03939   2
   2  14   1 18.3425 7.39144   2
   2  14   1 19.2024 17.6081   3
   3  14   1 -7.3763 8.23880   2
   3  14   1 18.3858 10.8362   2
  -3  14  -1 21.0584 19.9960   3
   3  14   1 9.26777 15.3123   3
  -3  14  -1 -8.5596 8.58887   2
  -4  14  -1 -14.450 7.97172   2
   4  14   1 6.51833 11.9195   3
   4  14   1 18.6762 11.4602   2
   4  14   1 -1.7052 9.38146   2
  -4  14  -1 32.7826 23.7803   3
   5  14   1 36.9358 18.4373   2
  -5  14  -1 64.6249 17.0084   2
  -5  14  -1 -0.1221 18.1112   3
   5  15  -1 42.6808 15.8913   3
   5  15  -1 77.6741 15.9357   2
  -5  15   1 37.7436 19.6096   2
  -5  15   1 23.8639 23.1731   3
   4  15  -1 14.4737 16.1614   3
  -4  15   1 26.0429 20.2445   3
   4  15  -1 21.6471 12.7217   2
  -4  15   1 34.8528 14.7939   2
   3  15  -1 -6.4532 14.3359   3
   3  15  -1 -7.8886 5.91193   2
   3  15  -1 21.3633 9.01972   2
  -3  15   1 3.08778 19.7359   3
  -2  15   1 0.93663 12.6608   2
  -2  15   1 -19.305 7.60638   2
   2  15  -1 -7.1300 13.4951   3
   2  15  -1 -1.1233 4.39398   2
   2  15  -1 -4.7967 4.30083   2
  -2  15   1 -5.7407 16.5108   3
  -1  15   1 10.2566 7.43812   2
   1  15  -1 17.2699 15.8501   3
  -1  15   1 28.5717 17.2985   3
   0  15  -1 10.0984 6.52738   2
   0  15  -1 12.1928 4.89223   2
   0  15  -1 27.5755 19.2816   3
   0  15   1 15.3048 6.77797   2
   0  15   1 21.2348 7.13653   2
  -1  15  -1 -5.2516 8.25287   2
  -1  15  -1 -4.4894 19.1204   3
   1  15   1 5.72016 5.32107   2
  -1  15  -1 2.71802 6.57570   2
   1  15   1 12.1703 15.9710   3
  -2  15  -1 -10.829 19.3484   3
   2  15   1 12.8658 5.88686   2
   2  15   1 35.0761 17.8028   3
  -2  15  -1 12.5411 13.0398   2
  -2  15  -1 -13.386 6.76515   2
   2  15   1 -15.083 6.95340   2
  -3  15  -1 6.80396 16.0845   3
   3  15   1 18.4248 16.8673   3
   3  15   1 30.5687 12.5926   2
   4  15   1 -6.0242 10.3684   3
   4  15   1 11.7447 14.5982   2
  -4  15  -1 23.8247 11.4712   2
  -4  15  -1 -40.796 15.7898   3
   3  16  -1 19.4273 8.74444   2
  -3  16   1 1.45513 10.2937   2
  -3  16   1 27.3008 23.5051   3
   3  16  -1 -16.662 13.9193   3
  -2  16   1 38.2280 11.3428   2
   2  16  -1 18.8969 5.12267   2
  -2  16   1 7.84792 22.5064   3
   2  16  -1 38.3885 21.1418   3
  -1  16   1 39.3496 23.2892   3
  -1  16   1 34.1684 9.88350   2
   1  16  -1 38.1489 22.7332   3
   0  16   1 35.2053 21.1821   3
   0  16   1 5.62573 6.99244   2
   0  16  -1 8.35453 3.76320   2
   0  16  -1 14.7128 19.9759   3
  -1  16  -1 22.1958 22.3859   3
   1  16   1 -21.015 14.8043   3
  -1  16  -1 1.68234 5.89319   2
  -2  16  -1 47.1177 13.3518   2
  -2  16  -1 -2.7954 20.6727   3
   2  16   1 45.2386 11.0598   2
   2  16   1 8.97878 18.7486   3
  -3  16  -1 21.7852 12.3410   2
  -3  16  -1 -26.157 17.6097   3
   3  16   1 18.3849 18.8172   3
   3  16   1 27.1010 13.2044   2
  -1  17   1 27.8850 20.7795   3
   1  17  -1 -26.055 16.4318   3
   0  17   1 24.4278 20.0112   3
   0  17  -1 29.0204 21.3260   3
   1  17   1 47.8652 21.3541   3
  -1  17  -1 -3.9481 17.1161   3
  10   0  -2 17.2222 27.8590   2
 -10   0   2 10.4923 20.9259   2
  -9   0   2 6.86213 15.9187   2
   9   0  -2 11.0144 22.2425   2
   8   0  -2 21.4559 20.7818   2
  -8   0   2 6.17262 15.5520   2
  -7   0   2 -6.7215 7.29228   2
   7   0  -2 6.55176 17.0961   2
   7   0  -2 -4.5675 8.16173   3
  -6   0   2 36.8318 15.4360   2
   6   0  -2 12.3145 16.7042   2
   6   0  -2 6.92726 10.1832   3
   5   0  -2 13.4419 14.2048   2
  -5   0   2 -12.425 7.91649   2
   5   0  -2 -8.9728 7.47412   2
   5   0  -2 -5.7594 5.35925   3
   4   0  -2 659.628 39.2775   2
   4   0  -2 649.047 28.0994   3
   4   0  -2 634.956 33.1684   2
  -4   0   2 612.804 37.1027   2
  -4   0   2 601.477 33.2653   2
   3   0  -2 -4.3790 5.67579   3
  -3   0   2 -7.7746 8.70978   2
  -3   0   2 7.51968 8.18072   2
   3   0  -2 -6.9355 6.79576   2
   3   0  -2 -17.280 8.27230   2
   2   0  -2 9999.99 140.688   2
  -2   0   2 9931.17 135.467   2
  -2   0   2 9905.97 151.749   2
   1   0  -2 0.03475 3.88288   2
  -1   0   2 2.79043 5.33797   2
   1   0  -2 0.50626 4.90344   2
  -1   0   2 3.51820 5.78791   2
   0   0  -2 46.2007 8.24684   2
   0   0   2 46.7541 9.22215   2
   0   0   2 45.9490 7.02664   2
   0   0  -2 47.8159 8.19912   2
   1   0   2 3.18714 5.62061   2
  -1   0  -2 5.78240 5.65651   2
   1   0   2 -2.8091 4.99021   2
  -1   0  -2 -3.4072 6.54280   2
  -2   0  -2 14.1457 10.3937   2
   2   0   2 17.4479 11.5357   2
   2   0   2 -2.6279 4.49111   2
  -3   0  -2 -1.3247 7.39168   2
   3   0   2 7.57395 8.37661   2
   3   0   2 0.76598 5.43841   2
  -3   0  -2 0.66929 9.97750   2
  -4   0  -2 656.251 25.3709   3
   4   0   2 708.554 42.8067   2
  -4   0  -2 693.979 35.6991   2
   4   0   2 708.586 35.7133   2
  -4   0  -2 665.154 39.5458   2
   5   0   2 29.3125 12.2291   2
  -5   0  -2 -0.3711 6.07495   3
  -5   0  -2 6.70170 10.5507   2
   5   0   2 -7.6313 12.5751   2
  -5   0  -2 42.1362 16.1443   2
  -6   0  -2 203.686 29.7147   2
  -6   0  -2 203.421 17.0094   3
   6   0   2 194.376 34.4417   2
  -7   0  -2 9.34299 8.14313   3
  -7   0  -2 2.66255 12.5299   2
   7   0   2 -7.0050 12.1650   2
   8   0   2 -2.2099 14.2406   2
  -8   0  -2 -4.8152 12.4651   2
   9   0   2 8.51177 23.7101   2
  -9   0  -2 12.9617 16.3422   2
 -10   0  -2 108.442 26.5426   2
  10   0   2 99.9536 33.2478   2
  10  -1  -2 55.9291 26.3659   2
 -10  -1   2 92.8109 28.6456   2
  10   1  -2 74.8537 32.0802   2
 -10   1   2 143.701 31.9526   2
   9  -1  -2 2.12013 13.9124   2
  -9   1   2 -15.270 12.9748   2
   9   1  -2 -30.106 16.7228   2
   8  -1  -2 46.6556 25.3051   2
  -8  -1   2 52.2987 21.5964   2
  -8   1   2 82.8181 23.2853   2
   8   1  -2 57.1874 25.5478   2
  -7  -1   2 46.5670 17.9464   2
   7  -1  -2 7.09412 18.1228   2
   7  -1  -2 34.2245 12.6285   3
   7   1  -2 -7.3698 16.2232   2
   7   1  -2 10.4562 10.1269   3
  -7   1   2 15.8388 12.7541   2
  -6  -1   2 -10.733 12.3130   2
   6  -1  -2 -2.3102 14.4405   2
  -6  -1   2 -3.8935 10.0056   2
   6  -1  -2 -10.783 8.30947   3
   6   1  -2 28.6820 10.0946   3
  -6   1   2 -5.4585 10.7305   2
   6   1  -2 -4.1766 13.7415   2
  -5  -1   2 -7.2258 11.0503   2
  -5  -1   2 3.41882 9.63162   2
   5  -1  -2 1.64104 7.46147   3
   5  -1  -2 -1.9740 13.4488   2
   5  -1  -2 8.14380 8.81328   2
   5   1  -2 4.05563 13.7952   2
  -5   1   2 8.94674 8.75533   2
  -5   1   2 21.1954 13.3902   2
   5   1  -2 -5.7726 6.50505   3
   5   1  -2 -4.2148 8.03631   2
  -4  -1   2 11.4824 11.5400   2
  -4  -1   2 19.2468 10.7169   2
   4  -1  -2 22.5265 13.7567   2
   4  -1  -2 21.1817 9.75398   3
   4  -1  -2 29.5811 11.1168   2
   4   1  -2 14.7501 12.8848   2
   4   1  -2 27.9820 8.01243   3
   4   1  -2 21.9815 10.2812   2
  -4   1   2 31.5974 13.3208   2
  -4   1   2 17.1942 10.6751   2
  -3  -1   2 331.955 25.3104   2
   3  -1  -2 325.701 21.9538   2
  -3  -1   2 302.386 21.9756   2
   3  -1  -2 349.062 26.4347   2
   3  -1  -2 300.374 23.5569   3
  -3   1   2 304.572 22.8101   2
  -3   1   2 303.269 25.2484   2
   3   1  -2 308.128 21.4926   2
   3   1  -2 290.215 25.5343   2
   2  -1  -2 -5.1024 8.05309   2
  -2  -1   2 -8.9309 6.95160   2
   2  -1  -2 1.96779 5.14220   3
  -2  -1   2 -3.5352 6.40553   2
   2   1  -2 1.36800 8.23340   2
  -2   1   2 1.31349 8.63134   2
   2   1  -2 -4.9886 6.71676   2
  -2   1   2 -0.7780 7.44560   2
  -1  -1   2 1021.18 28.2878   2
   1  -1  -2 1015.66 28.9315   2
  -1  -1   2 1019.89 28.0186   2
   1  -1  -2 1017.54 28.2147   2
   1   1  -2 1016.99 27.6349   2
  -1   1   2 1006.64 29.2611   2
  -1   1   2 1028.65 29.0866   2
   1   1  -2 996.389 28.7064   2
   0  -1   2 653.949 19.1459   2
   0  -1  -2 675.473 22.6097   2
   0  -1  -2 668.836 21.1756   2
   0   1   2 660.205 19.8840   2
   0   1  -2 656.651 22.2334   2
   0   1   2 660.337 27.5189   2
   1  -1   2 162.968 12.6804   2
  -1  -1  -2 162.713 13.0515   2
  -1  -1  -2 162.489 14.8554   2
   1  -1   2 153.916 16.0060   2
  -1   1  -2 143.190 12.9322   2
   1   1   2 156.876 15.9425   2
  -1   1  -2 160.972 14.1570   2
   1   1   2 167.367 12.5094   2
  -2  -1  -2 556.065 29.1213   2
   2  -1   2 495.387 29.7308   2
  -2  -1  -2 569.697 25.6115   2
   2  -1   2 570.185 25.1911   2
   2   1   2 571.498 29.9384   2
   2   1   2 568.507 25.3628   2
  -2   1  -2 571.162 30.2980   2
  -2   1  -2 544.317 25.9237   2
  -3  -1  -2 -5.6434 9.28879   2
  -3  -1  -2 5.55108 7.80119   2
   3  -1   2 20.5268 12.2355   2
   3  -1   2 3.50987 7.48738   2
   3   1   2 0.20310 10.7028   2
  -3   1  -2 14.7660 9.39218   2
   3   1   2 7.16321 8.34686   2
  -3   1  -2 -0.0270 9.71689   2
  -4  -1  -2 698.994 21.6672   3
  -4  -1  -2 705.743 35.7025   2
  -4  -1  -2 724.034 40.7551   2
   4  -1   2 718.411 43.6524   2
   4  -1   2 776.329 37.1056   2
  -4   1  -2 794.199 38.3912   2
   4   1   2 753.965 37.0275   2
   4   1   2 747.031 44.3451   2
  -4   1  -2 759.942 31.1484   3
  -4   1  -2 676.399 40.7902   2
  -5  -1  -2 9.36145 10.9247   2
  -5  -1  -2 5.22001 5.53684   3
  -5  -1  -2 -6.7407 11.8023   2
   5  -1   2 -1.3445 10.6421   2
   5  -1   2 -9.1334 12.8158   2
  -5   1  -2 -5.8934 11.2585   2
   5   1   2 4.24478 11.5072   2
  -5   1  -2 11.3226 11.4135   2
   5   1   2 -6.4412 8.68988   2
  -5   1  -2 10.2383 9.02782   3
  -6  -1  -2 256.292 29.1875   2
   6  -1   2 234.377 36.5007   2
  -6  -1  -2 252.164 14.7472   3
  -6   1  -2 233.632 21.1128   3
  -6   1  -2 222.813 32.0144   2
   6   1   2 166.995 32.4543   2
  -7  -1  -2 61.0214 19.4692   2
   7  -1   2 88.5281 28.4117   2
   7   1   2 37.4667 19.9016   2
  -7   1  -2 63.0196 13.3024   3
  -7   1  -2 81.2670 21.8200   2
  -8  -1  -2 59.2449 20.1206   2
   8  -1   2 39.6214 24.6910   2
  -8   1  -2 49.5654 12.8143   3
  -8   1  -2 32.1869 18.9455   2
   8   1   2 20.6886 28.1501   2
   9  -1   2 45.3421 29.3794   2
  -9  -1  -2 75.0632 24.8264   2
  -9   1  -2 73.1041 25.2577   2
   9   1   2 97.5060 32.1922   2
 -10  -1  -2 -8.5562 17.1777   2
  10  -1   2 -47.593 15.9388   2
  10   1   2 -4.2263 21.2399   2
 -10   1  -2 18.4152 17.8558   2
 -10  -2   2 12.6282 17.2711   2
  10  -2  -2 -9.4594 12.4438   2
 -10   2   2 -5.9540 19.3618   2
  10   2  -2 -6.6628 21.5023   2
   9  -2  -2 10.9864 23.4984   2
  -9  -2   2 37.5814 38.8813   2
   9   2  -2 60.6120 27.0284   2
  -9   2   2 63.9076 23.1846   2
   8  -2  -2 103.823 29.3833   2
  -8  -2   2 77.3376 24.1395   2
  -8   2   2 109.292 25.5818   2
   8   2  -2 70.2404 29.2132   2
   7  -2  -2 22.3632 12.6871   3
   7  -2  -2 55.8452 23.0023   2
  -7  -2   2 16.4426 15.4096   2
   7   2  -2 28.3390 10.6610   3
   7   2  -2 39.2332 21.5524   2
  -7   2   2 37.9019 18.7006   2
  -6  -2   2 568.931 44.4844   2
   6  -2  -2 575.727 46.6367   2
  -6  -2   2 597.077 39.3380   2
   6  -2  -2 629.163 35.7574   3
   6   2  -2 578.605 47.1588   2
  -6   2   2 559.183 41.2666   2
   5  -2  -2 93.5257 17.3639   2
  -5  -2   2 112.498 19.9552   2
   5  -2  -2 127.217 27.1389   2
   5  -2  -2 103.481 17.9994   3
  -5  -2   2 91.7305 21.1453   2
   5   2  -2 110.427 19.0076   2
   5   2  -2 82.3329 21.0087   2
   5   2  -2 100.268 12.5797   3
  -5   2   2 98.5136 16.8728   3
  -5   2   2 92.6297 19.6445   2
  -4  -2   2 614.289 35.8319   2
  -4  -2   2 666.527 33.8724   2
   4  -2  -2 629.724 38.8522   2
   4  -2  -2 631.421 33.3753   2
   4  -2  -2 641.762 32.7116   3
  -4   2   2 641.196 31.6418   3
  -4   2   2 570.465 36.8328   2
   4   2  -2 655.030 33.5686   2
   4   2  -2 648.717 39.4317   2
  -4   2   2 612.129 34.4410   2
  -3  -2   2 167.411 19.2256   2
   3  -2  -2 172.549 18.4272   3
   3  -2  -2 203.371 18.7356   2
   3  -2  -2 148.861 20.1737   2
  -3  -2   2 228.557 18.6605   2
  -3   2   2 165.003 18.4291   2
   3   2  -2 189.736 17.8966   2
  -3   2   2 195.780 21.1627   2
  -3   2   2 187.771 18.3965   3
   3   2  -2 195.577 21.1573   2
  -2  -2   2 2065.97 47.7544   2
   2  -2  -2 2049.68 51.7234   2
  -2  -2   2 2020.75 45.8161   2
  -2   2   2 2053.77 49.3969   2
   2   2  -2 2111.94 50.0622   2
  -2   2   2 2063.32 50.7346   3
   2   2  -2 2090.81 47.4412   2
  -2   2   2 2086.10 52.5709   2
   1  -2  -2 3704.71 59.8033   2
   1  -2  -2 3670.63 64.7546   3
  -1  -2   2 3691.54 57.0584   2
   1  -2  -2 3670.68 60.4114   2
  -1   2   2 3686.56 61.7860   2
  -1   2   2 3599.50 64.9777   3
   1   2  -2 3666.16 58.3469   2
  -1   2   2 3693.44 61.9897   2
   0  -2   2 312.354 15.0939   2
   0  -2  -2 327.936 16.1557   3
   0  -2   2 315.000 13.0211   2
   0  -2  -2 316.355 14.5121   2
   0   2   2 330.042 14.5910   2
   0   2  -2 314.512 13.8165   2
  -1  -2  -2 78.3107 9.72538   2
  -1  -2  -2 83.8875 11.6597   2
   1  -2   2 77.5675 12.5889   2
   1  -2   2 81.0203 9.51333   2
  -1   2  -2 107.153 13.5051   2
   1   2   2 80.5332 13.1238   2
  -1   2  -2 74.9719 10.4458   2
   1   2   2 88.6122 10.3605   2
  -2  -2  -2 399.109 24.0527   2
   2  -2   2 393.790 20.9650   2
  -2  -2  -2 378.051 20.5938   2
   2  -2   2 393.796 26.3079   2
   2   2   2 399.819 21.2522   2
  -2   2  -2 397.037 22.1955   2
  -2   2  -2 372.136 25.8530   2
   2   2   2 407.807 25.3837   2
   3  -2   2 12.9551 11.7235   2
  -3  -2  -2 -3.2136 6.52039   2
   3  -2   2 -1.4243 7.39068   2
  -3  -2  -2 4.39530 8.97334   2
   3   2   2 9.66061 8.34182   2
  -3   2  -2 4.33619 7.36969   2
   3   2   2 7.35952 11.2852   2
  -3   2  -2 5.44022 8.51858   2
   4  -2   2 23.2958 11.4679   2
  -4  -2  -2 27.7841 11.6427   2
  -4  -2  -2 47.0988 3.87319   3
   4  -2   2 12.3633 13.7678   2
  -4  -2  -2 47.9296 15.8569   2
   4   2   2 26.4551 11.9980   2
  -4   2  -2 37.2049 12.3332   2
  -4   2  -2 35.7859 13.2663   2
   4   2   2 65.3950 18.2841   2
  -4   2  -2 20.7788 9.73337   3
  -5  -2  -2 133.479 20.8831   2
   5  -2   2 136.903 27.0252   2
  -5  -2  -2 161.541 26.3492   2
   5  -2   2 166.607 19.9394   2
   5   2   2 134.005 20.1972   2
   5   2   2 142.711 25.8014   2
  -5   2  -2 142.028 19.5353   3
  -5   2  -2 157.963 23.1352   2
  -5   2  -2 107.991 24.9512   2
   6  -2   2 57.1814 23.8285   2
  -6  -2  -2 87.7261 18.8567   2
   6   2   2 52.8530 23.2898   2
  -6   2  -2 96.9262 17.4044   3
  -6   2  -2 68.3422 19.0736   2
   7  -2   2 106.027 29.2729   2
  -7  -2  -2 77.0895 21.9475   2
   7   2   2 78.1599 24.7656   2
  -7   2  -2 91.8441 23.5942   2
  -7   2  -2 99.3343 17.4187   3
  -8  -2  -2 33.1749 18.9844   2
   8  -2   2 25.6796 24.7356   2
   8   2   2 50.3351 29.3661   2
  -8   2  -2 51.9244 13.5701   3
   9  -2   2 50.6272 22.3984   2
  -9  -2  -2 -3.9760 16.7021   2
  -9   2  -2 11.9402 20.9139   2
   9   2   2 34.3823 25.5808   2
  10  -2   2 16.0597 28.7368   2
 -10  -2  -2 16.3474 18.4358   2
 -10   2  -2 11.3943 21.5547   2
  10   2   2 -25.841 21.1753   2
 -10  -3   2 -28.512 15.2765   2
  10  -3  -2 13.1458 20.0704   2
  10   3  -2 30.5970 26.2941   2
 -10   3   2 18.8536 14.5883   2
   9  -3  -2 49.4450 24.7750   2
  -9  -3   2 -13.867 13.8560   2
   9   3  -2 16.4937 17.4447   2
  -9   3   2 15.3658 17.8521   2
   8  -3  -2 22.4710 22.1599   2
  -8  -3   2 14.4704 17.6402   2
   8   3  -2 51.2061 26.0858   2
  -8   3   2 34.0493 18.2985   2
   7  -3  -2 -9.5658 8.11797   3
   7  -3  -2 -8.1328 14.2760   2
  -7  -3   2 2.61966 13.6123   2
   7   3  -2 6.94633 6.80046   3
   7   3  -2 27.8869 19.2928   2
  -7   3   2 19.8719 16.6032   2
   6  -3  -2 9.16670 15.1068   2
  -6  -3   2 -9.3538 9.77460   2
  -6  -3   2 -14.583 12.2248   2
   6  -3  -2 -11.890 8.38517   3
   6   3  -2 -6.0472 4.76374   3
  -6   3   2 27.4161 13.3573   3
  -6   3   2 -0.4206 11.0556   2
   6   3  -2 -0.5914 14.8519   2
   5  -3  -2 21.1119 11.8301   3
   5  -3  -2 8.25925 7.66757   2
  -5  -3   2 1.23377 9.23816   2
   5  -3  -2 6.41293 15.0391   2
  -5  -3   2 -20.628 8.79327   2
   5   3  -2 1.22106 8.97402   2
   5   3  -2 11.4540 10.7715   2
  -5   3   2 -8.5113 8.71491   3
  -5   3   2 -8.6470 5.67103   2
   5   3  -2 -8.4451 5.57326   3
  -5   3   2 -2.7755 9.87598   2
   4  -3  -2 52.4028 12.6935   2
  -4  -3   2 51.2927 14.5521   2
  -4  -3   2 50.0511 12.5980   2
   4  -3  -2 48.0029 15.6904   2
   4  -3  -2 43.5961 13.8855   3
  -4   3   2 68.5033 15.1414   3
  -4   3   2 91.3846 17.3364   2
  -4   3   2 80.2310 18.4465   2
   4   3  -2 59.1333 16.4339   2
   4   3  -2 74.3851 14.9364   2
  -3  -3   2 330.277 20.6326   2
   3  -3  -2 329.567 24.8777   2
   3  -3  -2 283.295 23.4096   3
  -3  -3   2 304.443 23.8841   2
   3  -3  -2 303.293 20.8229   2
   3   3  -2 284.582 20.1614   2
  -3   3   2 280.790 22.3957   2
  -3   3   2 320.644 23.8633   3
  -3   3   2 254.528 23.1772   2
   3   3  -2 253.024 22.8866   2
   2  -3  -2 479.337 22.1867   2
  -2  -3   2 465.362 21.0375   2
  -2  -3   2 433.556 20.1949   2
   2  -3  -2 466.442 27.1138   3
   2  -3  -2 458.364 23.9556   2
   2   3  -2 493.573 21.6126   2
   2   3  -2 470.258 24.4928   2
  -2   3   2 456.700 26.7234   3
  -2   3   2 460.782 25.5247   2
  -2   3   2 451.417 23.3480   2
   1  -3  -2 1074.56 27.6214   2
  -1  -3   2 1120.94 23.3807   2
   1  -3  -2 1186.92 43.0891   3
   1  -3  -2 1100.95 27.2517   2
  -1  -3   2 1062.13 23.8867   2
   1   3  -2 1097.46 27.6977   2
  -1   3   2 1099.33 36.2189   3
  -1   3   2 1115.25 30.2132   2
   1   3  -2 1103.00 27.9000   2
  -1   3   2 1123.65 30.0014   2
   0  -3  -2 -3.1914 3.07199   2
   0  -3  -2 -2.1532 2.93600   2
   0  -3   2 -1.0013 2.83873   2
   0  -3  -2 2.66737 6.44252   3
   0  -3   2 -7.7962 3.55463   2
   0   3  -2 -1.7372 4.22581   2
   0   3   2 -4.3639 6.20983   3
   0   3   2 -3.9822 4.49252   2
   0   3  -2 3.25219 5.53050   2
  -1  -3  -2 -0.7995 5.52542   3
  -1  -3  -2 6.41070 6.60496   2
  -1  -3  -2 6.82477 5.47365   2
   1  -3   2 1.63402 6.22655   2
   1  -3   2 15.2037 6.12637   2
  -1   3  -2 0.89216 7.13708   2
  -1   3  -2 1.15907 5.40760   2
   1   3   2 2.83487 5.52243   2
   1   3   2 1.97631 7.24383   2
  -2  -3  -2 152.662 16.3422   2
  -2  -3  -2 133.245 14.1600   2
   2  -3   2 156.194 18.5469   2
  -2  -3  -2 149.057 9.43162   3
   2  -3   2 154.504 14.4388   2
  -2   3  -2 160.271 15.3214   2
   2   3   2 133.241 17.5999   2
  -2   3  -2 173.799 20.4794   2
   2   3   2 147.964 14.7795   2
   3  -3   2 40.6790 14.2770   2
  -3  -3  -2 40.9145 10.4156   2
   3  -3   2 68.9370 13.4160   2
  -3  -3  -2 80.2596 15.5115   2
  -3   3  -2 60.9973 15.4610   2
   3   3   2 60.6456 15.6549   2
   3   3   2 54.9069 12.1807   2
  -3   3  -2 46.2641 12.5713   2
   4  -3   2 111.840 22.2944   2
  -4  -3  -2 103.863 16.5992   2
  -4  -3  -2 152.236 22.3590   2
   4  -3   2 121.132 18.0155   2
   4   3   2 121.724 18.7123   2
  -4   3  -2 118.854 19.5329   2
   4   3   2 122.904 22.2614   2
  -4   3  -2 129.024 19.2140   3
  -4   3  -2 128.702 22.6852   2
  -5  -3  -2 284.279 31.7097   2
   5  -3   2 279.871 36.9772   2
   5  -3   2 310.480 27.6005   2
   5   3   2 321.395 29.0246   2
   5   3   2 306.407 35.4481   2
  -5   3  -2 283.246 26.3154   3
  -5   3  -2 319.372 29.5973   2
  -6  -3  -2 20.7407 13.5674   2
   6  -3   2 14.8340 17.3688   2
  -6   3  -2 23.3071 11.9167   3
   6   3   2 24.4000 19.6226   2
  -6   3  -2 13.4045 13.8064   2
  -7  -3  -2 -18.493 10.1599   2
   7  -3   2 10.4512 19.0465   2
  -7   3  -2 -1.0233 8.89452   2
  -7   3  -2 5.63040 11.4178   3
   7   3   2 -1.0922 18.0933   2
   8  -3   2 16.2582 21.5792   2
  -8  -3  -2 11.4295 17.2691   2
  -8   3  -2 -0.0734 11.0783   3
  -8   3  -2 24.2747 20.0208   2
  -9  -3  -2 -7.8525 14.8176   2
   9  -3   2 -23.471 16.9780   2
   9   3   2 -23.626 18.6498   2
  -9   3  -2 14.8519 11.9336   3
  -9   3  -2 15.9673 18.0287   2
  10  -4  -2 -5.2624 19.4521   2
 -10  -4   2 35.6774 20.2232   2
 -10   4   2 16.5778 20.0667   2
  10   4  -2 -2.3076 23.4985   2
  -9  -4   2 11.0666 17.2231   2
   9  -4  -2 28.5433 21.7180   2
   9   4  -2 19.1195 27.5460   2
  -9   4   2 45.6657 20.8509   2
   8  -4  -2 339.726 46.4547   2
  -8  -4   2 304.721 36.9681   2
  -8   4   2 400.452 41.5384   2
   8   4  -2 463.226 50.4313   2
   7  -4  -2 -10.504 14.0107   2
  -7  -4   2 -1.4848 12.5369   2
   7  -4  -2 -5.6330 11.8836   3
  -7   4   2 11.9115 14.3628   2
  -7   4   2 -12.253 9.71004   3
   7   4  -2 8.67075 17.5176   2
  -6  -4   2 59.2246 18.1601   2
   6  -4  -2 59.6125 16.5832   3
  -6  -4   2 29.4196 15.3723   2
   6  -4  -2 38.2433 17.0516   2
   6   4  -2 29.1870 19.6138   2
   6   4  -2 40.1069 7.73188   3
  -6   4   2 41.3463 15.4207   3
  -6   4   2 34.4503 18.6404   2
  -5  -4   2 -4.6765 7.83968   2
   5  -4  -2 7.24739 14.1310   2
   5  -4  -2 1.64691 11.1093   2
   5  -4  -2 11.6089 11.3731   3
  -5  -4   2 5.00372 10.8752   2
   5   4  -2 8.49981 8.41872   2
  -5   4   2 1.57406 10.5175   2
   5   4  -2 3.33488 12.5794   2
  -5   4   2 -4.6751 10.1125   3
  -5   4   2 -15.350 9.55827   2
   4  -4  -2 1043.22 47.0523   2
  -4  -4   2 1072.84 39.6965   2
   4  -4  -2 1033.41 47.4699   3
   4  -4  -2 1032.41 41.5359   2
  -4  -4   2 1036.76 42.4589   2
   4   4  -2 1046.53 41.2119   2
  -4   4   2 1034.55 48.4167   2
   4   4  -2 1094.93 48.7959   2
  -4   4   2 1119.92 45.9380   2
  -4   4   2 1061.81 45.7987   3
  -3  -4   2 277.093 19.3013   2
   3  -4  -2 262.896 25.0247   3
   3  -4  -2 263.575 22.1817   2
   3  -4  -2 316.745 20.6506   2
  -3  -4   2 274.685 17.8516   2
   3   4  -2 254.386 18.6669   2
  -3   4   2 263.166 21.6016   2
  -3   4   2 297.656 24.5489   2
  -3   4   2 276.558 25.1052   3
   3   4  -2 281.899 22.8463   2
  -2  -4   2 277.911 14.0878   2
   2  -4  -2 283.756 17.5326   2
   2  -4  -2 269.103 23.2240   3
   2  -4  -2 255.379 15.8088   2
  -2   4   2 259.203 19.7946   2
   2   4  -2 268.456 19.0684   2
   2   4  -2 269.664 16.1793   2
  -2   4   2 293.364 18.9875   2
  -2   4   2 279.659 21.7685   3
   1  -4  -2 398.857 25.5760   3
   1  -4  -2 404.609 15.1100   2
   1   4  -2 402.967 16.2063   2
  -1   4   2 407.602 18.5041   2
  -1   4   2 392.722 19.1610   2
  -1   4   2 406.524 23.9410   3
   1   4  -2 413.940 16.3362   2
   0  -4  -2 509.457 11.8857   2
   0  -4  -2 510.257 11.9542   2
   0  -4  -2 527.976 29.1795   3
   0   4  -2 519.798 17.8768   2
   0   4   2 552.723 25.4798   3
   0   4   2 508.164 17.5956   2
   0   4  -2 512.139 16.5002   2
   1  -4   2 371.232 19.5631   2
   1  -4   2 354.749 14.6866   2
  -1  -4  -2 344.739 14.0932   2
  -1  -4  -2 389.955 19.0093   3
  -1   4  -2 372.020 19.9641   2
   1   4   2 344.516 16.1619   2
   1   4   2 350.422 18.4703   3
   1   4   2 379.892 20.7161   2
  -1   4  -2 362.448 17.0421   2
  -2  -4  -2 200.175 15.6264   2
  -2  -4  -2 177.275 13.4948   2
   2  -4   2 200.044 17.9302   2
  -2  -4  -2 157.798 11.1432   3
   2   4   2 172.989 19.7591   2
  -2   4  -2 198.586 19.6697   2
   2   4   2 185.800 16.0733   2
  -2   4  -2 160.205 15.0903   2
   3  -4   2 145.156 17.0871   2
  -3  -4  -2 144.299 14.8222   2
  -3  -4  -2 165.162 20.0918   2
   3  -4   2 114.838 19.1991   2
   3   4   2 142.403 20.6918   2
  -3   4  -2 151.295 19.1488   2
   3   4   2 136.374 16.3981   2
  -3   4  -2 165.386 22.7916   2
  -3   4  -2 149.986 21.0052   3
   4  -4   2 161.244 20.8193   2
  -4  -4  -2 152.914 21.4219   2
   4  -4   2 127.706 23.4084   2
  -4  -4  -2 128.860 17.1937   2
   4   4   2 156.841 20.3452   2
   4   4   2 129.214 23.0917   2
  -4   4  -2 153.839 20.6741   2
  -4   4  -2 181.490 24.3292   3
  -5  -4  -2 300.716 29.7976   2
   5  -4   2 262.405 26.7076   2
  -5  -4  -2 256.876 24.6094   2
   5  -4   2 283.453 33.7663   2
   5   4   2 206.322 27.0250   2
  -5   4  -2 235.264 25.8811   3
   5   4   2 241.475 33.5940   2
  -5   4  -2 224.272 26.4534   2
  -6  -4  -2 476.834 35.2864   2
   6  -4   2 484.702 43.8304   2
  -6  -4  -2 474.939 39.2754   2
   6   4   2 451.281 46.9306   2
  -6   4  -2 434.373 38.5926   2
  -6   4  -2 441.094 35.5714   3
   7  -4   2 1.58096 18.7370   2
  -7  -4  -2 5.21400 13.1906   2
  -7   4  -2 -22.737 11.2929   3
   7   4   2 -3.6465 18.0487   2
  -7   4  -2 6.71663 13.9217   2
   8  -4   2 108.628 32.7145   2
  -8  -4  -2 101.469 27.3584   2
  -8   4  -2 108.673 26.0645   2
  -8   4  -2 132.575 22.3996   3
  -9  -4  -2 -11.033 15.4861   2
   9  -4   2 16.8016 23.7110   2
   9   4   2 7.26230 25.3861   2
  -9   4  -2 -19.831 12.3849   3
  -9   4  -2 -8.9984 14.3062   2
  10  -5  -2 -17.305 15.9169   2
 -10  -5   2 0.02198 22.6553   2
  10   5  -2 -8.7988 22.5277   2
 -10   5   2 7.38825 22.8504   2
   9  -5  -2 36.6478 23.2703   2
  -9  -5   2 29.6862 20.1348   2
  -9   5   2 37.6707 18.0157   2
   9   5  -2 3.63248 25.6795   2
  -8  -5   2 32.4521 17.4314   2
   8  -5  -2 11.9088 21.5712   2
  -8   5   2 23.9525 20.2088   2
   8   5  -2 18.4213 23.0134   2
  -8   5   2 9.86387 13.8952   3
  -7  -5   2 50.8803 17.1545   2
  -7  -5   2 23.7107 20.0335   2
   7  -5  -2 17.3675 18.9626   2
  -7   5   2 39.8549 16.8495   3
   7   5  -2 62.1483 24.2680   2
  -7   5   2 15.4768 16.7803   2
   6  -5  -2 37.8709 15.1581   3
   6  -5  -2 21.5054 16.8970   2
  -6  -5   2 49.1528 16.3424   2
  -6   5   2 50.0798 16.8062   3
   6   5  -2 42.7066 7.36012   3
   6   5  -2 48.2731 20.1305   2
  -6   5   2 29.1136 15.7633   2
  -5  -5   2 145.709 20.2198   2
   5  -5  -2 82.4891 20.4999   2
  -5  -5   2 118.800 19.7309   2
   5  -5  -2 130.963 22.0784   3
  -5   5   2 114.737 22.6829   3
  -5   5   2 119.398 24.4688   2
  -5   5   2 125.801 22.9267   2
   5   5  -2 109.851 23.0758   2
   5   5  -2 115.031 18.8714   2
   4  -5  -2 3.71731 9.60270   2
  -4  -5   2 0.28279 7.96630   2
   4  -5  -2 1.22184 10.1283   3
  -4  -5   2 9.81585 7.91305   2
   4  -5  -2 3.41799 9.38312   2
   4   5  -2 2.98228 7.28536   2
  -4   5   2 7.35528 10.8380   2
  -4   5   2 -1.9920 8.92272   2
  -4   5   2 -12.269 9.42240   3
   4   5  -2 5.83268 9.89708   2
   3  -5  -2 177.890 23.1791   3
   3  -5  -2 155.438 16.7746   2
  -3  -5   2 183.947 13.9102   2
   3  -5  -2 176.224 15.8846   2
  -3  -5   2 149.815 13.4216   2
  -3   5   2 166.226 17.9226   2
  -3   5   2 179.531 20.4465   2
   3   5  -2 191.465 16.2782   2
  -3   5   2 181.820 23.8518   3
   3   5  -2 166.645 17.9554   2
   2  -5  -2 88.0655 10.7309   2
   2  -5  -2 99.8382 17.0774   3
   2  -5  -2 96.9971 11.7519   2
   2   5  -2 93.8407 12.6426   2
  -2   5   2 101.014 18.1239   3
  -2   5   2 117.401 15.3212   2
  -2   5   2 118.324 14.5859   2
   2   5  -2 106.582 11.1497   2
   1  -5  -2 121.524 6.29243   2
   1  -5  -2 125.312 6.45275   2
   1  -5  -2 112.544 17.9410   3
   1   5  -2 119.352 9.30029   2
  -1   5   2 116.631 11.8338   2
  -1   5   2 155.200 20.1348   3
   1   5  -2 115.659 9.50114   2
  -1   5   2 123.916 11.6965   2
   0  -5  -2 1391.01 44.3999   3
   0   5  -2 1392.26 29.4637   2
   0   5  -2 1400.00 27.1735   2
   0   5   2 1357.95 29.4502   2
   0   5   2 1427.80 44.0995   3
   1  -5   2 73.9977 5.31769   2
  -1  -5  -2 91.1847 15.6516   3
   1   5   2 96.9439 12.2420   2
  -1   5  -2 83.1019 11.9966   2
   1   5   2 100.783 13.0323   3
   1   5   2 86.5635 9.94231   2
  -1   5  -2 89.8026 10.3042   2
   2  -5   2 702.428 28.1837   2
  -2  -5  -2 696.623 22.6952   2
  -2  -5  -2 694.557 21.0163   2
  -2  -5  -2 695.557 24.6668   3
   2  -5   2 685.504 24.6600   2
   2   5   2 676.075 23.6296   3
  -2   5  -2 689.653 32.6412   2
  -2   5  -2 688.757 28.3355   2
   2   5   2 631.238 30.5864   2
   2   5   2 669.128 26.4563   2
  -3  -5  -2 33.3051 8.63560   2
   3  -5   2 22.9637 12.4249   2
  -3  -5  -2 30.9776 11.6386   2
   3  -5   2 40.8204 10.4536   2
  -3   5  -2 35.6432 13.9953   3
   3   5   2 18.8340 13.4555   2
  -3   5  -2 31.3970 12.7827   2
   3   5   2 18.7348 9.54648   2
  -3   5  -2 26.2653 10.4383   2
   4  -5   2 26.6002 12.2758   2
  -4  -5  -2 37.8190 10.6713   2
  -4  -5  -2 11.3187 10.5250   2
   4  -5   2 17.9974 13.0824   2
  -4   5  -2 26.2748 13.9075   3
   4   5   2 11.8838 13.6073   2
  -4   5  -2 23.8949 12.3241   2
   4   5   2 47.4306 12.7901   2
  -4   5  -2 7.72077 12.0368   2
   5  -5   2 58.2443 15.1565   2
  -5  -5  -2 35.0303 13.1185   2
   5  -5   2 54.6273 20.0475   2
   5   5   2 79.4293 21.9466   2
  -5   5  -2 41.7270 16.2491   3
   5   5   2 47.3202 17.1866   2
  -5   5  -2 64.4600 17.9020   2
   6  -5   2 16.8030 17.1568   2
  -6  -5  -2 -2.5160 12.8576   2
  -6  -5  -2 33.8526 16.2753   2
  -6   5  -2 43.6060 16.7630   3
   6   5   2 6.67044 19.2292   2
  -6   5  -2 37.2934 14.2689   2
   7  -5   2 -13.628 15.2279   2
  -7  -5  -2 22.6902 14.4024   2
  -7   5  -2 24.2942 14.9365   3
  -7   5  -2 6.11460 15.3820   2
   7   5   2 -2.9410 18.7810   2
   8  -5   2 44.2640 25.3962   2
  -8  -5  -2 42.5812 19.6809   2
  -8   5  -2 44.6589 16.9615   3
  -8   5  -2 44.8710 19.7741   2
  -9  -5  -2 8.17837 16.6289   2
   9  -5   2 -0.3014 21.0677   2
  -9   5  -2 -15.019 15.4618   3
   9   5   2 39.0278 26.7281   2
  -9   5  -2 25.4664 17.4134   2
  -9  -6   2 32.3033 23.0168   2
   9  -6  -2 30.0435 26.6803   2
   9   6  -2 14.4525 24.5864   2
  -9   6   2 7.72927 19.2402   2
  -8  -6   2 23.2140 15.2962   2
   8  -6  -2 6.64213 18.6518   2
  -8   6   2 1.55050 13.0692   3
   8   6  -2 11.9980 17.4361   2
  -7  -6   2 -1.8038 12.0064   2
  -7  -6   2 7.00633 14.7096   2
   7  -6  -2 -20.236 12.7326   2
  -7   6   2 5.05879 13.6871   3
   7   6  -2 21.1733 19.1882   2
  -7   6   2 2.32582 13.3334   2
   6  -6  -2 -14.401 10.8630   2
  -6  -6   2 5.85212 10.3255   2
   6  -6  -2 2.36091 13.2179   2
  -6  -6   2 2.61835 11.7647   2
  -6   6   2 5.60028 13.5518   2
   6   6  -2 -1.1823 4.72052   3
  -6   6   2 0.30715 13.5821   3
   6   6  -2 -13.675 12.5749   2
   5  -6  -2 -3.0352 10.4198   3
  -5  -6   2 -16.338 7.54155   2
   5  -6  -2 9.28513 11.5751   2
  -5  -6   2 -6.9935 10.1831   2
   5  -6  -2 3.86641 8.55776   2
   5   6  -2 -18.243 6.21979   2
   5   6  -2 -10.696 14.3964   2
  -5   6   2 -12.567 9.10603   3
  -5   6   2 5.84249 11.2281   2
   4  -6  -2 162.967 25.2485   3
  -4  -6   2 121.168 14.0588   2
  -4  -6   2 131.198 14.9499   2
   4  -6  -2 130.738 18.9769   2
   4  -6  -2 156.557 19.2128   2
   4   6  -2 133.438 18.1337   2
   4   6  -2 115.827 21.5106   2
  -4   6   2 127.459 20.0413   2
  -4   6   2 126.344 23.5753   3
   3  -6  -2 216.084 18.6663   2
   3  -6  -2 236.346 16.7117   2
   3  -6  -2 256.258 26.9145   3
  -3   6   2 227.641 26.8958   3
   3   6  -2 230.607 20.6565   2
  -3   6   2 232.806 20.7492   2
   3   6  -2 227.225 18.1487   2
  -3   6   2 219.857 22.3833   2
   2  -6  -2 3555.87 55.4286   2
   2  -6  -2 3579.62 54.5067   2
   2  -6  -2 3512.96 89.0987   3
  -2   6   2 3637.43 89.0821   3
  -2   6   2 3507.63 69.2304   2
  -2   6   2 3494.64 73.4170   2
   2   6  -2 3652.80 64.8066   2
   2   6  -2 3521.83 60.7298   2
   1  -6  -2 480.477 29.6764   3
   1   6  -2 467.968 14.9810   2
  -1   6   2 433.862 19.2536   2
   1   6  -2 450.578 15.1551   2
  -1   6   2 466.950 31.1417   3
  -1   6   2 472.507 20.2636   2
   0  -6  -2 94.4359 16.0089   3
   0   6   2 108.260 8.69923   2
   0   6   2 108.113 16.8546   3
   0   6  -2 99.1777 9.22357   2
   0   6  -2 117.745 7.90924   2
  -1  -6  -2 23.5167 9.25912   3
   1   6   2 19.3136 9.14058   3
  -1   6  -2 15.0350 6.08230   2
  -1   6  -2 28.1045 8.55163   2
   1   6   2 10.0335 6.72969   2
   1   6   2 13.4466 5.39274   2
   2  -6   2 16.4769 6.28667   2
   2  -6   2 24.2120 6.36888   2
  -2   6  -2 36.0359 9.46983   2
  -2   6  -2 18.4339 9.34953   2
   2   6   2 25.3494 8.79682   3
  -2   6  -2 35.5909 14.2524   3
   2   6   2 21.2840 9.14882   2
   2   6   2 23.4582 7.80245   2
  -3  -6  -2 36.9886 7.86928   2
   3  -6   2 59.3833 11.0203   2
  -3  -6  -2 44.4616 9.36777   2
   3  -6   2 15.4201 11.0504   2
  -3   6  -2 15.3040 13.9140   2
   3   6   2 42.2884 15.0999   2
  -3   6  -2 37.2714 11.5125   2
  -3   6  -2 32.5779 17.5951   3
   3   6   2 16.6346 9.88553   2
   4  -6   2 301.932 28.2460   2
  -4  -6  -2 285.363 21.0052   2
   4  -6   2 286.266 22.6210   2
  -4  -6  -2 288.322 22.4313   2
   4   6   2 285.977 24.2686   2
  -4   6  -2 289.407 30.5461   3
   4   6   2 331.309 33.8664   2
  -4   6  -2 264.104 32.6912   2
  -4   6  -2 327.136 27.4548   2
  -5  -6  -2 156.639 24.2055   2
   5  -6   2 184.070 21.3814   2
   5  -6   2 201.275 28.8421   2
  -5  -6  -2 197.598 22.6790   2
  -5   6  -2 168.906 27.0791   3
   5   6   2 158.385 29.5704   2
  -5   6  -2 168.298 25.2597   2
  -6  -6  -2 -0.2388 9.41792   2
   6  -6   2 1.22475 14.9909   2
   6   6   2 30.0451 18.2426   2
  -6   6  -2 0.18640 14.2122   3
  -6   6  -2 14.9805 13.4879   2
   7  -6   2 262.092 39.5737   2
  -7  -6  -2 264.264 28.3504   2
   7   6   2 227.787 40.5127   2
  -7   6  -2 261.019 35.6191   3
  -7   6  -2 257.038 37.0970   2
   8  -6   2 123.727 34.2154   2
  -8  -6  -2 154.115 30.7801   2
  -8   6  -2 151.226 30.9967   2
  -8   6  -2 150.185 30.3094   3
   8   6   2 156.527 38.9950   2
  -9  -6  -2 -9.2560 14.3752   2
   9  -6   2 -38.487 18.0944   2
   9   6   2 28.3639 27.8329   2
  -9   6  -2 -12.341 13.0546   2
  -9   6  -2 17.1075 18.6098   3
  -9  -7   2 52.0696 18.9955   2
   9  -7  -2 -3.4643 17.8202   2
  -9   7   2 30.1160 20.1759   2
   9   7  -2 18.7418 23.4387   2
  -8  -7   2 27.4446 16.5826   2
   8  -7  -2 7.33667 18.7691   2
  -8   7   2 6.44073 15.3589   2
   8   7  -2 2.42958 21.8203   2
  -8   7   2 -0.5889 14.4378   3
   7  -7  -2 107.165 27.9826   2
  -7  -7   2 165.443 25.8925   2
  -7   7   2 135.796 28.0826   3
   7   7  -2 134.520 31.8482   2
  -7   7   2 144.679 28.0654   2
  -6  -7   2 -1.2222 9.07154   2
   6  -7  -2 6.72967 12.0824   2
   6  -7  -2 6.36348 12.0277   2
  -6  -7   2 14.8316 11.9969   2
   6   7  -2 -2.8440 16.6873   2
  -6   7   2 -6.5629 11.5770   2
  -6   7   2 22.4242 15.9775   3
   5  -7  -2 23.0652 11.3994   2
  -5  -7   2 24.0967 9.73084   2
   5  -7  -2 4.86503 11.3033   2
   5   7  -2 22.7588 10.9838   2
  -5   7   2 11.6825 13.0685   2
   5   7  -2 15.4024 14.1245   2
  -5   7   2 35.9762 17.3952   3
   4  -7  -2 40.4587 11.9987   2
   4  -7  -2 29.5816 11.2887   2
   4  -7  -2 20.9792 14.9196   3
  -4   7   2 23.2057 17.2717   3
  -4   7   2 49.8183 14.7304   2
   4   7  -2 56.3314 15.3623   2
  -4   7   2 32.6317 15.0457   2
   4   7  -2 41.8470 12.0273   2
   3  -7  -2 97.2136 12.4700   2
   3  -7  -2 97.3585 11.8366   2
   3  -7  -2 94.8027 21.0728   3
   3   7  -2 86.8279 13.1131   2
  -3   7   2 86.9516 15.3545   2
  -3   7   2 82.3849 21.1020   3
   3   7  -2 77.3265 15.0211   2
  -3   7   2 81.3464 17.3513   2
   2  -7  -2 215.902 23.1329   3
   2   7  -2 196.605 13.5453   2
   2   7  -2 180.355 14.1405   2
  -2   7   2 199.646 18.8476   2
  -2   7   2 195.407 26.4389   3
  -2   7   2 188.920 16.8785   2
   1  -7  -2 -9.9991 8.11482   3
   1   7  -2 -0.1547 2.74682   2
  -1   7   2 -6.2561 5.95998   2
  -1   7   2 -4.5521 4.14053   2
  -1   7   2 -7.1766 6.45771   3
   0  -7  -2 184.088 21.6287   3
   0   7  -2 189.558 10.7925   2
   0   7   2 196.612 22.2114   3
   0   7  -2 200.086 9.50495   2
   0   7   2 192.854 11.0450   2
  -1  -7  -2 87.5888 15.2805   3
  -1   7  -2 72.3817 13.6491   2
   1   7   2 78.2355 8.78218   2
   1   7   2 74.4285 10.4554   2
  -1   7  -2 93.4674 10.7358   2
   1   7   2 89.1650 15.3258   3
  -2   7  -2 238.604 20.9681   2
  -2   7  -2 242.275 17.6272   2
   2   7   2 236.571 16.8674   2
   2   7   2 250.480 19.0004   3
   3  -7   2 2.24527 8.27614   2
   3   7   2 -3.9289 6.21378   2
   3   7   2 -5.1351 10.2499   2
  -3   7  -2 14.0665 10.4199   3
  -3   7  -2 4.17581 8.05747   2
  -3   7  -2 -14.504 8.33707   2
  -4  -7  -2 421.983 21.5817   2
   4  -7   2 441.392 27.2516   2
  -4  -7  -2 420.272 23.7338   2
   4  -7   2 445.408 31.0061   2
  -4   7  -2 414.776 36.0759   2
  -4   7  -2 427.261 32.9490   2
   4   7   2 498.079 36.2726   2
  -4   7  -2 447.060 38.7646   3
  -5  -7  -2 9.91439 9.35763   2
  -5  -7  -2 33.6150 13.3903   2
   5  -7   2 13.1542 11.5468   2
  -5   7  -2 -0.4364 11.1511   2
  -5   7  -2 -10.420 13.6396   3
   5   7   2 17.5971 19.6086   2
  -6  -7  -2 285.737 32.3935   2
  -6  -7  -2 282.742 27.6000   2
   6  -7   2 301.034 35.1177   2
  -6   7  -2 315.955 31.2066   2
  -6   7  -2 292.313 34.1692   3
   6   7   2 403.263 42.8049   2
   7  -7   2 41.7933 23.3794   2
  -7  -7  -2 60.4538 17.3882   2
  -7   7  -2 121.004 26.7654   3
  -7   7  -2 94.5094 24.8499   2
   7   7   2 54.4309 26.4804   2
   8  -7   2 7.62637 19.2168   2
  -8  -7  -2 -2.4985 12.1108   2
   8   7   2 -4.2972 20.7014   2
  -8   7  -2 32.4725 17.4164   2
  -8   7  -2 3.83243 17.1286   3
   9  -7   2 85.8681 29.4972   2
  -9  -7  -2 55.4967 20.9721   2
  -9   7  -2 51.0731 21.0011   3
   9   7   2 52.7915 35.4261   2
  -9   7  -2 57.1815 24.8070   2
  -9  -8   2 79.8587 23.7881   2
   9  -8  -2 56.6625 27.3613   2
  -9   8   2 78.3806 26.6991   3
  -9   8   2 76.2474 25.6993   2
   9   8  -2 -2.2557 23.6563   2
   8  -8  -2 2.97135 17.1979   2
  -8  -8   2 15.8402 32.6469   2
  -8  -8   2 15.0282 13.8917   2
  -8   8   2 5.00138 15.7558   3
   8   8  -2 3.23011 18.7833   2
  -8   8   2 -19.248 12.0958   2
   7  -8  -2 -23.609 10.3457   2
  -7  -8   2 -1.3621 10.1148   2
   7   8  -2 15.5010 17.8468   2
  -7   8   2 2.28729 14.5125   2
  -7   8   2 5.05156 18.3052   3
   6  -8  -2 389.635 35.5856   2
   6  -8  -2 341.057 28.9720   2
  -6   8   2 346.002 39.0243   3
  -6   8   2 367.450 36.5186   2
   6   8  -2 377.064 41.5602   2
   6   8  -2 349.968 17.6538   3
   5  -8  -2 46.8294 13.2927   2
   5  -8  -2 23.0114 13.9991   2
   5   8  -2 41.5964 13.8617   2
  -5   8   2 37.8433 18.9880   3
   5   8  -2 20.4396 15.0814   2
  -5   8   2 64.5422 17.9152   2
   4  -8  -2 26.7022 9.56508   2
   4  -8  -2 30.4897 10.0791   2
   4   8  -2 41.0238 11.4696   2
  -4   8   2 38.8749 13.7043   2
  -4   8   2 23.2197 12.4549   2
   4   8  -2 35.8486 12.9376   2
  -4   8   2 -6.1313 13.5782   3
   3  -8  -2 19.4931 5.17162   2
   3  -8  -2 32.3255 6.50922   2
   3  -8  -2 30.8739 13.1446   3
  -3   8   2 22.7033 11.1886   2
   3   8  -2 14.5490 9.44229   2
  -3   8   2 29.3118 11.8917   2
  -3   8   2 7.09606 14.9902   3
   3   8  -2 33.7726 9.14344   2
   2  -8  -2 81.8577 18.8739   3
   2   8  -2 94.5982 10.9203   2
  -2   8   2 87.7690 14.0564   2
   2   8  -2 82.1605 9.76136   2
  -2   8   2 79.4394 18.1817   3
  -2   8   2 72.4343 13.9537   2
   1  -8  -2 182.844 21.0971   3
  -1   8   2 191.191 16.8471   2
  -1   8   2 176.183 13.2556   2
  -1   8   2 172.222 26.0745   3
   1   8  -2 156.628 8.35943   2
   0  -8  -2 11.1039 10.1140   3
   0   8   2 13.1649 11.9111   3
   0   8  -2 15.7337 5.12909   2
   0   8   2 16.3829 5.21299   2
   0   8  -2 12.6612 3.79008   2
   1   8   2 294.731 17.5112   2
   1   8   2 263.166 14.2402   2
  -1   8  -2 269.008 30.1779   3
  -1   8  -2 268.926 15.0298   2
   1   8   2 289.054 24.9069   3
  -2   8  -2 90.0624 20.5640   3
   2   8   2 106.562 12.6148   2
  -2   8  -2 114.629 16.7580   2
   2   8   2 112.873 16.4854   3
  -2   8  -2 117.463 15.1775   2
   3  -8   2 84.0109 9.90803   2
   3  -8   2 75.2453 10.0800   2
   3   8   2 62.5329 13.2238   2
  -3   8  -2 97.0836 15.8318   2
   3   8   2 68.1042 17.1769   2
  -3   8  -2 90.9886 23.2071   3
   3   8   2 82.8361 13.6788   3
  -3   8  -2 101.303 17.8933   2
   4  -8   2 7.50665 8.55835   2
   4  -8   2 -4.5624 9.10576   2
  -4   8  -2 2.15025 12.8899   2
   4   8   2 -1.5302 12.3233   2
  -4   8  -2 9.93768 12.9805   3
   5  -8   2 768.329 44.9249   2
  -5  -8  -2 972.791 54.0897   2
   5  -8   2 788.496 38.6196   2
  -5   8  -2 765.720 53.6538   3
   5   8   2 814.533 52.2772   2
  -5   8  -2 787.897 46.0084   2
  -6  -8  -2 4.49563 13.0475   2
   6  -8   2 -0.3358 15.2487   2
   6  -8   2 1.45487 15.2367   2
  -6  -8  -2 24.0763 11.9291   2
   6   8   2 -3.3279 15.1855   2
  -6   8  -2 -3.4708 14.4465   3
  -6   8  -2 -6.9465 11.0934   2
  -7  -8  -2 22.3650 16.2309   2
   7  -8   2 21.6774 18.8079   2
  -7  -8  -2 18.6501 18.5486   2
   7   8   2 39.3101 22.3022   2
  -7   8  -2 14.3857 20.3616   3
  -7   8  -2 24.0718 19.1261   2
  -8  -8  -2 -25.102 13.0009   2
   8  -8   2 -14.166 16.7249   2
  -8   8  -2 -9.6595 12.3493   2
  -8   8  -2 28.1578 17.6268   3
   8   8   2 -27.003 19.5801   2
  -9  -9   2 20.0540 23.1046   2
   9  -9  -2 89.8142 25.5133   2
  -9   9   2 35.7345 24.6590   2
  -9   9   2 61.3433 24.7728   3
   9   9  -2 24.0632 29.8845   2
   8  -9  -2 127.573 28.7548   2
  -8   9   2 90.4678 28.7157   2
   8   9  -2 83.8869 28.1200   2
  -8   9   2 123.412 29.9587   3
   7  -9  -2 26.0607 15.0508   2
  -7  -9   2 24.8398 8.30199   2
  -7  -9   2 17.6922 11.6523   2
  -7   9   2 14.5884 17.0626   2
   7   9  -2 4.89279 16.3845   2
   6  -9  -2 65.3193 17.1991   2
   6   9  -2 76.6545 11.8707   3
  -6   9   2 41.6948 19.1999   3
   6   9  -2 67.5550 22.5065   2
  -6   9   2 78.1633 21.7069   2
   5  -9  -2 393.871 28.2105   2
   5  -9  -2 393.624 26.5149   2
   5   9  -2 370.168 37.4275   2
  -5   9   2 391.117 33.9803   2
   5   9  -2 381.747 28.1807   2
  -5   9   2 409.457 41.3762   3
   5   9  -2 358.392 24.8035   3
   4  -9  -2 0.83473 7.40068   2
   4  -9  -2 4.15485 5.69161   2
  -4   9   2 -19.409 13.1196   3
  -4   9   2 12.1687 13.5089   2
   4   9  -2 -15.381 8.93514   2
   4   9  -2 9.04245 9.49170   3
   4   9  -2 -0.8144 8.45647   2
  -4   9   2 -10.797 10.4095   2
  -3   9   2 375.832 26.6836   2
  -3   9   2 369.736 28.7385   2
   3   9  -2 321.371 20.3540   2
  -3   9   2 324.657 36.7945   3
   3   9  -2 358.804 25.0698   2
  -2   9   2 129.279 24.0790   3
  -2   9   2 129.288 17.3532   2
   2   9  -2 129.326 11.3065   2
  -2   9   2 145.901 15.5688   2
  -1   9   2 181.152 27.6260   3
   1   9  -2 176.872 8.92759   2
  -1   9   2 178.930 14.3340   2
  -1   9   2 205.769 14.5648   2
   0   9   2 52.5560 7.85072   2
   0   9   2 42.7482 7.76715   2
   0   9  -2 48.7627 6.00554   2
   0   9  -2 41.7579 6.77871   2
   0   9  -2 33.3201 16.9367   3
  -1   9  -2 -7.2772 13.1488   3
   1   9   2 0.31463 5.91081   2
  -1   9  -2 3.16387 4.78512   2
   1   9   2 -11.615 8.91224   3
  -1   9  -2 5.76223 6.81428   2
  -2   9  -2 -6.7179 13.7870   3
   2   9   2 4.91522 6.22800   2
  -2   9  -2 -5.9404 4.54349   2
  -2   9  -2 -2.8645 5.64173   2
   2   9   2 3.21740 11.4351   3
   3   9   2 -6.0994 6.98243   2
   3   9   2 -16.315 9.15942   2
   3   9   2 -0.9948 7.00297   3
  -3   9  -2 -12.597 7.91071   2
  -3   9  -2 16.2039 11.2109   2
  -3   9  -2 27.7530 17.2761   3
   4  -9   2 370.194 21.8584   2
  -4   9  -2 386.764 32.0591   2
   4   9   2 386.976 35.2484   2
  -4   9  -2 372.286 40.3452   3
   4   9   2 394.905 27.4002   2
   5  -9   2 98.5945 16.5101   2
   5  -9   2 87.3592 17.1178   2
   5   9   2 73.8882 22.2051   2
  -5   9  -2 79.6511 25.0131   3
  -5   9  -2 53.0128 19.7698   2
   6  -9   2 -6.8051 13.6404   2
   6  -9   2 0.45269 15.1350   2
  -6  -9  -2 3.44910 13.5107   2
  -6  -9  -2 6.22887 6.85520   2
   6   9   2 25.9340 20.0971   2
  -6   9  -2 -25.678 12.3798   3
  -6   9  -2 -9.8601 10.5261   2
   7  -9   2 48.9166 20.1273   2
  -7  -9  -2 49.2391 12.0593   2
  -7  -9  -2 42.3796 16.2248   2
   7   9   2 64.0481 25.7850   2
  -7   9  -2 56.7515 21.1245   3
  -8  -9  -2 -14.366 17.8833   2
   8  -9   2 10.5464 18.1339   2
  -8   9  -2 15.7802 16.1915   2
   8   9   2 16.7322 22.1832   2
  -8   9  -2 -10.594 15.6840   3
   8 -10  -2 64.6206 24.8509   2
  -8  10   2 112.683 25.9387   2
  -8  10   2 94.3970 25.1252   3
   7 -10  -2 38.7111 15.5585   2
   7 -10  -2 17.8926 16.6499   2
   7  10  -2 42.7958 20.6687   2
  -7  10   2 33.8503 20.7753   2
  -7  10   2 38.5436 22.4096   3
   6 -10  -2 -3.3563 12.4260   2
   6 -10  -2 -0.0748 9.94721   2
  -6  10   2 21.9083 14.7337   2
   6  10  -2 7.37163 13.9208   2
   6  10  -2 -1.8315 7.80638   3
   5 -10  -2 41.8722 9.99023   2
  -5  10   2 37.5653 21.9717   3
   5  10  -2 35.8863 12.6436   2
   5  10  -2 26.0845 11.8123   3
   5  10  -2 27.4161 14.2468   2
  -5  10   2 22.3544 15.9183   2
  -4  10   2 -0.9312 10.0317   2
   4  10  -2 16.2777 11.9382   3
   4  10  -2 23.1218 11.1248   2
   4  10  -2 16.1241 9.88540   2
  -4  10   2 -14.398 15.1940   3
  -3  10   2 35.3910 12.3834   2
   3  10  -2 39.3348 10.9882   2
  -3  10   2 41.0767 18.7971   3
   3  10  -2 23.4740 7.97061   2
  -3  10   2 13.5246 9.56463   2
   3  10  -2 31.8066 13.0144   3
   2  10  -2 85.1217 19.7969   3
  -2  10   2 105.384 14.9034   2
  -2  10   2 79.9128 14.6949   2
   2  10  -2 94.6471 10.5847   2
  -2  10   2 174.246 31.0172   3
  -1  10   2 9.88321 8.14271   2
   1  10  -2 37.3380 15.5027   3
  -1  10   2 65.9624 20.0178   3
   1  10  -2 23.2740 4.48409   2
  -1  10   2 33.6359 8.60819   2
   0  10   2 51.7089 8.58959   2
   0  10  -2 44.6793 6.20283   2
   0  10   2 76.5110 19.2539   3
   0  10  -2 63.2222 17.4003   3
   0  10  -2 41.5940 7.26686   2
   1  10   2 132.006 13.4966   2
  -1  10  -2 119.998 12.3241   2
  -1  10  -2 146.253 16.0380   2
   1  10   2 131.514 22.6066   3
  -1  10  -2 141.706 25.4388   3
   2  10   2 149.376 22.1659   3
  -2  10  -2 112.767 18.0416   2
  -2  10  -2 101.988 25.9516   3
  -2  10  -2 127.903 16.2744   2
   2  10   2 123.428 14.4828   2
   3  10   2 392.101 28.6205   3
  -3  10  -2 376.990 42.0087   3
  -3  10  -2 369.974 28.2760   2
   3  10   2 394.324 30.5412   2
   3  10   2 391.933 24.3618   2
   4  10   2 -5.1915 9.80922   2
  -4  10  -2 10.7099 19.1274   3
   4  10   2 -1.5840 7.09408   2
  -4  10  -2 -8.0361 7.80507   2
   5 -10   2 12.4979 8.95864   2
   5 -10   2 -9.4284 14.0977   2
  -5  10  -2 15.3191 12.4671   2
  -5  10  -2 -12.178 15.1482   3
   5  10   2 -23.883 13.8324   2
   6 -10   2 9.25818 12.2982   2
  -6  10  -2 11.0971 13.3458   2
  -6  10  -2 4.67038 20.1589   3
   6  10   2 19.2268 18.2872   2
   7 -10   2 35.9304 17.9325   2
   7  10   2 43.7669 23.3425   2
  -7  10  -2 46.3266 18.6355   2
  -7  10  -2 65.5706 24.6388   3
   8 -10   2 38.7008 18.2284   2
   8  10   2 -37.168 18.9571   2
  -8  10  -2 17.6016 18.2032   3
  -8  10  -2 28.1078 15.8525   2
   8  11  -2 41.1917 23.1338   2
  -8  11   2 -16.264 12.0504   2
  -8  11   2 27.0967 21.7764   3
   7  11  -2 60.9165 24.2108   2
  -7  11   2 116.368 30.4176   3
   6 -11  -2 55.9664 24.0889   2
  -6  11   2 49.6199 20.1403   2
  -6  11   2 47.9454 24.3647   3
   6  11  -2 33.6276 11.1590   3
   6  11  -2 39.4764 20.0493   2
   5  11  -2 23.3723 15.9262   2
  -5  11   2 29.2893 16.0174   2
   5  11  -2 41.2513 13.5691   3
   5  11  -2 19.5796 15.9130   2
   4  11  -2 9.02455 12.1068   2
  -4  11   2 56.6218 23.5039   3
  -4  11   2 20.7543 12.5308   2
   4  11  -2 21.6839 14.0107   3
   4  11  -2 27.4128 9.11383   2
  -3  11   2 260.881 24.4914   2
   3  11  -2 252.032 18.0521   2
   3  11  -2 253.638 21.4775   2
  -3  11   2 259.719 37.0860   3
   3  11  -2 296.388 30.6937   3
  -2  11   2 27.5503 11.0923   2
  -2  11   2 46.8403 21.7117   3
   2  11  -2 44.1608 7.36023   2
  -2  11   2 58.3512 12.0175   2
   2  11  -2 27.3020 16.2818   3
  -1  11   2 282.621 18.1094   2
  -1  11   2 294.404 34.6812   3
   1  11  -2 273.938 10.9990   2
   1  11  -2 310.197 34.4964   3
  -1  11   2 236.054 19.0531   2
   0  11   2 12.8213 14.7182   3
   0  11   2 8.53509 5.43632   2
   0  11  -2 13.9259 5.95722   2
   0  11  -2 7.91354 4.09730   2
   0  11   2 8.91578 4.99144   2
   0  11  -2 -12.931 12.9654   3
   1  11   2 58.2971 10.3862   2
  -1  11  -2 29.7532 8.34587   2
   1  11   2 74.0027 19.2223   3
  -1  11  -2 38.7497 20.7942   3
   1  11   2 65.6541 9.40457   2
  -1  11  -2 59.1869 11.6513   2
  -2  11  -2 46.5450 12.5473   2
  -2  11  -2 -9.5116 14.6538   3
   2  11   2 11.6140 15.0438   3
  -2  11  -2 30.6774 9.96980   2
   2  11   2 14.4705 6.58966   2
  -3  11  -2 0.67452 14.0196   2
  -3  11  -2 19.5275 19.4640   3
   3  11   2 24.2140 9.09664   2
  -3  11  -2 7.14927 8.66610   2
   3  11   2 30.5808 12.6296   2
   3  11   2 1.91291 10.8674   3
   4  11   2 105.534 18.7488   2
   4  11   2 84.4827 19.8709   2
  -4  11  -2 85.5554 18.4247   2
  -4  11  -2 125.359 28.0266   3
  -5  11  -2 13.2025 11.9748   2
  -5  11  -2 20.7867 21.2917   3
   5  11   2 11.2533 14.6736   2
   6 -11   2 11.9262 17.3348   2
   6 -11   2 -14.510 9.41880   2
   6  11   2 35.5018 21.6791   2
  -6  11  -2 -6.3518 16.1577   3
  -6  11  -2 1.05955 13.0976   2
   7 -11   2 0.12094 16.7830   2
  -7  11  -2 32.9874 22.4906   2
  -7  11  -2 22.1740 23.7251   3
   7  11   2 34.7712 26.9331   2
  -7  12   2 -18.822 10.5232   2
   7  12  -2 -16.156 19.2598   2
  -7  12   2 -18.240 16.8366   3
   6  12  -2 -5.4829 9.75179   3
   6  12  -2 7.24382 14.8211   2
  -6  12   2 -7.6163 12.8917   3
  -6  12   2 -10.180 11.8947   2
   5  12  -2 47.6964 17.6257   3
  -5  12   2 45.3521 16.3656   2
  -5  12   2 23.9420 21.9388   3
   4  12  -2 17.0536 11.3449   3
   4  12  -2 -17.233 6.23153   2
   4  12  -2 25.1998 12.1315   2
  -4  12   2 -6.8436 7.05091   2
   3  12  -2 10.9037 8.21026   2
  -3  12   2 -3.8688 11.2867   2
  -3  12   2 15.8411 9.44012   2
   3  12  -2 33.0358 14.3110   3
   3  12  -2 27.4534 8.48744   2
  -3  12   2 3.34440 18.5325   3
   2  12  -2 -19.952 11.4554   3
  -2  12   2 16.6982 17.4164   3
   2  12  -2 9.23391 6.21130   2
  -2  12   2 6.80443 7.93908   2
  -2  12   2 20.4544 9.44135   2
  -1  12   2 211.572 34.4935   3
   1  12  -2 205.977 10.0967   2
  -1  12   2 203.049 17.5104   2
   1  12  -2 216.375 10.8873   2
   1  12  -2 223.444 34.4229   3
  -1  12   2 213.541 17.8532   2
   0  12   2 -5.6631 13.2869   3
   0  12   2 5.52939 5.67661   2
   0  12  -2 -0.8640 4.04876   2
   0  12   2 -1.2713 4.60243   2
   0  12  -2 -10.473 13.5744   3
   0  12  -2 2.51929 5.43307   2
   1  12   2 147.109 14.4067   2
  -1  12  -2 177.541 34.2135   3
   1  12   2 127.166 23.9769   3
   1  12   2 129.481 11.8785   2
  -1  12  -2 162.620 13.1602   2
  -1  12  -2 158.234 17.7494   2
   2  12   2 101.608 22.3641   3
  -2  12  -2 78.8366 16.0818   2
   2  12   2 99.8616 16.0263   2
  -2  12  -2 107.076 14.7752   2
   2  12   2 122.055 14.1131   2
  -2  12  -2 90.4189 28.4758   3
  -3  12  -2 57.0834 13.8276   2
   3  12   2 50.0642 16.2020   2
   3  12   2 28.3926 14.1841   3
  -3  12  -2 88.2463 18.8010   2
   3  12   2 49.8051 12.4472   2
  -3  12  -2 -7.6833 17.8992   3
   4  12   2 18.9185 15.0147   2
  -4  12  -2 -4.7589 10.9329   2
   4  12   2 2.51572 10.1127   3
   4  12   2 2.37459 10.3767   2
  -4  12  -2 -9.6053 16.5799   3
  -5  12  -2 -8.4432 15.6974   3
   5  12   2 -15.191 13.2952   2
  -5  12  -2 -13.927 9.09685   2
  -6  12  -2 89.5276 28.8456   3
   6  12   2 46.5777 23.3078   2
  -6  12  -2 68.3967 22.0909   2
  -7  12  -2 72.4249 25.9600   3
   7  12   2 50.1485 22.5516   2
  -7  12  -2 30.4550 17.7628   2
  -6  13   2 14.4140 14.3399   2
   6  13  -2 -1.8447 9.10195   3
  -6  13   2 -16.300 16.2484   3
   6  13  -2 5.67623 18.8592   2
  -5  13   2 69.2844 25.2718   3
  -5  13   2 44.9008 16.9663   2
   5  13  -2 36.6367 14.2686   3
   4  13  -2 -4.2453 13.8419   3
   4  13  -2 -9.2657 8.66777   2
  -4  13   2 5.42339 21.3467   3
  -4  13   2 4.70337 11.1675   2
   4  13  -2 -2.4826 7.79904   2
  -3  13   2 44.6276 13.2034   2
   3  13  -2 45.5549 11.8536   2
  -3  13   2 3.71992 20.9168   3
  -3  13   2 20.1313 15.2191   2
   3  13  -2 40.9118 16.9174   3
   3  13  -2 57.6167 10.9650   2
  -2  13   2 64.0514 23.9120   3
  -2  13   2 56.6457 13.7357   2
   2  13  -2 82.7780 23.4942   3
  -2  13   2 75.2885 15.1993   2
   1  13  -2 34.5816 4.92592   2
  -1  13   2 37.4186 9.50027   2
  -1  13   2 50.0746 21.5022   3
   1  13  -2 43.7456 6.23898   2
   1  13  -2 7.89295 15.4475   3
  -1  13   2 40.0174 9.50978   2
   0  13   2 25.6276 7.97732   2
   0  13   2 38.8232 19.5825   3
   0  13  -2 28.9599 7.65538   2
   0  13   2 28.3364 8.38346   2
   0  13  -2 19.9347 13.0161   3
   1  13   2 409.237 39.6606   3
  -1  13  -2 459.464 48.3929   3
  -1  13  -2 395.599 26.1063   2
   1  13   2 392.714 19.9223   2
   1  13   2 411.071 22.4793   2
  -1  13  -2 410.486 20.9014   2
   2  13   2 12.8023 9.19596   2
   2  13   2 5.37313 13.3798   3
  -2  13  -2 10.2245 7.86144   2
   2  13   2 -1.6469 6.91822   2
  -2  13  -2 12.3131 22.4657   3
  -2  13  -2 14.9401 10.0081   2
   3  13   2 24.2176 12.3661   2
  -3  13  -2 -12.508 12.5112   2
   3  13   2 14.5304 12.8849   2
   3  13   2 11.7777 13.4548   3
  -3  13  -2 51.3696 24.1533   3
  -3  13  -2 -10.738 9.73901   2
  -4  13  -2 0.49834 9.40181   2
   4  13   2 -12.649 11.3821   2
   4  13   2 -11.738 13.3415   2
  -4  13  -2 12.4178 19.6586   3
  -5  13  -2 14.1832 15.4423   3
  -5  13  -2 46.7221 16.8876   2
   5  13   2 68.7735 20.9656   2
  -6  13  -2 10.4211 18.2420   3
   6  13   2 3.89187 20.1889   2
   6  14  -2 2.20971 21.4791   2
  -6  14   2 31.6517 23.0228   3
  -5  14   2 7.69446 20.7353   3
   5  14  -2 33.2745 16.8825   3
   5  14  -2 4.40102 16.6607   2
  -5  14   2 3.47241 11.7809   2
  -4  14   2 1.90113 18.5897   3
   4  14  -2 -7.3798 10.2998   2
  -4  14   2 14.4487 12.1025   2
   4  14  -2 -16.823 12.4908   3
   3  14  -2 36.5944 20.3040   3
   3  14  -2 36.4390 10.6581   2
  -3  14   2 20.5881 11.9444   2
   3  14  -2 41.2798 9.34922   2
  -3  14   2 -0.7841 13.5089   3
   2  14  -2 7.26298 17.7159   3
   2  14  -2 28.8056 7.17510   2
  -2  14   2 7.08708 20.5481   3
  -2  14   2 -0.7024 9.59379   2
  -2  14   2 33.9905 11.0704   2
  -1  14   2 51.1179 12.3324   2
   1  14  -2 52.5043 22.7681   3
   1  14  -2 27.9322 4.30871   2
  -1  14   2 27.4859 20.7949   3
   1  14  -2 25.6413 5.37393   2
  -1  14   2 22.2664 8.41040   2
   0  14  -2 26.2202 19.6386   3
   0  14   2 23.3571 18.6293   3
   0  14   2 -2.6080 6.63219   2
  -1  14  -2 188.023 20.7600   2
   1  14   2 171.498 30.8579   3
   1  14   2 204.594 18.3255   2
   1  14   2 193.839 14.9170   2
  -1  14  -2 191.864 15.6609   2
  -1  14  -2 127.074 32.7204   3
  -2  14  -2 5.63881 20.7016   3
   2  14   2 1.49114 7.49929   2
  -2  14  -2 7.75944 7.57277   2
   2  14   2 5.55222 14.4189   3
  -2  14  -2 10.0747 11.3928   2
   2  14   2 5.02846 9.29727   2
   3  14   2 86.5991 14.5381   2
   3  14   2 66.0451 17.7030   3
   3  14   2 96.0292 18.4225   2
  -3  14  -2 88.9613 31.4398   3
   4  14   2 -10.130 11.5516   3
  -4  14  -2 15.3828 20.3146   3
   4  14   2 -17.250 11.4502   2
  -4  14  -2 -0.5180 11.6250   2
  -5  14  -2 34.4013 27.3614   3
   5  14   2 114.045 23.6081   2
  -5  14  -2 88.7120 21.2170   2
  -5  15   2 78.8498 23.5855   2
   5  15  -2 93.8305 18.3782   2
  -5  15   2 134.581 31.1709   3
   5  15  -2 79.7393 22.2739   3
   4  15  -2 -5.2756 10.1409   2
  -4  15   2 4.90752 22.8685   3
   4  15  -2 25.8576 18.7366   3
  -4  15   2 7.08882 13.1357   2
   3  15  -2 17.1586 17.5724   3
  -3  15   2 1.51893 21.2492   3
  -3  15   2 4.28451 11.5485   2
   3  15  -2 1.32813 6.34594   2
   2  15  -2 17.6705 5.54674   2
  -2  15   2 12.3799 9.53105   2
  -2  15   2 -0.5449 10.8463   2
  -2  15   2 12.4243 21.8412   3
   2  15  -2 5.08259 17.6746   3
  -1  15   2 9.13369 7.84003   2
  -1  15   2 -35.164 16.2566   3
   0  15   2 3.45722 7.39066   2
   0  15  -2 -12.929 16.4945   3
   0  15  -2 15.2152 6.56089   2
   1  15   2 30.5052 10.1416   2
  -1  15  -2 56.1887 10.4215   2
  -1  15  -2 16.4589 23.2051   3
  -1  15  -2 33.2607 11.4211   2
   1  15   2 57.0153 10.1048   2
   1  15   2 41.2310 20.2632   3
   2  15   2 10.2551 8.26457   2
  -2  15  -2 25.0023 11.4024   2
  -2  15  -2 -2.7636 20.4324   3
   2  15   2 -7.5738 14.3421   3
   2  15   2 -0.3431 10.0529   2
  -2  15  -2 57.6678 15.3471   2
  -3  15  -2 -2.4581 10.2272   2
  -3  15  -2 -4.0480 17.9438   3
   3  15   2 -4.7396 10.5576   2
   3  15   2 -20.316 15.0737   3
  -4  15  -2 -12.269 17.5281   3
  -4  15  -2 -3.1506 9.89231   2
  -3  16   2 -4.1527 9.67387   2
   3  16  -2 20.4299 7.25579   2
  -3  16   2 -21.835 15.1559   3
  -2  16   2 23.4332 11.3220   2
   2  16  -2 5.13598 16.4053   3
  -2  16   2 -39.429 16.0410   3
   2  16  -2 18.8772 5.51928   2
  -1  16   2 -0.6309 7.91291   2
  -1  16   2 -12.010 13.6473   3
   1  16  -2 -12.315 17.1736   3
   0  16  -2 5.04094 18.1691   3
   0  16   2 15.2190 7.19041   2
   0  16   2 -3.6167 17.0027   3
   1  16   2 9.80110 17.0779   3
  -1  16  -2 4.47499 13.6579   3
  -1  16  -2 1.93125 7.07076   2
   2  16   2 6.14927 10.6200   2
  -2  16  -2 19.3283 9.89479   2
  -2  16  -2 -5.1361 17.9986   3
   2  16   2 34.7958 18.4253   3
  -3  16  -2 46.8725 27.5266   3
   3  16   2 34.9612 19.8345   3
   3  16   2 35.3797 18.1913   2
  -3  16  -2 45.2719 14.8703   2
   1  17  -2 36.3267 23.0650   3
  -1  17   2 52.9541 11.6990   2
  -1  17   2 37.9622 26.1077   3
   0  17   2 48.1739 23.4896   3
   0  17  -2 -1.9943 16.7606   3
 -10   0   3 -21.474 13.9942   2
  10   0  -3 -8.0960 11.1163   2
   9   0  -3 6.97384 18.2763   2
  -9   0   3 -26.797 11.6708   2
   8   0  -3 21.7161 12.7104   3
  -8   0   3 1.07433 13.8629   2
   8   0  -3 17.3032 20.9994   2
   7   0  -3 50.5715 22.0839   2
   7   0  -3 17.7333 11.2183   3
  -7   0   3 0.45712 14.5247   2
   6   0  -3 11.5274 10.3583   3
  -6   0   3 2.35316 11.7691   2
   6   0  -3 8.35421 11.3336   2
   5   0  -3 54.9441 14.8455   2
   5   0  -3 47.9610 12.0458   3
  -5   0   3 40.6600 15.2418   2
   5   0  -3 26.0935 17.6825   2
  -5   0   3 81.8738 19.7294   2
  -4   0   3 12.9807 12.3042   2
   4   0  -3 -14.887 8.90509   2
   4   0  -3 -7.6904 7.70955   2
   4   0  -3 11.4059 8.33854   3
  -4   0   3 -14.629 7.02213   2
   3   0  -3 2227.33 64.2089   2
  -3   0   3 2207.73 59.7946   2
   3   0  -3 2212.76 58.5611   2
  -3   0   3 2149.92 62.2498   2
  -2   0   3 -2.6506 5.40740   2
  -2   0   3 0.91344 8.41901   2
   2   0  -3 -2.4401 8.45787   2
   2   0  -3 -2.8069 4.93457   2
   1   0  -3 1307.38 36.3097   2
  -1   0   3 1337.46 38.7664   2
   1   0  -3 1297.80 36.4515   2
  -1   0   3 1335.69 37.3488   2
   0   0  -3 0.45123 7.30715   2
   0   0   3 2.37063 6.31282   2
   0   0   3 -2.1493 8.04951   2
   0   0  -3 -0.0739 4.14211   2
  -1   0  -3 1763.80 50.9602   2
  -1   0  -3 1725.41 43.4348   2
   1   0   3 1786.32 43.9594   2
   1   0   3 1769.52 49.4511   2
  -2   0  -3 5.96410 10.0737   2
   2   0   3 0.84610 7.48061   2
  -2   0  -3 2.38279 7.42233   2
   2   0   3 -4.7201 7.14038   2
   3   0   3 127.217 21.7573   2
   3   0   3 96.5232 15.8445   2
  -3   0  -3 115.450 17.6158   2
  -3   0  -3 110.631 19.0871   2
   4   0   3 21.9247 14.6901   2
  -4   0  -3 -7.4557 7.71663   2
   4   0   3 14.2230 11.4800   2
  -4   0  -3 -2.1316 10.5599   2
   5   0   3 34.6337 15.6767   2
  -5   0  -3 63.3942 12.1404   3
  -5   0  -3 56.0712 17.6151   2
  -5   0  -3 49.1432 15.6732   2
   6   0   3 -7.0416 16.5980   2
  -6   0  -3 -1.9823 6.48334   3
  -6   0  -3 -1.1825 11.3949   2
  -7   0  -3 18.9453 9.30426   3
   7   0   3 19.8653 22.9265   2
  -7   0  -3 40.7168 18.2731   2
   8   0   3 18.2786 23.8183   2
   9   0   3 181.275 42.9700   2
  -9   0  -3 177.998 35.1759   2
 -10  -1   3 -9.6700 14.6751   2
  10  -1  -3 2.73356 23.2727   2
  10   1  -3 6.99166 20.6394   2
 -10   1   3 -3.7185 10.2176   2
   9  -1  -3 187.464 39.7614   2
  -9  -1   3 188.659 35.7413   2
  -9   1   3 197.458 35.6748   2
   9   1  -3 163.473 38.8250   2
   8  -1  -3 -3.1984 17.8757   2
   8  -1  -3 5.38381 10.9662   3
  -8  -1   3 -9.7309 13.6104   2
   8   1  -3 -30.897 14.0713   2
  -8   1   3 -10.854 12.7631   2
   8   1  -3 -19.923 8.59441   3
  -7  -1   3 261.429 34.4998   2
   7  -1  -3 185.021 34.5266   2
   7  -1  -3 222.705 25.0060   3
   7   1  -3 219.058 22.6843   3
   7   1  -3 202.830 36.3461   2
  -7   1   3 226.844 31.8724   2
  -6  -1   3 -19.696 8.72327   2
   6  -1  -3 -5.1435 8.91970   3
   6  -1  -3 -19.783 11.8106   2
  -6   1   3 -10.391 9.44692   2
   6   1  -3 2.17798 9.29611   3
   6   1  -3 20.7749 17.2573   2
   5  -1  -3 405.100 27.4912   3
  -5  -1   3 369.924 31.2434   2
   5  -1  -3 390.809 30.8210   2
   5   1  -3 397.641 35.8195   2
  -5   1   3 388.702 32.4560   2
   5   1  -3 428.674 25.6427   3
   5   1  -3 384.896 30.3931   2
   4  -1  -3 179.770 24.7636   2
  -4  -1   3 163.092 22.2946   2
   4  -1  -3 155.369 17.9930   3
   4  -1  -3 152.043 20.5360   2
  -4  -1   3 176.807 24.4696   2
  -4   1   3 182.756 22.7030   2
  -4   1   3 221.937 27.0852   2
   4   1  -3 154.870 20.6352   2
   4   1  -3 164.338 24.2086   2
  -3  -1   3 270.574 23.5134   2
   3  -1  -3 318.715 22.0757   3
  -3  -1   3 242.259 19.7736   2
   3  -1  -3 264.580 21.4024   2
   3  -1  -3 232.178 23.4353   2
   3   1  -3 247.014 23.9480   2
   3   1  -3 275.024 21.5870   2
  -3   1   3 256.871 23.6110   2
  -3   1   3 273.007 22.5437   2
   2  -1  -3 1018.26 37.9662   2
   2  -1  -3 1043.97 35.3500   2
  -2  -1   3 1033.39 36.2178   2
  -2  -1   3 1026.88 36.9883   2
   2   1  -3 1018.61 36.7603   2
   2   1  -3 1065.86 35.5613   2
  -2   1   3 981.619 36.6549   2
  -2   1   3 1041.53 38.4632   2
   1  -1  -3 401.342 20.3033   2
  -1  -1   3 395.070 19.7447   2
   1  -1  -3 423.697 22.1063   2
  -1  -1   3 421.061 22.6196   2
  -1   1   3 420.576 22.1890   2
   1   1  -3 428.644 21.9299   2
   1   1  -3 419.684 22.3368   2
  -1   1   3 394.339 22.9266   2
   0  -1  -3 328.424 17.1258   2
   0  -1   3 315.105 21.5146   2
   0  -1  -3 329.614 20.6712   2
   0  -1   3 340.989 18.5919   2
   0   1  -3 338.609 18.0599   2
   0   1   3 344.248 22.5770   2
   0   1   3 322.358 18.4262   2
   0   1  -3 317.447 20.9369   2
   1  -1   3 239.407 20.0706   2
   1  -1   3 240.393 19.8203   2
  -1  -1  -3 241.001 23.0862   2
  -1  -1  -3 226.510 15.5004   2
  -1   1  -3 236.777 20.9007   2
   1   1   3 240.568 17.2531   2
  -1   1  -3 239.481 17.4390   2
  -2  -1  -3 93.8036 14.1239   2
   2  -1   3 123.531 19.2571   2
   2  -1   3 118.993 14.2411   2
  -2  -1  -3 100.281 16.2503   2
  -2   1  -3 106.307 17.7253   2
  -2   1  -3 93.4971 14.4299   2
   2   1   3 75.4578 16.4593   2
   2   1   3 113.301 14.1965   2
  -3  -1  -3 49.8343 12.7740   2
   3  -1   3 64.4617 13.4854   2
   3  -1   3 33.7392 12.8049   2
  -3  -1  -3 62.8885 15.7133   2
   3   1   3 64.6859 17.3371   2
  -3   1  -3 38.8521 12.1624   2
  -3   1  -3 67.1293 16.4234   2
   3   1   3 60.1581 13.5745   2
   4  -1   3 -0.8452 9.55080   2
  -4  -1  -3 -21.510 9.45597   2
  -4  -1  -3 -0.5036 8.73615   2
   4  -1   3 11.6948 13.1839   2
  -4   1  -3 3.47583 9.36026   2
   4   1   3 5.40054 8.80065   2
   5  -1   3 1.56066 15.7967   2
   5  -1   3 -18.970 11.5169   2
  -5  -1  -3 17.5376 6.81373   3
  -5  -1  -3 23.3941 16.3720   2
  -5  -1  -3 10.8972 11.1889   2
  -5   1  -3 7.66226 11.9371   2
  -5   1  -3 1.75620 7.02657   3
   5   1   3 7.79775 15.8572   2
  -6  -1  -3 199.521 28.4508   2
  -6  -1  -3 178.143 14.6644   3
   6  -1   3 226.496 34.8369   2
   6   1   3 207.928 34.4526   2
  -6   1  -3 194.339 29.3152   2
  -6   1  -3 186.359 21.3868   3
   7  -1   3 140.041 32.8483   2
  -7  -1  -3 131.840 24.3623   2
  -7   1  -3 132.128 17.8626   3
   7   1   3 161.238 35.9707   2
  -7   1  -3 131.331 26.7478   2
  -8  -1  -3 25.2414 18.4823   2
   8  -1   3 23.8460 25.8383   2
   8   1   3 36.4402 23.6343   2
  -8   1  -3 42.3990 12.1890   3
  -8   1  -3 2.12513 17.1958   2
   9  -1   3 98.5344 32.9619   2
  -9  -1  -3 120.675 27.7623   2
  -9   1  -3 107.452 27.1738   2
   9   1   3 51.9434 31.6244   2
  10  -2  -3 92.0053 31.1747   2
 -10  -2   3 112.771 27.7236   2
 -10   2   3 49.2770 26.6857   2
  10   2  -3 37.0732 32.0348   2
   9  -2  -3 -19.326 17.0345   2
  -9   2   3 13.5433 17.9130   2
   9   2  -3 7.16635 22.6938   2
   8  -2  -3 102.571 22.3326   3
  -8  -2   3 103.715 26.2633   2
   8  -2  -3 106.901 29.6426   2
   8   2  -3 89.8066 16.4308   3
   8   2  -3 113.789 31.1557   2
  -8   2   3 109.655 26.4755   2
   7  -2  -3 23.5144 13.5322   3
   7  -2  -3 16.1577 17.0221   2
  -7  -2   3 6.81464 14.0232   2
  -7   2   3 14.2804 15.4485   2
   7   2  -3 -5.2769 8.06856   3
   7   2  -3 -3.3411 15.8331   2
  -6  -2   3 10.0596 12.6546   2
   6  -2  -3 19.0432 17.7254   2
  -6  -2   3 37.1589 16.9028   2
   6  -2  -3 5.70614 11.2216   3
   6   2  -3 18.7986 9.67830   3
   6   2  -3 10.2268 16.8153   2
  -6   2   3 17.6137 15.4553   2
   5  -2  -3 95.9110 18.0157   2
   5  -2  -3 79.1057 17.4685   3
  -5  -2   3 79.7223 19.6561   2
  -5  -2   3 87.2421 18.0678   2
  -5   2   3 93.9854 22.3402   2
   5   2  -3 82.6803 19.5408   2
   5   2  -3 91.2924 17.7413   2
  -5   2   3 91.2287 20.6160   2
   5   2  -3 67.6730 12.7572   3
   4  -2  -3 13.3684 11.7083   2
  -4  -2   3 2.79321 9.01833   2
  -4  -2   3 20.7811 11.5971   2
   4  -2  -3 13.8224 9.90617   2
   4  -2  -3 13.7186 10.1547   3
   4   2  -3 7.38150 11.6982   2
   4   2  -3 -6.5076 7.22237   2
  -4   2   3 1.53363 9.46315   2
  -4   2   3 -6.6479 10.2401   2
  -3  -2   3 177.773 19.5710   2
   3  -2  -3 235.033 20.6097   2
   3  -2  -3 159.944 18.9596   3
  -3  -2   3 158.521 17.7226   2
   3  -2  -3 201.721 22.1001   2
   3   2  -3 194.064 18.7880   2
   3   2  -3 173.845 18.8254   2
  -3   2   3 203.833 24.1922   2
  -3   2   3 172.605 19.4658   2
  -2  -2   3 505.742 24.8014   2
  -2  -2   3 505.056 29.8661   2
   2  -2  -3 509.652 26.2865   3
   2  -2  -3 509.512 25.1876   2
   2  -2  -3 483.864 26.6149   2
   2   2  -3 538.322 27.3455   2
  -2   2   3 527.619 27.8789   2
   2   2  -3 503.894 25.2324   2
  -2   2   3 502.852 27.0621   2
   1  -2  -3 1479.32 38.3654   2
  -1  -2   3 1427.98 38.4613   2
   1  -2  -3 1432.75 37.8470   2
  -1  -2   3 1426.25 36.3029   2
   1   2  -3 1439.35 38.8120   2
   1   2  -3 1412.57 37.2385   2
  -1   2   3 1428.21 40.7953   2
   0  -2  -3 -0.1487 6.52684   2
   0  -2  -3 -3.5243 5.45275   2
   0  -2   3 3.59294 9.13752   2
   0  -2   3 1.56225 6.06730   2
   0   2   3 3.29269 8.47153   2
   0   2   3 11.4410 6.90968   2
   0   2  -3 -1.5291 6.94928   2
   0   2  -3 7.57713 6.62499   2
  -1  -2  -3 694.423 26.2776   2
   1  -2   3 659.948 30.3166   2
   1  -2   3 743.251 30.5107   2
  -1  -2  -3 715.118 34.6168   2
   1   2   3 724.220 32.8791   2
   1   2   3 686.870 27.2098   2
  -1   2  -3 693.923 31.0791   2
  -1   2  -3 669.813 26.8269   2
   2  -2   3 41.5360 10.7303   2
  -2  -2  -3 45.5571 12.8482   2
   2  -2   3 33.1277 13.6138   2
  -2  -2  -3 33.9826 9.83056   2
  -2   2  -3 54.6780 10.7683   2
   2   2   3 50.6497 11.2008   2
  -2   2  -3 25.2178 10.3634   2
   2   2   3 20.8124 12.4939   2
  -3  -2  -3 75.3944 17.3496   2
  -3  -2  -3 89.9609 15.2066   2
   3  -2   3 74.8346 13.1388   2
   3  -2   3 53.2538 16.0147   2
   3   2   3 102.414 20.5006   2
   3   2   3 83.4543 15.0643   2
  -3   2  -3 75.0267 15.0235   2
  -3   2  -3 66.7474 16.7278   2
   4  -2   3 145.791 20.5091   2
  -4  -2  -3 109.406 18.6240   2
   4  -2   3 95.5376 21.6760   2
  -4  -2  -3 177.971 25.2184   2
  -4   2  -3 160.931 24.3445   2
  -4   2  -3 102.707 18.7425   2
   4   2   3 125.396 23.0910   2
   5  -2   3 388.475 33.8047   2
  -5  -2  -3 352.648 34.0689   2
  -5  -2  -3 392.447 30.9583   2
   5  -2   3 408.767 39.2681   2
  -5   2  -3 401.423 32.5343   2
  -5   2  -3 388.393 28.5096   3
   5   2   3 385.922 40.4532   2
  -6  -2  -3 15.6009 13.6983   2
   6  -2   3 24.6855 18.9932   2
  -6   2  -3 -7.8875 7.30970   3
  -6   2  -3 11.2222 12.8716   2
   6   2   3 10.9842 18.8158   2
  -7  -2  -3 193.999 30.4378   2
   7  -2   3 171.475 36.2335   2
   7   2   3 175.303 36.3439   2
  -7   2  -3 220.514 23.1109   3
  -7   2  -3 249.701 33.6748   2
  -8  -2  -3 19.0947 16.2657   2
   8  -2   3 42.1670 31.6612   2
  -8   2  -3 9.44936 11.8693   2
   8   2   3 -11.389 20.6875   2
   9  -2   3 36.1700 32.8761   2
  -9  -2  -3 12.5287 19.6155   2
   9   2   3 42.0653 29.9653   2
  -9   2  -3 39.2227 20.9524   2
  10  -3  -3 -4.9220 18.5604   2
 -10  -3   3 15.1236 20.6065   2
  10   3  -3 5.65579 27.0123   2
 -10   3   3 32.3555 20.8103   2
  -9  -3   3 15.9712 17.3711   2
   9  -3  -3 51.3234 24.8973   2
   9   3  -3 16.6210 21.8582   2
  -9   3   3 -19.468 13.6127   2
  -8  -3   3 89.8811 23.5520   2
   8  -3  -3 50.1206 24.9894   2
   8   3  -3 80.3922 27.2738   2
   8   3  -3 69.0114 12.2904   3
  -8   3   3 52.8942 21.8527   2
  -7  -3   3 20.6594 14.5154   2
   7  -3  -3 24.1971 12.8332   3
   7  -3  -3 23.1109 18.6215   2
   7   3  -3 18.6344 8.33032   3
  -7   3   3 3.94139 13.7910   2
   7   3  -3 14.2221 18.0578   2
   6  -3  -3 19.0609 16.0303   2
   6  -3  -3 -0.2468 12.5851   3
  -6  -3   3 44.8470 16.1631   2
  -6  -3   3 40.2501 17.7220   2
   6   3  -3 16.5051 9.14529   3
   6   3  -3 35.2378 19.5616   2
  -6   3   3 17.8255 14.2986   2
  -5  -3   3 66.1368 16.2437   2
   5  -3  -3 43.1109 14.5223   2
  -5  -3   3 44.6179 16.6604   2
   5  -3  -3 68.0694 16.9342   3
  -5   3   3 46.7884 17.3472   2
   5   3  -3 31.4258 13.1727   2
  -5   3   3 42.7134 16.2466   2
   5   3  -3 33.6029 13.8430   2
  -4  -3   3 461.096 28.5807   2
  -4  -3   3 397.533 29.5742   2
   4  -3  -3 536.879 33.0532   3
   4  -3  -3 449.179 28.8855   2
   4  -3  -3 430.607 32.7564   2
   4   3  -3 457.149 33.4456   2
  -4   3   3 446.956 30.2652   3
  -4   3   3 465.553 33.7269   2
   4   3  -3 416.164 28.1940   2
  -4   3   3 456.992 30.9956   2
   3  -3  -3 392.193 24.3599   2
   3  -3  -3 442.130 28.3742   2
   3  -3  -3 427.071 28.3962   3
  -3  -3   3 386.903 24.8886   2
  -3  -3   3 431.889 26.4724   2
   3   3  -3 376.807 27.0095   2
  -3   3   3 369.178 27.7150   2
  -3   3   3 461.791 28.3264   2
  -3   3   3 404.405 27.6578   3
   3   3  -3 421.149 25.4438   2
   2  -3  -3 406.663 23.2406   2
   2  -3  -3 419.086 26.6098   3
   2  -3  -3 409.949 22.0048   2
  -2  -3   3 408.586 22.3329   2
  -2  -3   3 396.367 21.7228   2
   2   3  -3 409.015 22.0386   2
   2   3  -3 417.860 23.6867   2
  -2   3   3 411.487 24.3193   2
  -2   3   3 393.148 25.0113   2
   1  -3  -3 122.326 13.1531   2
   1  -3  -3 140.569 14.6316   3
  -1  -3   3 127.179 12.7468   2
   1  -3  -3 128.172 12.9937   2
  -1  -3   3 131.280 11.7546   2
   1   3  -3 125.242 13.7771   2
   1   3  -3 141.246 14.8480   2
  -1   3   3 140.343 16.6778   2
  -1   3   3 125.759 14.8774   2
   0  -3  -3 1128.91 35.5979   3
   0  -3   3 1036.62 31.4965   2
   0  -3   3 1137.19 29.1953   2
   0  -3  -3 1130.02 30.1823   2
   0  -3  -3 1125.12 32.2766   2
   0   3  -3 1127.51 35.6507   2
   0   3   3 1128.19 35.4369   2
   0   3  -3 1123.72 32.0983   2
   0   3   3 1136.45 32.3533   2
   1  -3   3 220.466 18.9243   2
  -1  -3  -3 217.874 15.1105   2
   1  -3   3 225.368 15.1491   2
  -1  -3  -3 206.661 18.4610   2
  -1  -3  -3 257.962 16.0495   3
  -1   3  -3 220.518 19.5032   2
   1   3   3 234.493 16.4015   2
   1   3   3 213.546 22.3762   2
  -1   3  -3 218.679 16.3675   2
   2  -3   3 67.3396 15.3677   2
  -2  -3  -3 78.9173 14.3032   2
  -2  -3  -3 88.2296 13.5576   2
   2  -3   3 80.0223 12.5284   2
   2   3   3 80.6698 15.8449   2
  -2   3  -3 64.6592 12.5984   2
   2   3   3 81.0261 12.7678   2
  -2   3  -3 79.0557 15.5541   2
  -3  -3  -3 372.778 23.9018   2
  -3  -3  -3 363.547 28.3146   2
   3  -3   3 408.135 30.9087   2
   3  -3   3 398.784 25.1761   2
  -3   3  -3 502.962 28.9834   2
  -3   3  -3 393.297 30.7410   2
   3   3   3 385.255 30.2044   2
   3   3   3 364.711 25.2729   2
  -4  -3  -3 35.2156 11.5082   2
  -4  -3  -3 32.6829 13.4669   2
   4  -3   3 42.1209 13.5287   2
   4  -3   3 37.0827 16.6723   2
  -4   3  -3 50.3251 14.7308   2
  -4   3  -3 56.9176 17.1066   2
  -4   3  -3 42.5283 12.9300   3
   4   3   3 40.3240 14.9862   2
   4   3   3 66.4371 18.6089   2
   5  -3   3 175.244 29.9072   2
  -5  -3  -3 201.895 28.3220   2
  -5  -3  -3 194.972 25.5487   2
   5  -3   3 168.840 24.6110   2
  -5   3  -3 166.369 25.4547   2
  -5   3  -3 218.636 25.5737   3
   5   3   3 186.842 30.2122   2
  -6  -3  -3 322.174 30.5699   2
   6  -3   3 248.671 37.7032   2
   6   3   3 246.237 39.7483   2
  -6   3  -3 367.788 31.1204   3
  -6   3  -3 268.779 31.8114   2
  -7  -3  -3 126.336 24.0655   2
   7  -3   3 113.091 31.0489   2
   7   3   3 86.1394 30.7228   2
  -7   3  -3 116.200 25.0536   2
  -7   3  -3 106.602 19.2111   3
  -8  -3  -3 34.4644 18.3638   2
   8  -3   3 11.3207 28.3975   2
  -8   3  -3 10.7149 16.3737   2
  -8   3  -3 29.1881 13.2214   3
   8   3   3 43.8416 22.3869   2
  -9  -3  -3 110.959 25.9360   2
   9  -3   3 69.2114 31.2054   2
  -9   3  -3 101.957 17.8692   3
   9   3   3 71.4157 37.0887   2
  -9   3  -3 112.553 26.7391   2
  10  -4  -3 -0.3255 19.5437   2
 -10  -4   3 14.6119 20.8808   2
  10   4  -3 17.6243 26.1640   2
 -10   4   3 34.0925 24.7953   2
   9  -4  -3 42.3062 23.8174   2
  -9  -4   3 21.8691 21.4610   2
   9   4  -3 34.7188 26.6738   2
  -9   4   3 24.7833 21.5950   2
   8  -4  -3 -21.412 14.5522   2
  -8  -4   3 1.55780 16.1990   2
   8   4  -3 50.2676 26.0490   2
  -8   4   3 -27.462 10.4168   2
   8   4  -3 -1.2316 7.76801   3
   7  -4  -3 86.8842 25.4603   2
  -7  -4   3 67.4416 23.4656   2
   7   4  -3 115.577 28.8044   2
  -7   4   3 96.0478 23.7814   2
  -6  -4   3 -2.9517 13.5061   2
   6  -4  -3 19.5845 13.6495   3
   6  -4  -3 12.7985 14.8243   2
  -6  -4   3 18.7595 13.7095   2
   6   4  -3 52.1336 20.6864   2
  -6   4   3 16.8175 14.5438   2
   6   4  -3 14.0288 9.21149   3
   5  -4  -3 -7.2161 12.3342   2
  -5  -4   3 0.03979 9.89929   2
   5  -4  -3 4.91656 10.0817   2
  -5  -4   3 32.8616 13.6639   2
  -5   4   3 5.40433 12.5284   2
   5   4  -3 14.7291 14.4126   2
   5   4  -3 16.8198 10.9303   2
  -5   4   3 5.19911 12.8437   2
  -4  -4   3 215.327 20.5124   2
   4  -4  -3 217.286 25.1544   3
  -4  -4   3 218.393 24.5972   2
   4  -4  -3 206.419 24.4428   2
   4  -4  -3 240.353 21.8860   2
   4   4  -3 253.449 26.2390   2
  -4   4   3 232.874 23.6095   2
   4   4  -3 241.896 21.9584   2
  -4   4   3 217.940 25.3466   2
  -4   4   3 218.074 25.0095   3
   3  -4  -3 69.2665 15.9111   3
   3  -4  -3 56.7663 13.4800   2
   3  -4  -3 73.6280 13.5724   2
  -3  -4   3 82.1600 12.9374   2
  -3   4   3 70.2005 16.2561   3
   3   4  -3 62.3782 12.4162   2
   3   4  -3 59.2010 13.9520   2
  -3   4   3 72.5769 15.7573   2
  -3   4   3 38.8130 12.2959   2
   2  -4  -3 1006.30 32.7807   2
  -2  -4   3 1014.36 30.2631   2
   2  -4  -3 963.569 40.1550   3
   2  -4  -3 964.872 33.5571   2
  -2  -4   3 966.161 29.4402   2
   2   4  -3 1020.99 33.3944   2
  -2   4   3 1002.58 37.6414   2
   2   4  -3 1010.30 35.0155   2
  -2   4   3 963.800 39.5680   3
  -2   4   3 975.777 35.9544   2
   1  -4  -3 294.479 16.3294   2
  -1  -4   3 287.584 15.4135   2
   1  -4  -3 259.469 22.4255   3
   1  -4  -3 284.686 16.6588   2
  -1  -4   3 290.256 13.5109   2
  -1   4   3 278.588 18.2577   2
  -1   4   3 267.793 18.5038   2
   1   4  -3 294.649 17.1713   2
   1   4  -3 275.842 16.3346   2
  -1   4   3 269.672 20.8767   3
   0  -4  -3 726.598 22.0363   2
   0  -4  -3 747.672 23.8292   2
   0  -4   3 759.279 20.9513   2
   0  -4  -3 728.016 31.1887   3
   0   4  -3 693.920 24.6547   2
   0   4   3 722.000 28.3952   2
   1  -4   3 334.855 20.5257   2
  -1  -4  -3 326.096 18.8072   2
   1  -4   3 301.702 16.3026   2
  -1  -4  -3 324.620 19.1941   3
  -1  -4  -3 310.027 16.5074   2
   1   4   3 324.640 22.6826   2
  -1   4  -3 323.429 18.6031   2
  -1   4  -3 318.676 21.9643   2
   1   4   3 328.286 18.3294   2
  -2  -4  -3 363.415 22.7010   2
   2  -4   3 373.189 25.4924   2
  -2  -4  -3 358.304 17.0047   3
  -2  -4  -3 351.078 19.4742   2
   2  -4   3 349.740 20.5295   2
   2   4   3 362.028 21.8816   2
  -2   4  -3 379.601 26.7645   2
   2   4   3 356.262 25.7154   2
  -2   4  -3 387.697 22.9473   2
  -3  -4  -3 1360.32 48.9302   2
  -3  -4  -3 1294.78 27.7592   3
  -3  -4  -3 1348.36 42.3541   2
   3  -4   3 1299.72 43.7463   2
   3  -4   3 1361.62 52.4996   2
  -3   4  -3 1266.60 53.0600   2
  -3   4  -3 1304.88 46.5976   2
   3   4   3 1292.72 52.6868   2
   3   4   3 1324.13 45.5860   2
   4  -4   3 20.1053 14.2120   2
   4  -4   3 26.5120 11.3493   2
  -4  -4  -3 9.49060 9.14230   2
   4   4   3 6.68166 14.5455   2
  -4   4  -3 1.47758 10.9522   3
  -4   4  -3 -13.445 9.03966   2
  -4   4  -3 -2.0066 9.58856   2
   4   4   3 0.78122 8.51383   2
   5  -4   3 201.677 23.0214   2
   5  -4   3 212.131 31.0378   2
  -5  -4  -3 213.629 28.6151   2
  -5  -4  -3 174.493 24.6102   2
  -5   4  -3 181.901 26.7176   2
   5   4   3 152.334 29.9681   2
   6  -4   3 140.744 30.2783   2
  -6  -4  -3 161.255 24.9297   2
  -6   4  -3 177.319 28.4170   2
  -6   4  -3 120.814 21.6800   3
   6   4   3 123.410 29.1828   2
  -7  -4  -3 26.2917 15.7361   2
   7  -4   3 -10.531 17.7480   2
   7   4   3 5.83963 22.5816   2
  -7   4  -3 17.4175 14.8239   2
  -7   4  -3 29.8879 13.4560   3
   8  -4   3 8.57242 27.4307   2
  -8  -4  -3 35.4346 17.7100   2
  -8   4  -3 51.1281 19.1592   2
  -8   4  -3 15.6036 12.2558   3
   8   4   3 25.8221 26.1018   2
   9  -4   3 14.2058 23.2638   2
  -9  -4  -3 48.6759 24.6878   2
  -9   4  -3 -11.060 14.4646   2
   9   4   3 3.83581 24.5952   2
  -9   4  -3 -3.1290 11.9703   3
 -10  -5   3 1.19732 21.0247   2
  10  -5  -3 31.2727 23.9795   2
 -10   5   3 7.71648 18.2319   2
  10   5  -3 -9.6564 23.2616   2
   9  -5  -3 8.83316 22.6928   2
  -9  -5   3 16.3433 19.0145   2
   9   5  -3 -25.267 16.9317   2
  -9   5   3 -6.8043 15.4666   2
   8  -5  -3 40.4335 22.5094   2
  -8  -5   3 19.2012 19.1284   2
   8   5  -3 23.8099 20.8753   2
  -7  -5   3 145.332 25.4731   2
   7  -5  -3 143.932 30.3898   2
  -7  -5   3 191.375 36.0305   2
   7   5  -3 144.708 31.0484   2
  -7   5   3 189.358 31.4336   2
   7   5  -3 153.590 14.1656   3
   6  -5  -3 -4.9085 11.6078   2
  -6  -5   3 14.1826 13.6103   2
   6   5  -3 8.26420 18.3301   2
  -6   5   3 17.6470 14.6373   3
  -6   5   3 26.2296 15.4820   2
   5  -5  -3 109.698 20.6732   2
   5  -5  -3 105.787 23.5825   3
  -5  -5   3 80.6200 17.7688   2
  -5  -5   3 94.1288 17.8039   2
  -5   5   3 87.3615 21.2873   3
   5   5  -3 116.211 19.4055   2
  -5   5   3 104.120 21.1646   2
   5   5  -3 81.6657 20.4120   2
  -4  -5   3 124.366 16.1115   2
   4  -5  -3 116.999 16.7529   2
   4  -5  -3 121.457 19.6476   2
   4  -5  -3 121.359 25.0959   3
  -4  -5   3 85.3263 15.2888   2
   4   5  -3 117.948 17.2653   2
  -4   5   3 139.072 25.9568   2
  -4   5   3 116.575 20.2705   2
   4   5  -3 124.520 21.8782   2
  -3  -5   3 60.4161 10.6176   2
   3  -5  -3 65.0917 12.1313   2
   3  -5  -3 80.8478 14.2936   2
  -3  -5   3 83.2493 12.4222   2
   3  -5  -3 56.9226 17.0188   3
  -3   5   3 46.5108 12.6081   2
  -3   5   3 52.0660 14.0085   2
   3   5  -3 59.3688 13.6674   2
   3   5  -3 76.0538 13.0339   2
  -3   5   3 68.0653 17.0960   3
   2  -5  -3 14.5685 9.54328   3
   2  -5  -3 8.70216 8.08324   2
  -2  -5   3 27.6549 5.30407   2
   2  -5  -3 27.5486 7.90321   2
   2   5  -3 32.5235 8.68988   2
   2   5  -3 22.2803 8.14326   2
  -2   5   3 35.3890 13.3126   3
  -2   5   3 23.4655 9.20904   2
  -2   5   3 15.6013 9.63858   2
   1  -5  -3 321.749 14.8490   2
   1  -5  -3 305.234 14.5596   2
   1  -5  -3 309.456 23.3668   3
  -1   5   3 297.948 19.2457   2
  -1   5   3 293.285 18.8516   2
   1   5  -3 300.202 17.6129   2
  -1   5   3 278.729 24.0831   3
   1   5  -3 306.990 16.8568   2
   0  -5  -3 11.0054 4.48693   2
   0  -5  -3 4.38595 8.15783   3
   0   5   3 15.7164 9.40584   3
   0   5  -3 8.64165 4.92007   2
   0   5   3 8.14334 6.64936   2
   0   5  -3 9.99476 7.19713   2
  -1  -5  -3 14.5529 5.62936   2
   1  -5   3 10.6946 5.98546   2
  -1  -5  -3 8.59097 8.61237   3
  -1  -5  -3 2.55356 4.51489   2
   1  -5   3 5.69862 5.33778   2
  -1   5  -3 6.61447 5.77186   2
  -1   5  -3 18.2242 9.91428   2
   1   5   3 11.0843 7.60445   2
   1   5   3 21.5703 7.15502   2
   2  -5   3 472.187 23.3038   2
  -2  -5  -3 500.658 24.1763   2
   2  -5   3 462.975 27.1775   2
  -2  -5  -3 509.731 21.4178   2
  -2  -5  -3 464.507 21.8466   3
  -2   5  -3 463.035 30.0452   2
  -2   5  -3 486.521 25.4947   2
   2   5   3 418.174 28.0677   2
   2   5   3 445.999 23.9834   2
  -3  -5  -3 280.468 14.2439   3
  -3  -5  -3 276.470 20.4817   2
   3  -5   3 291.303 26.3614   2
  -3  -5  -3 283.698 24.2965   2
   3  -5   3 299.851 21.0906   2
   3   5   3 250.211 21.4026   2
  -3   5  -3 269.539 27.6588   2
   3   5   3 288.916 26.6754   2
  -3   5  -3 276.765 23.3122   2
  -4  -5  -3 346.664 24.3996   2
  -4  -5  -3 327.572 28.3389   2
   4  -5   3 359.157 32.0740   2
   4  -5   3 298.268 25.2994   2
  -4   5  -3 315.187 33.1887   2
   4   5   3 335.145 32.7182   2
   4   5   3 349.474 28.6485   2
  -4   5  -3 371.599 37.7975   3
  -5  -5  -3 235.124 24.6118   2
   5  -5   3 218.550 24.4542   2
  -5  -5  -3 249.284 27.7225   2
   5  -5   3 208.696 30.8372   2
   5   5   3 189.686 31.2073   2
  -5   5  -3 185.941 27.1799   2
  -5   5  -3 226.389 27.2019   3
   6  -5   3 -11.969 12.9361   2
  -6  -5  -3 8.72790 12.1927   2
   6   5   3 -16.007 16.1739   2
  -6   5  -3 -7.3202 10.9028   2
  -6   5  -3 13.0383 12.7675   3
  -7  -5  -3 2.76040 16.4780   2
   7  -5   3 13.8945 18.9830   2
  -7   5  -3 -6.4893 9.79766   3
   7   5   3 16.9566 22.2362   2
  -7   5  -3 -6.7243 13.2123   2
  -8  -5  -3 16.3645 17.1690   2
   8  -5   3 26.5285 26.0734   2
  -8   5  -3 -4.7180 12.3655   3
  -8   5  -3 8.29331 18.0266   2
   8   5   3 28.8230 20.7148   2
  -9  -5  -3 22.7531 20.2727   2
   9  -5   3 36.4258 26.3776   2
   9   5   3 -0.0483 24.7095   2
  -9   5  -3 26.9034 19.2729   2
  -9   5  -3 44.2064 20.4259   3
   9  -6  -3 -25.622 15.4672   2
  -9  -6   3 14.6545 18.4345   2
   9   6  -3 -5.5705 17.4212   2
  -9   6   3 2.06570 18.3034   2
   8  -6  -3 15.4447 19.0424   2
  -8  -6   3 17.3148 16.2818   2
   8   6  -3 9.28025 19.7632   2
  -7  -6   3 21.6905 17.1752   2
  -7  -6   3 0.30193 12.7402   2
   7  -6  -3 6.69871 16.0529   2
   7   6  -3 25.7830 20.3429   2
  -7   6   3 29.9529 17.0898   3
  -7   6   3 21.3154 15.5913   2
   7   6  -3 20.0938 7.27757   3
  -6  -6   3 231.685 25.9369   2
  -6  -6   3 224.975 29.1474   2
   6  -6  -3 232.073 32.1880   2
  -6   6   3 227.409 26.6054   3
  -6   6   3 224.218 31.0803   2
   6   6  -3 221.557 33.2734   2
  -5  -6   3 165.350 19.9867   2
  -5  -6   3 131.802 19.8499   2
   5  -6  -3 164.188 27.6086   2
   5   6  -3 115.412 19.4409   2
  -5   6   3 123.114 24.9745   3
   5   6  -3 115.381 22.9652   2
  -5   6   3 144.499 23.1608   2
   4  -6  -3 74.2146 14.3798   2
  -4  -6   3 78.6612 15.8321   2
   4  -6  -3 92.5762 21.6819   3
  -4  -6   3 52.0172 11.6766   2
   4  -6  -3 94.6847 17.3761   2
  -4   6   3 72.3288 19.9740   3
   4   6  -3 71.0317 16.8604   2
   4   6  -3 65.3841 13.1734   2
  -4   6   3 85.5777 18.1666   2
  -4   6   3 97.5757 20.6008   2
   3  -6  -3 249.356 34.1711   3
   3  -6  -3 254.628 19.5252   2
   3  -6  -3 279.865 18.8481   2
  -3   6   3 192.749 21.7852   2
   3   6  -3 251.186 18.7524   2
  -3   6   3 245.440 22.0220   2
   3   6  -3 252.477 22.9220   2
   2  -6  -3 221.504 25.2131   3
   2  -6  -3 257.839 14.9926   2
   2  -6  -3 242.462 15.2867   2
  -2   6   3 279.985 21.1252   2
  -2   6   3 252.616 26.0493   3
   2   6  -3 238.591 18.0718   2
   2   6  -3 241.336 16.3510   2
  -2   6   3 255.382 20.6301   2
   1  -6  -3 79.9628 7.50492   2
   1  -6  -3 90.5644 16.4681   3
   1  -6  -3 85.7237 6.31038   2
  -1   6   3 102.599 13.1987   2
  -1   6   3 109.936 19.1424   3
   1   6  -3 85.9705 11.3071   2
  -1   6   3 80.4872 12.2686   2
   1   6  -3 73.9906 10.0576   2
   0  -6  -3 124.539 17.7634   3
   0   6   3 124.438 12.4241   2
   0   6  -3 133.447 13.0058   2
   0   6   3 127.495 13.1631   2
   0   6  -3 102.231 10.4915   2
   0   6   3 128.189 18.5223   3
  -1  -6  -3 165.211 19.5200   3
   1   6   3 130.041 16.6359   2
  -1   6  -3 150.399 12.9650   2
  -1   6  -3 161.941 16.0306   2
   1   6   3 149.019 18.0750   3
   1   6   3 157.505 13.0679   2
  -2  -6  -3 91.7256 13.1013   3
   2  -6   3 102.426 12.2136   2
  -2  -6  -3 78.5402 9.12299   2
  -2  -6  -3 87.9070 10.1712   2
   2  -6   3 90.5207 13.3081   2
   2   6   3 89.5947 12.6079   2
  -2   6  -3 93.9993 13.9458   2
  -2   6  -3 78.9526 17.0642   2
   3  -6   3 40.3995 15.1793   2
  -3  -6  -3 62.7319 11.0167   2
   3  -6   3 72.8339 12.9263   2
   3   6   3 57.3525 12.7117   2
   3   6   3 76.3233 17.4847   2
  -3   6  -3 69.9650 17.7956   2
  -3   6  -3 75.9418 15.1529   2
  -4  -6  -3 28.1030 11.4716   2
   4  -6   3 24.2016 11.7895   2
   4  -6   3 35.8462 16.6349   2
  -4  -6  -3 34.0867 12.4282   2
   4   6   3 11.6005 14.5092   2
  -4   6  -3 24.6329 15.7017   2
   4   6   3 10.7268 10.2472   2
  -4   6  -3 25.0048 12.5850   3
  -5  -6  -3 -7.3695 13.6325   2
   5  -6   3 1.80633 14.8212   2
  -5  -6  -3 9.44776 9.74665   2
   5  -6   3 24.9049 11.5733   2
  -5   6  -3 9.29924 13.6205   3
  -5   6  -3 6.01899 12.5410   2
   5   6   3 21.7138 18.4306   2
   6  -6   3 26.9015 17.9928   2
  -6  -6  -3 78.1485 17.2177   2
  -6  -6  -3 19.3386 14.5363   2
   6   6   3 35.9018 20.9733   2
  -6   6  -3 24.1210 15.3133   3
  -6   6  -3 29.4462 16.6143   2
  -7  -6  -3 48.0596 17.0510   2
   7  -6   3 42.5566 25.5070   2
  -7   6  -3 71.3869 20.5019   3
  -7   6  -3 85.8825 22.4760   2
   7   6   3 65.1399 27.9218   2
  -8  -6  -3 144.319 25.7993   2
   8   6   3 147.270 39.6504   2
  -8   6  -3 112.229 29.6500   3
  -8   6  -3 132.498 28.1289   2
  -9  -6  -3 -10.174 16.4746   2
   9  -6   3 -4.5170 20.0936   2
   9   6   3 -12.766 21.9719   2
  -9   6  -3 21.7066 18.6091   2
  -9   6  -3 36.5089 17.8729   3
  -9  -7   3 82.5623 24.0427   2
   9  -7  -3 70.5491 30.4155   2
  -9   7   3 82.1560 30.4984   2
   9   7  -3 47.9128 32.1625   2
   8  -7  -3 12.0069 20.4563   2
  -8  -7   3 28.5121 16.1110   2
  -8   7   3 39.7880 19.5397   2
   8   7  -3 -18.506 19.9984   2
  -8   7   3 20.2883 16.1507   3
   7  -7  -3 152.381 29.9133   2
  -7  -7   3 173.263 27.7255   2
   7   7  -3 182.979 35.4913   2
   7   7  -3 224.341 13.9061   3
  -7   7   3 199.538 34.2943   2
  -7   7   3 170.909 31.8205   3
   6  -7  -3 61.0875 19.6981   2
  -6  -7   3 43.9856 14.2132   2
   6  -7  -3 26.6991 13.6857   2
  -6   7   3 43.4743 16.7312   2
  -6   7   3 53.7745 19.3972   3
   6   7  -3 41.9431 19.4207   2
  -5  -7   3 65.2627 12.5320   2
   5  -7  -3 70.1001 17.2197   2
   5  -7  -3 77.4022 15.6733   2
  -5   7   3 89.4857 20.1057   2
   5   7  -3 103.679 18.2608   2
   5   7  -3 84.3244 21.9670   2
  -5   7   3 83.3435 21.4463   3
   4  -7  -3 448.813 28.4612   2
   4  -7  -3 495.286 30.5775   2
  -4   7   3 438.593 35.7684   3
   4   7  -3 477.447 28.5457   2
  -4   7   3 478.778 34.0111   2
   4   7  -3 520.520 34.6994   2
  -4   7   3 415.342 34.0995   2
   3  -7  -3 373.630 21.4222   2
   3  -7  -3 374.065 34.0633   3
   3  -7  -3 332.274 20.1572   2
  -3   7   3 340.818 33.0093   3
  -3   7   3 348.600 26.8348   2
   3   7  -3 327.399 24.2071   2
  -3   7   3 327.176 28.8132   2
   3   7  -3 333.278 22.2484   2
   2  -7  -3 86.0543 8.37336   2
   2  -7  -3 94.0242 9.97728   2
   2  -7  -3 100.302 23.7212   3
  -2   7   3 115.320 16.3045   2
   2   7  -3 97.0455 13.0428   2
  -2   7   3 86.1390 14.7941   2
   2   7  -3 108.086 13.1939   2
   1  -7  -3 60.8255 16.6989   3
  -1   7   3 55.0828 16.3270   3
  -1   7   3 81.4065 12.5412   2
   1   7  -3 63.4505 8.96559   2
  -1   7   3 59.2541 10.9822   2
   1   7  -3 68.3674 9.90178   2
   0  -7  -3 88.6211 17.4766   3
   0   7   3 98.7239 13.4274   2
   0   7   3 84.3631 10.1651   2
   0   7   3 101.750 17.5815   3
   0   7  -3 87.3546 12.4443   2
   0   7  -3 93.8581 10.3959   2
  -1  -7  -3 -7.3304 6.40586   3
   1   7   3 -8.0751 6.21586   2
   1   7   3 5.63335 6.00948   2
  -1   7  -3 5.55381 8.17212   2
   1   7   3 2.80496 8.29582   3
  -1   7  -3 0.84896 5.70967   2
  -2  -7  -3 330.552 22.3912   3
   2  -7   3 332.895 16.4648   2
   2  -7   3 334.134 14.6828   2
  -2   7  -3 341.201 27.0192   2
  -2   7  -3 342.706 23.1974   2
   2   7   3 310.555 21.2069   2
   3  -7   3 -3.7774 6.48654   2
  -3  -7  -3 7.56041 5.76380   2
  -3  -7  -3 1.92911 5.72714   2
   3  -7   3 -10.102 7.74230   2
  -3   7  -3 11.7437 13.4774   3
   3   7   3 2.59503 10.9920   2
  -3   7  -3 3.82330 8.57053   2
  -3   7  -3 -8.3160 7.99661   2
   3   7   3 -5.4802 6.64752   2
   4  -7   3 57.9747 13.5084   2
  -4  -7  -3 56.7063 12.5460   2
  -4  -7  -3 46.0345 10.5282   2
   4  -7   3 19.8632 13.9301   2
  -4   7  -3 49.4164 19.0614   3
   4   7   3 33.8814 12.3488   2
  -4   7  -3 24.1062 12.8459   2
   4   7   3 24.2106 19.3947   2
  -4   7  -3 -12.356 11.5259   2
  -5  -7  -3 131.771 21.5955   2
   5  -7   3 166.555 26.2770   2
  -5  -7  -3 150.128 19.3877   2
   5  -7   3 146.000 25.4614   2
  -5   7  -3 135.627 23.7349   2
   5   7   3 92.6284 24.6056   2
  -5   7  -3 134.195 26.5362   3
   6  -7   3 50.2479 23.9130   2
  -6  -7  -3 68.3227 21.2473   2
   6   7   3 87.1858 27.9309   2
  -6   7  -3 101.795 23.0215   2
  -6   7  -3 136.450 27.5637   3
  -7  -7  -3 118.231 22.9892   2
   7  -7   3 85.8665 26.7427   2
   7   7   3 90.8916 31.1387   2
  -7   7  -3 118.201 26.0182   2
  -7   7  -3 146.335 28.4035   3
   8  -7   3 -29.234 33.7725   2
  -8  -7  -3 -3.0849 13.3521   2
   8   7   3 -13.344 20.0404   2
  -8   7  -3 5.73772 15.6139   3
  -8   7  -3 -11.706 15.0915   2
  -9  -7  -3 -27.453 17.1518   2
   9  -7   3 13.0656 27.5238   2
  -9   7  -3 1.16837 14.9077   2
  -9   7  -3 -14.142 18.5257   3
   9   7   3 24.0327 28.5880   2
  -9  -8   3 -15.354 13.6180   2
   9  -8  -3 18.7665 20.8673   2
  -9   8   3 31.4630 19.2080   2
   9   8  -3 31.8310 25.0138   2
  -8  -8   3 89.3253 17.9654   2
   8  -8  -3 71.4974 26.0511   2
  -8   8   3 90.1452 24.6507   2
  -8   8   3 120.723 27.4481   3
   8   8  -3 82.5586 28.2730   2
  -7  -8   3 -18.048 9.85973   2
  -7  -8   3 59.0455 17.7000   2
   7  -8  -3 -16.961 15.5670   2
  -7   8   3 6.28050 13.8584   2
   7   8  -3 -5.6141 15.6354   2
   7   8  -3 4.53535 5.70995   3
  -7   8   3 -8.3014 9.50076   3
   6  -8  -3 16.1615 12.9977   2
   6  -8  -3 19.1841 12.5266   2
  -6  -8   3 9.05044 8.52401   2
  -6  -8   3 49.2031 21.0001   2
  -6   8   3 19.8434 14.8965   2
  -6   8   3 14.5373 16.9514   3
   6   8  -3 5.84949 15.2078   2
   5  -8  -3 -1.0825 10.9508   2
   5  -8  -3 39.1470 14.0728   2
   5   8  -3 41.6398 17.3472   2
   5   8  -3 17.5116 11.6812   2
  -5   8   3 34.0526 14.4136   2
  -5   8   3 25.5912 19.0432   3
   4  -8  -3 28.4044 11.4691   2
   4  -8  -3 32.9506 10.3097   2
   4   8  -3 18.8721 13.6270   2
  -4   8   3 35.9102 14.8896   2
  -4   8   3 22.8561 17.6713   3
   4   8  -3 30.9620 9.62798   2
  -4   8   3 47.2486 15.8753   2
   3  -8  -3 227.715 14.1542   2
   3  -8  -3 218.628 14.8100   2
  -3   8   3 212.446 21.9184   2
   3   8  -3 235.909 21.5633   2
  -3   8   3 236.959 31.5871   3
   3   8  -3 230.290 19.1065   2
  -3   8   3 245.498 23.2478   2
   2  -8  -3 -8.0453 10.5239   3
   2   8  -3 10.7458 7.71877   2
   2   8  -3 8.93227 6.72014   2
  -2   8   3 6.57555 13.2741   3
  -2   8   3 -2.0741 7.86186   2
  -2   8   3 3.22291 8.18849   2
  -1   8   3 260.484 18.5968   2
   1   8  -3 258.840 17.8049   2
  -1   8   3 263.555 18.7480   2
   1   8  -3 254.126 16.0777   2
   0  -8  -3 205.568 23.2683   3
   0   8   3 201.227 25.3347   3
   0   8  -3 187.314 13.2669   2
   0   8   3 181.668 14.5781   2
   0   8  -3 168.457 15.5344   2
   0   8   3 203.606 16.3412   2
  -1  -8  -3 2.52075 9.42999   3
   1   8   3 8.94594 11.4576   3
   1   8   3 27.2112 9.93296   2
   1   8   3 25.3250 7.85814   2
  -1   8  -3 25.6408 7.83667   2
  -1   8  -3 12.1768 9.20401   2
   2   8   3 15.7967 10.2543   3
  -2   8  -3 -1.8079 7.28754   2
  -2   8  -3 -3.6210 8.53493   2
   2   8   3 14.7992 8.40716   2
   3  -8   3 28.6869 9.18988   2
   3  -8   3 7.06959 7.04609   2
  -3   8  -3 21.2959 12.8646   2
   3   8   3 21.4497 9.49037   2
  -3   8  -3 23.4561 16.2651   3
   3   8   3 31.1352 12.9999   2
  -4  -8  -3 200.689 14.4232   2
  -4  -8  -3 222.758 13.8203   2
   4  -8   3 246.128 21.4599   2
   4  -8   3 206.762 24.2808   2
   4   8   3 172.928 23.4229   2
  -4   8  -3 175.800 24.9388   2
   4   8   3 211.291 29.4600   2
  -4   8  -3 212.646 32.1320   3
  -5  -8  -3 2.79921 8.82857   2
   5  -8   3 9.17497 13.4650   2
  -5  -8  -3 -1.2033 7.67449   2
  -5   8  -3 7.11350 10.9221   2
  -5   8  -3 7.81668 10.0707   3
   5   8   3 5.64514 16.4135   2
  -6  -8  -3 7.77846 10.5392   2
   6  -8   3 13.0227 18.2209   2
  -6  -8  -3 4.46632 13.6113   2
  -6   8  -3 12.5089 17.7349   3
   6   8   3 22.1763 21.1713   2
  -6   8  -3 25.2101 15.9190   2
  -7  -8  -3 24.9837 14.8152   2
   7  -8   3 28.3218 21.1779   2
   7   8   3 25.5041 24.0862   2
  -7   8  -3 23.1185 18.9811   3
   8  -8   3 9.17343 24.9568   2
  -8  -8  -3 -27.397 14.0657   2
  -8   8  -3 7.92125 16.3521   3
  -8   8  -3 10.5591 14.1862   2
   8   8   3 -30.171 19.0623   2
  -9  -9   3 34.8393 18.6178   2
   9  -9  -3 10.0253 22.0742   2
   9   9  -3 -41.207 15.1162   2
  -9   9   3 -22.414 15.8812   2
   8  -9  -3 3.11041 16.1198   2
  -8  -9   3 0.41449 12.0795   2
   8   9  -3 30.6985 23.8841   2
  -8   9   3 27.5573 17.4069   2
  -8   9   3 28.4556 20.2045   3
   7  -9  -3 52.7320 17.9033   2
   7   9  -3 33.4177 8.41190   3
  -7   9   3 23.6485 16.0443   2
  -7   9   3 32.9690 22.2328   3
   7   9  -3 42.1475 22.7692   2
   6  -9  -3 -3.7603 11.7750   2
  -6   9   3 24.7618 18.2360   3
   6   9  -3 -3.6446 13.7154   2
  -6   9   3 15.6303 15.1022   2
   5  -9  -3 -10.114 8.35361   2
   5  -9  -3 -21.742 7.50214   2
   5   9  -3 2.14170 12.4072   2
  -5   9   3 13.1375 11.3912   3
   5   9  -3 -3.6646 7.45929   2
  -5   9   3 -1.1722 10.6592   2
   4  -9  -3 27.2604 9.70652   2
   4  -9  -3 48.2627 16.0299   2
  -4   9   3 37.4165 14.6204   2
  -4   9   3 57.2833 18.6140   3
   4   9  -3 34.9782 10.9800   2
   4   9  -3 21.0388 12.5465   2
  -3   9   3 392.605 28.9946   2
  -3   9   3 401.015 38.7852   3
  -3   9   3 421.881 28.5451   2
   3   9  -3 404.715 26.9185   2
   3   9  -3 366.444 22.8156   2
   2   9  -3 618.104 26.0710   2
   2   9  -3 536.653 24.2108   2
  -2   9   3 527.517 42.9266   3
  -2   9   3 573.995 31.5714   2
  -2   9   3 565.791 29.1748   2
   1  -9  -3 103.868 22.2946   3
  -1   9   3 93.8461 21.6288   3
  -1   9   3 88.2564 13.7647   2
   1   9  -3 95.0206 10.9417   2
  -1   9   3 71.8734 13.1444   2
   0  -9  -3 633.952 45.7245   3
   0   9   3 598.820 27.8273   2
   0   9   3 580.213 24.6619   2
   0   9   3 621.047 38.9316   3
   0   9  -3 607.147 22.1586   2
  -1  -9  -3 94.0434 19.4235   3
  -1   9  -3 115.018 16.8200   2
   1   9   3 101.864 18.3342   3
  -1   9  -3 90.4769 12.5505   2
   1   9   3 109.360 13.2528   2
   1   9   3 107.052 15.3842   2
  -2   9  -3 -0.8283 7.58618   2
   2   9   3 16.2586 12.4440   3
   2   9   3 9.88435 7.75375   2
  -2   9  -3 -10.085 9.83595   2
  -2   9  -3 0.34428 14.6233   3
  -3   9  -3 -11.477 13.3118   3
  -3   9  -3 22.6197 11.1440   2
   3   9   3 7.44990 6.64374   2
   3   9   3 0.98613 9.92986   2
  -3   9  -3 9.26845 10.8595   2
   4  -9   3 23.7102 9.81798   2
   4   9   3 49.6721 13.1968   2
   4   9   3 30.4406 17.5376   2
  -4   9  -3 50.2807 21.7881   3
  -4   9  -3 50.7262 15.7007   2
   5  -9   3 -19.353 10.1087   2
   5  -9   3 4.44448 10.4767   2
   5   9   3 13.1557 17.7403   2
  -5   9  -3 3.20689 17.4019   3
  -6  -9  -3 193.402 17.8712   2
   6  -9   3 181.845 24.4910   2
   6  -9   3 195.253 29.4058   2
  -6  -9  -3 262.583 31.3748   2
  -6   9  -3 184.575 29.9774   2
  -6   9  -3 176.148 33.8127   3
   6   9   3 249.471 39.0988   2
   7  -9   3 16.0724 19.6811   2
  -7  -9  -3 16.3124 10.6076   2
  -7  -9  -3 43.0733 19.3412   2
  -7   9  -3 -4.1259 12.0630   2
  -7   9  -3 30.7823 21.1731   3
   7   9   3 3.29188 21.6768   2
  -8  -9  -3 -2.0676 14.4783   2
   8  -9   3 -19.790 15.0576   2
  -8   9  -3 11.0265 14.4804   2
  -8   9  -3 6.51112 16.3526   3
   8   9   3 66.9457 26.5278   2
   8 -10  -3 -1.1183 18.2949   2
  -8  10   3 37.5706 22.4298   3
  -8  10   3 21.9986 15.9478   2
   7 -10  -3 23.2624 24.2893   2
   7 -10  -3 49.3158 17.2349   2
  -7  10   3 13.5111 21.1160   3
   7  10  -3 8.52899 18.7800   2
  -7  10   3 13.5885 17.1715   2
   7  10  -3 32.0852 8.73106   3
   6 -10  -3 42.3987 15.4424   2
   6 -10  -3 35.0708 15.0034   2
   6  10  -3 67.9474 13.3015   3
   6  10  -3 26.2185 19.7808   2
  -6  10   3 59.1742 18.6759   2
   5 -10  -3 -4.8528 7.79459   2
   5 -10  -3 7.85491 7.89397   2
  -5  10   3 -23.160 14.9541   3
   5  10  -3 7.34201 11.2856   3
  -5  10   3 -20.651 8.40377   2
   5  10  -3 -23.670 13.1689   2
   4  10  -3 4.72359 11.3309   2
  -4  10   3 -5.4045 10.4446   3
  -4  10   3 4.87455 11.7498   2
   4  10  -3 11.4897 8.74223   2
   3  10  -3 7.06626 8.50564   2
  -3  10   3 -8.7302 7.00707   2
   3  10  -3 -1.2711 7.18174   2
  -3  10   3 22.3589 18.0499   3
  -2  10   3 125.407 19.1277   2
   2  10  -3 119.884 13.3774   2
  -2  10   3 145.390 25.7622   3
   2  10  -3 127.033 13.4550   2
  -2  10   3 124.167 18.1895   2
  -1  10   3 108.677 14.8895   2
   1  10  -3 94.1416 11.5046   2
  -1  10   3 101.932 24.1853   3
  -1  10   3 108.056 15.0816   2
   0 -10  -3 334.682 32.8360   3
   0  10   3 340.092 33.4542   3
   0  10   3 373.994 22.3137   2
   0  10   3 356.373 19.8555   2
   0  10  -3 351.095 16.9980   2
   1  10   3 394.886 24.9444   2
  -1  10  -3 331.398 19.9768   2
   1  10   3 322.264 30.5412   3
  -1  10  -3 351.763 26.2390   2
   1  10   3 377.149 20.7487   2
  -1  10  -3 396.045 39.6487   3
   2  10   3 161.535 16.2191   2
  -2  10  -3 160.187 18.4145   2
   2  10   3 193.133 24.3345   3
  -2  10  -3 172.909 29.3241   3
  -2  10  -3 194.270 22.3931   2
  -3  10  -3 44.4887 14.7437   2
  -3  10  -3 56.1460 22.8157   3
   3  10   3 39.9224 11.8028   2
   3  10   3 28.2841 12.7123   2
  -3  10  -3 45.6324 13.6235   2
   4  10   3 6.65854 11.3353   2
  -4  10  -3 18.6665 14.2599   2
   4  10   3 43.9580 21.2477   2
  -4  10  -3 26.9304 19.3092   3
   5 -10   3 9.45852 10.8051   2
   5 -10   3 0.06758 10.0443   2
  -5  10  -3 31.9097 14.5023   2
  -5  10  -3 -5.5764 15.1143   3
   5  10   3 8.88974 14.5652   2
   6 -10   3 331.670 30.9638   2
  -6  10  -3 350.394 36.1028   2
  -6  10  -3 362.875 43.5994   3
   6  10   3 213.208 35.3767   2
   7 -10   3 -18.876 15.9134   2
  -7  10  -3 5.35007 14.3772   2
   7  10   3 -6.6662 17.5006   2
  -7  10  -3 14.7832 19.2840   3
   8  11  -3 26.5133 22.6361   2
  -8  11   3 -10.239 16.3128   3
   7 -11  -3 15.1424 16.3626   2
   7  11  -3 7.32256 7.25402   3
  -7  11   3 5.42392 14.5350   2
  -7  11   3 -12.493 17.2059   3
   7  11  -3 18.5906 17.9868   2
   6 -11  -3 45.7004 11.6438   2
   6 -11  -3 58.9520 14.6008   2
   6  11  -3 66.6968 15.1862   3
  -6  11   3 52.6246 27.3088   3
   6  11  -3 51.9700 19.2492   2
  -6  11   3 18.9889 18.0095   2
   5  11  -3 11.7853 12.4642   3
  -5  11   3 17.2343 14.1612   2
   4  11  -3 14.6152 15.3694   3
  -4  11   3 34.7557 13.8197   2
  -4  11   3 34.1845 17.0025   3
   4  11  -3 13.3429 12.5404   2
   4  11  -3 22.3956 11.5162   2
  -3  11   3 33.0327 22.2564   3
  -3  11   3 22.4379 11.3132   2
   3  11  -3 11.9441 14.0530   3
   3  11  -3 14.6214 9.93243   2
  -3  11   3 -13.223 8.70245   2
   3  11  -3 11.4797 7.97959   2
   2  11  -3 -6.4799 5.18976   2
   2  11  -3 -27.467 9.22166   3
   2  11  -3 5.35131 5.71940   2
  -2  11   3 14.2733 9.46117   2
  -2  11   3 -0.0104 15.1108   3
  -2  11   3 -1.1252 9.04631   2
  -1  11   3 60.5429 11.9981   2
  -1  11   3 74.0980 12.9936   2
   1  11  -3 48.2321 9.39836   2
  -1  11   3 35.2671 19.0924   3
   1  11  -3 61.4183 9.85745   2
   1  11  -3 55.3192 18.9094   3
   0  11   3 -5.4647 5.97766   2
   0  11  -3 1.39186 6.90091   2
   0  11   3 -12.087 12.2563   3
   0  11   3 -2.7528 6.59909   2
   0  11  -3 3.40547 12.3917   3
   0  11  -3 -1.4150 4.41824   2
   1  11   3 6.07306 6.49083   2
  -1  11  -3 12.5713 13.4644   3
  -1  11  -3 -6.4685 7.35235   2
   1  11   3 -3.5903 7.15512   2
  -1  11  -3 -9.8693 4.64854   2
   1  11   3 13.4365 13.0256   3
   2  11   3 267.988 21.1643   2
   2  11   3 268.008 29.3530   3
  -2  11  -3 268.196 25.9633   2
  -2  11  -3 285.560 21.7887   2
  -2  11  -3 268.818 39.7120   3
  -3  11  -3 21.2452 11.0367   2
   3  11   3 30.8356 13.8441   2
  -3  11  -3 6.28566 13.3263   2
  -3  11  -3 25.1552 19.4161   3
   3  11   3 34.1921 14.2423   2
  -4  11  -3 451.963 35.5978   2
  -4  11  -3 408.857 48.5347   3
   5  11   3 74.7657 25.7886   2
  -5  11  -3 96.5119 20.9391   2
  -5  11  -3 78.6708 24.3713   3
   6 -11   3 -17.254 12.4799   2
   6 -11   3 11.7585 11.9385   2
  -6  11  -3 16.1987 15.1408   3
   6  11   3 0.49912 23.9054   2
  -6  11  -3 7.18269 13.5060   2
   7 -11   3 -10.444 10.8493   2
  -7  11  -3 16.8351 14.5341   2
  -7  11  -3 -9.6818 16.8612   3
   7  12  -3 0.43735 23.5209   2
  -7  12   3 38.1020 24.7103   3
   7  12  -3 52.8054 11.9224   3
  -7  12   3 81.4242 23.8208   2
  -6  12   3 119.085 29.8544   3
   6  12  -3 111.506 17.2752   3
   6  12  -3 125.503 24.3862   2
  -6  12   3 115.289 23.6843   2
  -5  12   3 -8.1981 9.26556   2
  -5  12   3 -6.8821 18.2422   3
   5  12  -3 22.8348 12.0373   3
   4  12  -3 40.1723 11.8775   2
  -4  12   3 42.8202 19.7664   3
  -4  12   3 56.3229 15.8453   2
   4  12  -3 74.2582 17.4309   2
   4  12  -3 85.3078 20.2343   3
  -3  12   3 0.01729 7.96202   2
   3  12  -3 21.2461 16.6551   3
  -3  12   3 2.83406 10.0434   2
  -3  12   3 -2.6193 16.9107   3
   3  12  -3 9.65299 8.58480   2
   3  12  -3 16.4890 8.92625   2
   2  12  -3 46.4400 9.94489   2
   2  12  -3 47.6277 18.7946   3
  -2  12   3 53.1114 14.4753   2
  -2  12   3 60.4242 13.4111   2
  -2  12   3 55.9075 22.5131   3
   2  12  -3 76.7609 11.0755   2
  -1  12   3 13.2948 8.84796   2
   1  12  -3 -8.6633 4.11682   2
   1  12  -3 24.8939 17.8028   3
  -1  12   3 3.82990 8.26633   2
  -1  12   3 -6.9596 14.6781   3
   0  12  -3 6.86285 7.73649   2
   0  12   3 26.1116 9.99183   2
   0  12   3 14.8029 7.01989   2
   0  12  -3 4.78877 4.95272   2
   0  12   3 9.96120 12.0489   3
   0  12  -3 -8.4755 15.3808   3
  -1  12  -3 -3.6489 9.29550   2
   1  12   3 -2.8021 7.19358   2
   1  12   3 14.3652 8.24174   2
  -1  12  -3 0.63580 19.2235   3
   1  12   3 22.8360 14.0939   3
  -1  12  -3 16.1539 7.46660   2
  -2  12  -3 -19.291 9.03086   2
   2  12   3 12.0283 8.17475   2
  -2  12  -3 16.0843 9.09177   2
   2  12   3 13.9707 14.4460   3
  -2  12  -3 20.3506 21.2990   3
  -3  12  -3 6.89115 10.1015   2
   3  12   3 11.1324 13.3034   2
   3  12   3 5.70298 13.0718   3
   3  12   3 13.0785 13.7566   2
  -4  12  -3 75.0982 27.2323   3
   4  12   3 82.6531 21.4263   2
  -4  12  -3 43.0596 17.1006   2
  -5  12  -3 135.741 33.1951   3
  -5  12  -3 89.2022 22.8546   2
   5  12   3 125.882 28.3725   2
  -6  12  -3 115.863 29.6991   2
  -6  12  -3 146.733 33.5556   3
   6  12   3 134.049 30.9996   2
  -6  13   3 -8.2145 11.9895   3
   6  13  -3 0.63732 13.5804   2
  -6  13   3 -3.5381 11.7135   2
   5  13  -3 41.2090 17.8752   2
  -5  13   3 -11.483 11.1245   3
  -5  13   3 -5.3185 9.69182   2
   5  13  -3 18.1724 11.8153   3
  -4  13   3 15.2182 10.7779   2
  -4  13   3 -18.212 16.3525   3
   4  13  -3 -26.333 10.5179   3
   4  13  -3 24.3316 11.2964   2
   3  13  -3 17.6064 16.4773   3
  -3  13   3 15.2911 11.0305   2
   3  13  -3 2.77076 6.75549   2
  -3  13   3 0.07521 18.2689   3
   3  13  -3 -6.0825 6.12645   2
  -2  13   3 3.97681 19.9626   3
   2  13  -3 13.4408 17.0555   3
  -2  13   3 27.5559 11.6764   2
   2  13  -3 18.8607 7.97640   2
   2  13  -3 13.5684 6.66449   2
  -1  13   3 -11.337 15.2281   3
   1  13  -3 -5.4103 4.21343   2
  -1  13   3 4.92575 7.13995   2
   1  13  -3 9.14101 7.99693   2
  -1  13   3 6.89392 7.59621   2
   1  13  -3 4.30596 14.5626   3
   0  13  -3 257.119 15.7056   2
   0  13  -3 264.595 40.3294   3
   0  13   3 264.772 36.2466   3
   0  13   3 254.453 21.1734   2
   0  13   3 247.146 18.7122   2
   0  13  -3 260.723 19.4865   2
   1  13   3 18.0767 10.1647   2
  -1  13  -3 37.7154 24.5698   3
  -1  13  -3 13.4478 7.85911   2
   1  13   3 9.63224 8.58150   2
   1  13   3 42.4421 18.7684   3
  -1  13  -3 -15.796 8.60354   2
   2  13   3 35.7535 16.1929   3
   2  13   3 58.8852 11.7149   2
   2  13   3 59.0552 14.7846   2
  -2  13  -3 37.0365 23.3560   3
  -2  13  -3 27.7538 10.8226   2
  -3  13  -3 -21.477 15.8014   3
   3  13   3 25.1487 11.5941   2
   3  13   3 -5.3859 8.09858   2
  -3  13  -3 -7.7041 10.1527   2
   3  13   3 19.0824 14.3380   3
   4  13   3 55.7328 17.5723   2
  -4  13  -3 20.9423 11.4207   2
  -4  13  -3 23.7634 17.5753   3
  -5  13  -3 -2.0681 19.2144   3
  -5  13  -3 44.0649 15.2999   2
   5  13   3 -19.463 14.3246   2
  -6  13  -3 3.76813 21.3258   3
   6  13   3 37.4271 25.3989   2
  -6  13  -3 15.2546 13.6629   2
   6  14  -3 1.56349 20.0356   2
  -6  14   3 50.3817 22.6820   3
   6  14  -3 19.9342 14.5572   3
  -5  14   3 78.4744 20.4607   2
  -5  14   3 27.9773 21.7232   3
   5  14  -3 -0.7610 11.2808   3
   5  14  -3 20.2448 13.6388   2
  -4  14   3 85.1736 30.6584   3
   4  14  -3 104.937 25.2859   3
   4  14  -3 74.0313 17.3983   2
  -4  14   3 105.080 20.6581   2
  -3  14   3 13.0141 13.7305   2
   3  14  -3 25.0183 9.47424   2
  -3  14   3 4.00622 20.0480   3
   3  14  -3 7.31347 14.8522   3
  -2  14   3 298.189 27.4431   2
  -2  14   3 244.742 38.0148   3
   2  14  -3 248.144 38.7760   3
   2  14  -3 306.418 18.0299   2
   2  14  -3 265.057 18.0513   2
  -2  14   3 253.810 25.9870   2
  -1  14   3 -10.184 9.12364   2
   1  14  -3 2.19423 6.52469   2
  -1  14   3 -14.822 7.23855   2
   1  14  -3 -18.420 14.5332   3
   1  14  -3 -13.018 4.41992   2
  -1  14   3 -3.8122 19.6601   3
   0  14   3 64.7997 23.0032   3
   0  14   3 52.6994 13.4748   2
   0  14  -3 67.3882 10.1712   2
   0  14   3 68.5313 13.7922   2
   1  14   3 12.6150 17.5184   3
   1  14   3 53.9836 10.0678   2
  -1  14  -3 30.6978 12.1827   2
  -1  14  -3 61.1336 25.9267   3
  -1  14  -3 27.6257 9.77331   2
   1  14   3 51.1527 12.6468   2
   2  14   3 7.16477 10.5054   2
   2  14   3 25.5909 10.3831   2
   2  14   3 28.4217 16.5466   3
  -2  14  -3 21.1065 23.7005   3
  -2  14  -3 31.5150 12.9462   2
  -2  14  -3 35.1064 11.4369   2
   3  14   3 -11.932 9.88959   2
   3  14   3 11.4008 15.2960   3
  -3  14  -3 24.8143 22.4384   3
   3  14   3 -11.652 13.0817   2
  -3  14  -3 6.80633 9.84905   2
  -4  14  -3 25.2440 16.6162   2
   4  14   3 45.7332 17.2440   2
  -4  14  -3 9.18652 17.4364   3
   5  14   3 24.1537 14.1469   2
  -5  14  -3 -26.461 15.8671   3
  -5  14  -3 -0.1796 10.1951   2
   5  15  -3 -11.287 15.0092   3
   5  15  -3 -4.5875 13.1844   2
  -5  15   3 13.7831 21.7416   3
  -5  15   3 -6.7093 13.5318   2
  -4  15   3 51.8352 15.9054   2
   4  15  -3 33.3180 21.1210   3
  -4  15   3 79.4933 25.2005   3
   4  15  -3 47.3328 13.1682   2
   3  15  -3 6.81183 8.62237   2
  -3  15   3 9.69794 10.6832   2
  -3  15   3 -1.7495 19.7863   3
   3  15  -3 3.40170 17.4040   3
   2  15  -3 176.938 13.3891   2
  -2  15   3 185.920 20.8426   2
  -2  15   3 187.469 37.7589   3
   2  15  -3 228.430 43.4031   3
   2  15  -3 192.357 14.4285   2
  -2  15   3 164.739 22.9238   2
   1  15  -3 73.7805 10.4615   2
   1  15  -3 41.2723 23.8043   3
  -1  15   3 45.4813 14.4859   2
  -1  15   3 80.3041 16.1946   2
  -1  15   3 87.2873 25.5071   3
   0  15  -3 66.1627 9.57607   2
   0  15   3 113.057 16.4115   2
   0  15   3 46.7385 26.8965   3
   0  15  -3 20.6855 21.4824   3
   0  15   3 82.8095 14.5581   2
  -1  15  -3 -22.091 9.03543   2
  -1  15  -3 -17.730 12.0804   3
   1  15   3 19.9335 9.26396   2
  -1  15  -3 -0.2202 5.70409   2
   1  15   3 1.80709 9.13210   2
   2  15   3 -2.2920 14.5864   3
  -2  15  -3 38.1395 25.4642   3
   2  15   3 27.3040 10.2387   2
   3  15   3 -6.6278 11.9304   2
  -3  15  -3 -4.0577 9.37387   2
  -3  15  -3 13.1501 20.0653   3
   4  15   3 10.3876 17.7668   2
  -4  15  -3 -5.7398 7.85795   2
  -4  15  -3 16.6402 21.6411   3
   3  16  -3 15.1118 19.5916   3
  -3  16   3 28.5582 13.8632   2
  -3  16   3 -23.851 15.4887   3
   3  16  -3 14.8973 9.34182   2
  -2  16   3 13.6547 15.9734   3
   2  16  -3 -5.8094 14.1364   3
  -2  16   3 5.59087 8.67331   2
  -1  16   3 60.0191 13.0988   2
  -1  16   3 45.9935 23.7831   3
   1  16  -3 69.8469 26.1457   3
   0  16   3 12.2660 10.8452   2
   0  16   3 29.0854 20.6929   3
   0  16  -3 3.82124 6.63451   2
   0  16  -3 9.17011 25.4232   3
   1  16   3 18.2747 16.7444   3
  -1  16  -3 -22.928 18.5413   3
  -1  16  -3 3.17777 6.73771   2
  -2  16  -3 13.7662 8.75111   2
  -2  16  -3 17.9266 21.3552   3
   2  16   3 -30.218 13.4888   3
  -3  16  -3 42.3142 23.7511   3
  -3  16  -3 10.9516 9.40075   2
   3  16   3 -25.054 10.1071   2
 -10   0   4 0.08301 21.0704   2
  10   0  -4 -4.8089 17.7968   2
   9   0  -4 21.2284 19.5240   2
   9   0  -4 11.1409 13.5035   3
  -9   0   4 -18.521 13.0632   2
  -8   0   4 48.2799 22.4929   2
   8   0  -4 34.2383 21.5062   2
   7   0  -4 -16.408 12.6843   2
   7   0  -4 14.4553 9.83728   3
  -7   0   4 -26.561 9.52574   2
   6   0  -4 5.84430 9.69318   3
  -6   0   4 4.72320 13.3650   2
   6   0  -4 4.17669 14.9871   2
   5   0  -4 0.51394 9.92194   2
  -5   0   4 0.74928 11.7589   2
   5   0  -4 -7.1640 10.0746   2
   5   0  -4 -4.8352 7.70141   3
  -5   0   4 2.99434 13.0082   2
  -4   0   4 4309.86 97.1278   2
   4   0  -4 4372.15 104.634   2
   4   0  -4 4299.76 96.0302   2
  -4   0   4 4207.76 102.205   2
   4   0  -4 4526.35 89.7212   3
   3   0  -4 -9.9384 7.80711   2
  -3   0   4 1.06838 8.96761   2
   3   0  -4 -1.1129 7.88325   2
  -3   0   4 -10.435 8.67367   2
  -2   0   4 460.381 28.0796   2
  -2   0   4 471.438 28.4511   2
   2   0  -4 511.753 28.2706   2
   2   0  -4 467.597 26.6001   2
   1   0  -4 20.3383 9.97812   2
  -1   0   4 10.0679 9.90498   2
  -1   0   4 -2.7770 7.56864   2
   1   0  -4 -7.6504 7.23748   2
   0   0   4 362.523 24.7200   2
   0   0  -4 343.888 21.6175   2
   0   0  -4 389.659 23.6824   2
   0   0   4 389.634 22.7650   2
   1   0   4 -0.7569 7.26041   2
   1   0   4 -4.2371 9.79503   2
  -1   0  -4 1.89624 9.30939   2
  -1   0  -4 -0.9963 7.10817   2
   2   0   4 1508.21 46.6423   2
  -2   0  -4 1426.95 45.7486   2
   2   0   4 1420.49 52.1829   2
  -3   0  -4 -21.599 8.78171   2
   3   0   4 6.69473 13.1232   2
  -3   0  -4 -1.3370 5.22965   2
   3   0   4 1.05793 7.94455   2
   4   0   4 723.487 39.7721   2
  -4   0  -4 809.706 46.2954   2
  -5   0  -4 28.5651 13.7224   2
  -5   0  -4 1.08051 7.50527   3
   5   0   4 -13.226 12.0597   2
  -6   0  -4 208.634 18.5599   3
  -6   0  -4 209.301 29.1929   2
   6   0   4 186.690 34.4400   2
  -7   0  -4 -3.6450 7.14678   3
   7   0   4 10.2798 20.7483   2
  -7   0  -4 -1.2851 13.6074   2
  -8   0  -4 217.442 34.9844   2
  -8   0  -4 238.560 18.4954   3
   8   0   4 214.381 42.1777   2
  -9   0  -4 -13.146 12.9727   2
   9   0   4 -48.386 16.3326   2
 -10  -1   4 -2.5720 15.5559   2
  10  -1  -4 -28.767 15.3219   2
  10   1  -4 0.33683 24.7747   2
 -10   1   4 35.2816 19.6800   2
  -9  -1   4 -6.1109 14.7060   2
   9  -1  -4 -26.597 14.6569   2
   9   1  -4 -26.351 9.44699   3
  -9   1   4 -29.030 12.4898   2
   9   1  -4 15.3730 20.5068   2
   8  -1  -4 27.3899 22.3144   2
   8  -1  -4 49.4665 16.6623   3
  -8  -1   4 28.6481 17.6176   2
  -8   1   4 -20.573 13.3485   2
   8   1  -4 8.86476 14.5394   2
   8   1  -4 34.8782 12.3269   3
  -7  -1   4 6.06248 14.7651   2
   7  -1  -4 14.0677 18.3596   2
   7   1  -4 -0.6144 8.89745   3
  -7   1   4 7.96526 13.3193   2
   7   1  -4 10.1067 18.1611   2
  -6  -1   4 256.613 30.5100   2
   6  -1  -4 224.909 33.6505   2
   6  -1  -4 234.238 28.2681   3
  -6   1   4 248.600 29.9440   2
   6   1  -4 203.834 32.9155   2
   6   1  -4 278.757 23.3134   3
  -5  -1   4 24.7283 16.4377   2
   5  -1  -4 29.8936 16.5679   2
  -5  -1   4 29.8158 13.3294   2
   5  -1  -4 32.9012 12.3335   3
   5  -1  -4 15.7476 11.4848   2
   5   1  -4 43.2856 19.9408   2
  -5   1   4 42.2480 17.0210   2
  -5   1   4 43.9331 15.6613   2
   5   1  -4 36.6255 13.6616   2
   5   1  -4 51.1413 13.4571   3
  -4  -1   4 67.9439 17.4867   2
   4  -1  -4 124.751 18.6399   3
   4  -1  -4 96.9729 17.6821   2
  -4  -1   4 106.679 18.7534   2
   4  -1  -4 98.1196 19.6470   2
   4   1  -4 56.9305 16.6598   2
  -4   1   4 77.3975 18.1342   2
  -4   1   4 74.2204 17.2536   2
   4   1  -4 72.2646 15.7970   2
   3  -1  -4 26.6951 11.1995   2
  -3  -1   4 8.59640 9.48307   2
  -3  -1   4 28.7528 11.9798   2
   3  -1  -4 6.37081 10.3909   2
   3   1  -4 8.73405 10.9530   2
  -3   1   4 -0.5315 9.31328   2
   3   1  -4 14.7475 9.58037   2
  -3   1   4 6.08957 9.92203   2
   2  -1  -4 1178.04 42.4167   2
   2  -1  -4 1212.04 41.7298   2
  -2  -1   4 1102.61 41.1406   2
  -2  -1   4 1185.19 41.9339   2
  -2   1   4 1120.50 42.2320   2
   2   1  -4 1179.00 41.2164   2
  -2   1   4 1184.79 43.0616   2
   2   1  -4 1206.28 42.6271   2
  -1  -1   4 58.4501 12.0661   2
   1  -1  -4 42.4375 11.2079   2
   1  -1  -4 50.7230 11.6490   2
  -1  -1   4 34.1232 10.0093   2
   1   1  -4 23.8674 10.0100   2
  -1   1   4 47.6447 11.7039   2
   1   1  -4 53.2596 12.2740   2
  -1   1   4 53.6842 13.0181   2
   0  -1  -4 1374.34 40.4090   2
   0  -1   4 1390.76 47.1646   2
   0  -1  -4 1411.08 44.8043   2
   0  -1   4 1436.11 41.3864   2
   0   1   4 1431.48 41.4443   2
   0   1   4 1401.00 47.5444   2
   0   1  -4 1435.31 45.6055   2
   0   1  -4 1401.01 41.0976   2
   1  -1   4 1.30589 7.29202   2
   1  -1   4 -8.0089 9.92841   2
  -1  -1  -4 -7.9871 8.47938   2
  -1  -1  -4 -2.2733 7.16352   2
  -1   1  -4 2.95730 7.62508   2
   1   1   4 8.78447 7.84761   2
  -1   1  -4 3.87279 10.0117   2
   2  -1   4 182.733 23.0698   2
  -2  -1  -4 186.101 18.4913   2
  -2  -1  -4 190.150 24.0353   2
   2  -1   4 153.504 17.0030   2
  -2   1  -4 185.769 18.4963   2
   2   1   4 172.272 19.8973   2
   2   1   4 171.536 18.2952   2
  -2   1  -4 186.659 22.2829   2
  -3  -1  -4 270.166 22.8421   2
   3  -1   4 286.292 23.4754   2
  -3  -1  -4 263.641 24.1440   2
   3  -1   4 363.241 31.5651   2
   3   1   4 288.200 23.7600   2
   3   1   4 301.386 29.7088   2
  -3   1  -4 271.357 23.4061   2
  -3   1  -4 295.130 27.8335   2
   4  -1   4 33.5290 18.6416   2
  -4  -1  -4 35.3531 15.6366   2
   4  -1   4 14.9791 11.4789   2
  -4  -1  -4 30.6286 14.3992   2
   4   1   4 32.0173 13.0691   2
  -4   1  -4 22.4331 11.6483   2
  -4   1  -4 29.6214 15.1841   2
  -5  -1  -4 14.6421 7.94726   3
   5  -1   4 26.1654 17.1470   2
  -5  -1  -4 14.8862 12.7817   2
  -5   1  -4 23.4640 10.8627   3
   5   1   4 -4.7877 14.7435   2
  -5   1  -4 14.5414 14.0726   2
   6  -1   4 23.4540 20.6513   2
  -6  -1  -4 8.10873 7.11136   3
  -6  -1  -4 -10.671 10.4672   2
  -6   1  -4 -5.7790 8.45845   3
  -6   1  -4 17.1636 14.1212   2
   6   1   4 -4.2068 17.0568   2
  -7  -1  -4 333.453 17.5250   3
   7  -1   4 408.207 49.3905   2
  -7  -1  -4 326.934 37.4502   2
  -7   1  -4 362.174 37.1111   2
  -7   1  -4 360.328 26.2479   3
   7   1   4 336.260 48.0272   2
   8  -1   4 26.8130 21.1917   2
  -8  -1  -4 31.1636 19.0873   2
   8   1   4 34.5124 21.0464   2
  -8   1  -4 30.3963 20.5202   2
  -8   1  -4 33.9817 12.9583   3
  -9  -1  -4 35.4849 19.1903   2
   9  -1   4 6.19258 27.0755   2
  -9   1  -4 16.7397 12.0525   3
  -9   1  -4 -7.9090 14.3624   2
   9   1   4 -2.8334 24.9997   2
 -10  -2   4 1.41566 19.3378   2
  10  -2  -4 -6.0834 19.5840   2
 -10   2   4 -0.3043 16.3079   2
  10   2  -4 -3.0880 19.6530   2
  -9  -2   4 33.2444 21.3945   2
   9  -2  -4 5.58496 18.8422   2
   9   2  -4 22.3970 22.0158   2
  -9   2   4 -13.270 13.1299   2
  -8  -2   4 307.252 36.5347   2
   8  -2  -4 216.172 37.4274   2
   8   2  -4 266.860 41.6411   2
  -8   2   4 332.782 39.1204   2
   8   2  -4 296.382 25.6892   3
  -7  -2   4 26.3794 18.3762   2
   7  -2  -4 24.9141 14.8502   3
   7  -2  -4 44.5200 20.8718   2
   7   2  -4 51.4390 12.9563   3
  -7   2   4 61.0050 20.3625   2
   7   2  -4 33.8650 18.1832   2
  -6  -2   4 339.653 32.5555   2
  -6  -2   4 350.253 35.9326   2
   6  -2  -4 260.347 36.3634   2
   6   2  -4 383.288 26.6373   3
   6   2  -4 375.382 39.9186   2
  -6   2   4 331.851 35.2961   2
  -5  -2   4 287.815 37.5258   2
   5  -2  -4 230.335 31.1834   2
   5  -2  -4 247.818 25.7069   2
  -5  -2   4 226.157 26.9800   2
   5  -2  -4 280.429 26.3115   3
   5   2  -4 279.902 26.9830   2
  -5   2   4 241.793 28.3890   2
  -5   2   4 261.739 29.9530   2
   4  -2  -4 412.327 29.3545   3
  -4  -2   4 412.128 29.6750   2
   4  -2  -4 359.159 31.4581   2
  -4  -2   4 381.408 30.8811   2
   4  -2  -4 404.861 28.8527   2
  -4   2   4 412.328 29.5273   2
  -4   2   4 368.999 31.0206   2
   4   2  -4 385.986 32.0374   2
   4   2  -4 396.439 28.4079   2
   3  -2  -4 125.183 19.0720   3
  -3  -2   4 81.9754 15.5813   2
   3  -2  -4 117.117 17.5781   2
  -3  -2   4 143.451 20.2237   2
   3  -2  -4 88.7692 17.3860   2
  -3   2   4 89.1265 17.2182   2
  -3   2   4 122.662 19.4732   2
   3   2  -4 106.895 16.7400   2
   3   2  -4 106.937 18.4853   2
   2  -2  -4 60.9802 13.2055   2
   2  -2  -4 72.8647 14.3827   2
   2  -2  -4 50.5119 13.7205   3
  -2  -2   4 73.5677 13.9055   2
  -2  -2   4 55.0280 12.7957   2
  -2   2   4 76.1285 14.6920   2
  -2   2   4 61.5117 13.9872   2
   2   2  -4 74.1523 13.9605   2
   2   2  -4 54.7480 13.0686   2
   1  -2  -4 818.690 31.9788   2
   1  -2  -4 823.881 32.4405   2
  -1  -2   4 784.318 33.4983   2
  -1  -2   4 863.618 36.4956   2
  -1   2   4 846.147 35.2663   2
   1   2  -4 846.476 33.5262   2
  -1   2   4 812.748 33.1706   2
   1   2  -4 809.446 31.5627   2
   0  -2  -4 11.7099 8.95035   2
   0  -2  -4 2.42045 7.18692   2
   0  -2   4 -11.721 5.45211   2
   0   2  -4 -1.5581 6.50449   2
   0   2   4 4.24438 7.00575   2
   0   2  -4 4.62669 8.97832   2
   0   2   4 -7.4882 6.12040   2
   1  -2   4 -8.8153 8.51932   2
   1  -2   4 -2.2913 6.49729   2
  -1  -2  -4 9.63954 7.56015   2
  -1  -2  -4 -2.2665 8.58098   2
  -1   2  -4 0.07252 7.03712   2
   1   2   4 16.9137 11.5971   2
   1   2   4 -5.1657 6.63852   2
   2  -2   4 111.869 16.0420   2
  -2  -2  -4 92.8601 14.9297   2
  -2  -2  -4 79.7670 17.2920   2
   2  -2   4 96.5475 17.7766   2
   2   2   4 107.539 15.8851   2
   2   2   4 75.4658 16.6357   2
  -2   2  -4 90.0774 17.6214   2
  -2   2  -4 88.3518 14.8504   2
  -3  -2  -4 2193.92 71.4968   2
   3  -2   4 2203.81 71.7014   2
  -3  -2  -4 2211.72 61.3987   2
   3  -2   4 2243.29 62.5294   2
   3   2   4 2326.54 64.3211   2
  -3   2  -4 2155.00 70.4791   2
   3   2   4 2242.44 72.3904   2
  -3   2  -4 2169.48 62.8471   2
   4  -2   4 473.383 30.6200   2
  -4  -2  -4 406.427 30.3635   2
  -4   2  -4 454.469 37.6836   2
   4   2   4 481.437 32.9696   2
  -4   2  -4 440.915 32.1748   2
  -5  -2  -4 42.8961 7.86565   3
   5  -2   4 40.7150 18.6797   2
  -5  -2  -4 42.6502 15.2379   2
  -5   2  -4 33.9661 12.7051   3
  -5   2  -4 61.1650 17.0620   2
   5   2   4 33.6171 20.0517   2
   6  -2   4 294.037 43.3435   2
  -6  -2  -4 339.840 33.4434   2
  -6   2  -4 296.461 31.3072   2
   6   2   4 314.910 43.2085   2
  -6   2  -4 325.566 26.5294   3
  -7  -2  -4 5.33267 14.8709   2
   7  -2   4 5.20410 13.6765   2
   7   2   4 -29.771 16.3175   2
  -7   2  -4 6.24382 13.3368   2
  -7   2  -4 7.45038 9.08046   3
   8  -2   4 14.1689 24.1649   2
  -8  -2  -4 20.6085 22.3772   2
   8   2   4 57.7745 29.8503   2
  -8   2  -4 46.3587 16.1955   3
  -8   2  -4 -4.2694 15.2147   2
  -9  -2  -4 60.5797 25.1359   2
   9  -2   4 70.4185 36.1008   2
  -9   2  -4 100.407 17.1387   3
   9   2   4 76.7339 36.8310   2
  -9   2  -4 67.8135 26.9494   2
 -10  -3   4 -6.2323 15.2451   2
  10  -3  -4 0.78520 22.2145   2
  10   3  -4 10.7308 20.4725   2
 -10   3   4 -6.1404 17.1340   2
  -9  -3   4 41.6111 24.0508   2
   9  -3  -4 28.3431 21.5721   2
  -9   3   4 22.6294 20.3141   2
   9   3  -4 20.0431 26.6951   2
   9   3  -4 23.9693 11.3817   3
  -8  -3   4 45.6780 21.5561   2
   8  -3  -4 85.7307 26.5397   2
   8   3  -4 62.6069 27.3730   2
  -8   3   4 73.8041 23.2538   2
   8   3  -4 65.9614 14.8977   3
  -7  -3   4 85.6691 20.8593   2
   7  -3  -4 67.6683 25.3727   2
   7   3  -4 97.3015 27.1525   2
   7   3  -4 87.6309 15.3031   3
  -7   3   4 82.8009 21.5424   2
  -6  -3   4 96.5662 23.1461   2
  -6  -3   4 77.4830 20.1601   2
   6  -3  -4 54.2432 17.8975   3
   6  -3  -4 100.410 24.1839   2
   6   3  -4 93.1840 24.6771   2
   6   3  -4 115.023 17.5948   3
  -6   3   4 83.7122 20.4508   2
   5  -3  -4 30.1462 13.4956   2
  -5  -3   4 6.27817 11.4541   2
  -5  -3   4 -5.7284 9.06862   2
   5  -3  -4 -4.8666 8.33215   2
   5  -3  -4 -12.971 8.59639   3
  -5   3   4 4.11910 11.2366   2
  -5   3   4 -12.616 10.8147   2
   5   3  -4 -4.3650 9.64332   2
   4  -3  -4 1402.50 56.1744   2
  -4  -3   4 1276.78 51.8637   2
   4  -3  -4 1389.53 51.0467   2
   4  -3  -4 1442.01 54.5944   3
  -4  -3   4 1400.57 51.9189   2
  -4   3   4 1408.28 58.6689   2
   4   3  -4 1433.17 51.7991   2
  -4   3   4 1393.35 54.9844   2
   4   3  -4 1429.07 57.4682   2
   3  -3  -4 3.96865 9.32505   2
  -3  -3   4 8.79142 9.50652   2
  -3  -3   4 -6.8383 7.41220   2
   3  -3  -4 1.36019 9.31550   3
   3  -3  -4 -6.4911 6.73587   2
   3   3  -4 4.77059 9.55192   2
  -3   3   4 16.1370 10.5971   2
  -3   3   4 15.8955 10.5739   2
   3   3  -4 -0.8823 7.19497   2
   2  -3  -4 184.600 17.8889   2
   2  -3  -4 178.550 20.6890   3
  -2  -3   4 204.704 18.3258   2
   2  -3  -4 196.960 18.8498   2
  -2  -3   4 210.630 18.8422   2
  -2   3   4 212.801 20.4727   2
  -2   3   4 220.436 20.4524   2
   2   3  -4 226.633 20.3193   2
   2   3  -4 193.056 18.1696   2
   1  -3  -4 697.368 31.8578   3
  -1  -3   4 702.077 29.6716   2
  -1  -3   4 703.956 27.8904   2
   1  -3  -4 725.039 28.6410   2
   1  -3  -4 732.961 29.8722   2
   1   3  -4 743.848 31.0246   2
   1   3  -4 679.987 28.8904   2
  -1   3   4 701.564 30.6958   2
  -1   3   4 686.340 32.2164   2
   0  -3   4 8.12390 8.05602   2
   0  -3  -4 9.74081 8.93677   2
   0  -3  -4 -2.1777 6.14949   2
   0  -3   4 8.20324 7.67963   2
   0   3   4 5.79419 7.20100   2
   0   3  -4 -3.2391 6.01170   2
   0   3   4 2.05034 8.88892   2
   0   3  -4 3.96969 8.16008   2
   1  -3   4 5.66817 6.54684   2
  -1  -3  -4 2.30218 6.34364   2
  -1  -3  -4 -2.0560 7.31617   2
   1  -3   4 3.56143 9.08943   2
   1   3   4 -1.1203 9.34515   2
  -1   3  -4 -5.2082 8.16843   2
  -1   3  -4 4.13942 7.09420   2
   1   3   4 -6.0838 5.97822   2
  -2  -3  -4 484.658 30.3898   2
   2  -3   4 493.877 26.7379   2
  -2  -3  -4 472.733 25.7840   2
   2  -3   4 505.474 32.6123   2
   2   3   4 483.251 27.2801   2
   2   3   4 471.283 31.7665   2
  -2   3  -4 498.156 32.1558   2
  -2   3  -4 514.226 28.0406   2
  -3  -3  -4 190.779 25.4704   2
   3  -3   4 165.093 18.6281   2
  -3  -3  -4 142.122 18.6520   2
   3  -3   4 131.458 22.5802   2
  -3   3  -4 132.805 19.5337   2
   3   3   4 105.478 20.9367   2
   3   3   4 146.694 19.8289   2
  -3   3  -4 148.062 23.0939   2
  -4  -3  -4 56.1239 14.7178   2
   4  -3   4 49.2479 13.9801   2
  -4   3  -4 36.3961 17.5742   2
   4   3   4 58.3324 14.4788   2
  -4   3  -4 57.5489 16.0767   2
  -5  -3  -4 -0.9648 10.1640   2
  -5  -3  -4 2.11657 2.86498   3
   5  -3   4 5.19795 14.8425   2
   5   3   4 12.7338 18.9150   2
  -5   3  -4 3.45631 10.4636   3
  -5   3  -4 6.78937 12.3439   2
   6  -3   4 24.4390 21.4975   2
  -6  -3  -4 22.4673 14.4450   2
  -6   3  -4 20.5599 16.4425   2
   6   3   4 14.8573 21.4404   2
  -6   3  -4 32.0448 14.2891   3
   7  -3   4 -16.008 17.5887   2
  -7  -3  -4 8.88168 14.2389   2
   7   3   4 -26.433 16.5904   2
  -7   3  -4 6.94119 14.9339   2
  -7   3  -4 6.25443 11.6495   3
   8  -3   4 20.5980 26.2594   2
  -8   3  -4 36.5060 15.3526   3
   8   3   4 10.2348 26.9469   2
  -8   3  -4 19.3003 18.9152   2
  -9  -3  -4 24.1062 18.7037   2
   9  -3   4 13.4735 28.8151   2
   9   3   4 -51.611 18.4881   2
  -9   3  -4 11.8419 14.1427   3
  -9   3  -4 6.56196 21.1949   2
 -10  -4   4 131.506 30.5888   2
  10  -4  -4 124.481 34.9217   2
 -10   4   4 97.5101 31.6410   2
  10   4  -4 105.194 34.5848   2
  -9  -4   4 32.6915 17.4378   2
   9  -4  -4 33.6621 22.1556   2
   9   4  -4 2.81052 10.2802   3
   9   4  -4 -20.366 18.3503   2
  -9   4   4 13.3297 15.7957   2
   8  -4  -4 233.154 38.8164   2
  -8  -4   4 203.477 32.3205   2
   8   4  -4 211.542 38.3826   2
  -8   4   4 130.757 30.7822   2
   8   4  -4 203.252 20.2175   3
  -7  -4   4 5.40734 15.8436   2
   7  -4  -4 -15.508 12.7082   2
   7   4  -4 9.08695 10.1026   3
  -7   4   4 11.3072 14.3940   2
   7   4  -4 33.5059 20.9134   2
  -6  -4   4 23.3545 14.8049   2
   6  -4  -4 46.4398 19.4766   2
   6  -4  -4 32.2615 15.9992   3
  -6  -4   4 17.4985 16.6265   2
   6   4  -4 -1.8009 15.1469   2
  -6   4   4 38.5517 17.4294   2
   5  -4  -4 18.7800 14.4872   2
  -5  -4   4 13.3329 13.3507   2
   5  -4  -4 11.5101 11.9128   2
   5  -4  -4 13.0463 10.6977   3
  -5  -4   4 17.9747 11.7188   2
   5   4  -4 7.66711 11.2023   2
  -5   4   4 5.42121 13.2615   2
  -4  -4   4 155.581 20.3444   2
   4  -4  -4 148.759 22.8049   3
   4  -4  -4 152.930 22.6338   2
  -4  -4   4 190.584 22.0880   2
   4  -4  -4 154.637 21.0517   2
   4   4  -4 114.200 20.6264   2
   4   4  -4 180.466 20.3642   2
  -4   4   4 158.246 23.6922   2
  -4   4   4 181.902 30.0425   2
   3  -4  -4 509.994 33.9538   3
  -3  -4   4 544.468 29.4263   2
   3  -4  -4 517.010 31.7333   2
   3  -4  -4 552.616 29.6313   2
  -3  -4   4 610.302 29.4732   2
   3   4  -4 584.309 30.4774   2
   3   4  -4 598.002 33.3460   2
  -3   4   4 566.395 32.8205   2
  -3   4   4 549.342 34.1203   2
   2  -4  -4 173.479 17.1628   2
  -2  -4   4 185.183 17.7496   2
   2  -4  -4 190.138 21.9001   3
  -2  -4   4 181.851 15.7742   2
   2  -4  -4 178.138 17.0665   2
  -2   4   4 165.810 19.3092   2
   2   4  -4 163.121 19.3577   2
  -2   4   4 156.990 18.5475   2
   2   4  -4 176.798 17.6026   2
   1  -4  -4 383.293 21.4431   2
  -1  -4   4 419.292 21.7135   2
   1  -4  -4 438.443 22.9228   2
  -1  -4   4 424.586 20.9526   2
   1  -4  -4 415.570 27.5701   3
  -1   4   4 389.675 23.4827   2
  -1   4   4 437.170 26.0313   2
   1   4  -4 429.915 24.2570   2
   1   4  -4 425.347 22.7914   2
   0  -4   4 344.354 18.2252   2
   0  -4   4 358.155 20.4498   2
   0  -4  -4 347.164 18.9156   2
   0  -4  -4 354.793 23.8660   3
   0   4  -4 371.757 24.0344   2
   0   4   4 338.333 23.9642   2
   0   4   4 340.320 20.6569   2
   0   4  -4 360.954 20.5301   2
   1  -4   4 186.435 20.6230   2
   1  -4   4 197.853 17.1563   2
  -1  -4  -4 226.200 19.4565   2
  -1  -4  -4 224.780 17.3197   2
  -1  -4  -4 234.504 18.2601   3
  -1   4  -4 207.332 17.5443   2
   1   4   4 205.331 17.4198   2
   1   4   4 201.525 21.8730   2
  -1   4  -4 169.082 19.6549   2
  -2  -4  -4 28.4467 8.97417   2
  -2  -4  -4 21.6842 7.44298   3
   2  -4   4 26.5551 11.9000   2
   2  -4   4 8.22713 7.86098   2
  -2  -4  -4 33.2477 11.6965   2
  -2   4  -4 22.0867 12.8076   2
   2   4   4 27.6632 12.7875   2
   2   4   4 14.9849 8.77560   2
  -2   4  -4 7.17631 8.77774   2
   3  -4   4 23.4182 14.3356   2
  -3  -4  -4 25.3200 6.73799   3
   3  -4   4 12.9738 9.61681   2
  -3  -4  -4 19.5673 11.8360   2
  -3  -4  -4 25.5979 10.0531   2
  -3   4  -4 25.9813 13.2513   2
   3   4   4 35.7856 12.0596   2
   3   4   4 24.2795 14.9481   2
  -3   4  -4 34.3964 12.1850   2
  -4  -4  -4 18.5018 4.98993   3
  -4  -4  -4 2.82175 10.0527   2
  -4  -4  -4 11.0416 13.6406   2
   4  -4   4 -1.0559 11.0158   2
  -4   4  -4 6.64703 14.4264   2
  -4   4  -4 5.51394 10.4707   2
   4   4   4 3.17663 17.0122   2
   4   4   4 24.6703 13.7653   2
  -5  -4  -4 4.90400 9.87477   2
  -5  -4  -4 3.21020 14.7959   2
   5  -4   4 19.2307 16.6705   2
  -5   4  -4 -10.871 9.85848   2
   5   4   4 0.09706 17.1622   2
  -5   4  -4 5.48771 11.7187   3
  -6  -4  -4 33.5546 15.2270   2
   6  -4   4 17.2308 19.9955   2
   6   4   4 43.5788 22.8887   2
  -6   4  -4 49.5258 16.1273   3
  -6   4  -4 56.4819 18.5471   2
   7  -4   4 25.0450 23.0884   2
  -7  -4  -4 9.85169 14.8441   2
   7   4   4 7.49473 23.6844   2
  -7   4  -4 35.5253 15.6010   3
  -7   4  -4 33.0036 16.8711   2
   8  -4   4 50.1886 27.6302   2
  -8  -4  -4 74.3450 22.8155   2
   8   4   4 54.7968 23.3573   2
  -8   4  -4 43.3547 20.5102   3
  -8   4  -4 56.7542 22.2262   2
  -9  -4  -4 -22.955 14.0025   2
   9  -4   4 -9.9629 18.0443   2
   9   4   4 -9.5041 22.1334   2
  -9   4  -4 -27.159 12.1019   3
  -9   4  -4 13.1596 18.3837   2
  10  -5  -4 4.42755 19.0575   2
 -10  -5   4 11.8091 18.1478   2
 -10   5   4 3.17435 10.6952   2
  10   5  -4 13.3829 22.8873   2
   9  -5  -4 -9.2865 20.9864   2
  -9  -5   4 11.2588 17.4244   2
  -9   5   4 44.3397 21.8713   2
   9   5  -4 -10.661 18.7445   2
  -8  -5   4 -5.3012 12.5388   2
   8  -5  -4 -16.080 15.1438   2
   8   5  -4 10.2062 7.29788   3
   8   5  -4 -6.4026 17.4381   2
   7  -5  -4 17.5917 19.2539   2
  -7  -5   4 49.0205 17.1303   2
   7   5  -4 38.8453 22.2140   2
  -7   5   4 53.0203 19.9038   2
   7   5  -4 12.8918 10.3889   3
   6  -5  -4 7.37116 14.0391   2
  -6   5   4 6.71157 11.5270   2
   6   5  -4 -1.5570 14.3595   2
   5  -5  -4 28.5095 11.8016   2
   5  -5  -4 15.5819 15.1539   3
  -5  -5   4 2.21377 11.2389   2
   5  -5  -4 23.1273 15.6851   2
  -5  -5   4 38.2005 14.6171   2
  -5   5   4 31.5485 15.1323   2
   5   5  -4 18.4140 17.6584   2
   5   5  -4 23.2082 11.7605   2
  -4  -5   4 71.6563 14.0716   2
   4  -5  -4 47.4431 17.2836   3
  -4  -5   4 58.9711 14.2686   2
   4  -5  -4 65.6547 13.7659   2
   4  -5  -4 63.9710 16.7742   2
  -4   5   4 66.9299 18.4652   2
  -4   5   4 51.0381 15.7664   2
   4   5  -4 54.4019 14.0176   2
   4   5  -4 79.6550 18.7164   2
  -4   5   4 52.5797 18.2066   3
   3  -5  -4 169.293 20.3857   2
  -3  -5   4 156.049 16.4795   2
   3  -5  -4 155.076 16.8533   2
  -3  -5   4 160.128 20.6257   2
   3  -5  -4 180.120 24.3672   3
  -3   5   4 184.008 24.0883   2
  -3   5   4 174.226 23.1654   3
  -3   5   4 162.703 21.6887   2
   3   5  -4 164.901 21.0702   2
   3   5  -4 153.953 17.6041   2
  -2  -5   4 608.075 23.9789   2
   2  -5  -4 632.971 37.4132   3
   2  -5  -4 610.158 27.6926   2
   2  -5  -4 670.652 28.0471   2
   2   5  -4 584.568 29.0299   2
  -2   5   4 657.909 37.1713   3
  -2   5   4 568.125 30.9956   2
  -2   5   4 602.444 31.9261   2
   2   5  -4 649.787 30.4000   2
   1  -5  -4 133.738 13.6134   2
  -1  -5   4 142.992 11.1439   2
   1  -5  -4 156.011 13.6008   2
   1  -5  -4 168.497 22.0475   3
   1   5  -4 147.297 15.6359   2
   1   5  -4 174.842 16.5997   2
  -1   5   4 138.184 15.5673   2
  -1   5   4 145.664 17.1331   2
   0  -5  -4 197.442 20.4385   3
   0  -5   4 228.778 15.4174   2
   0  -5  -4 208.900 15.7091   2
   0  -5  -4 221.772 15.0885   2
   0  -5   4 189.871 12.9377   2
   0   5   4 255.478 19.0418   2
   0   5   4 229.708 20.0734   2
   0   5  -4 225.898 19.4686   2
   0   5  -4 244.303 17.0546   2
  -1  -5  -4 293.633 21.0211   3
   1  -5   4 275.084 20.4345   2
  -1  -5  -4 285.128 17.3280   2
   1  -5   4 302.814 17.2910   2
  -1  -5  -4 287.921 18.8366   2
  -1   5  -4 298.606 24.8136   2
   1   5   4 278.524 25.6261   2
  -1   5  -4 308.818 20.2546   2
   1   5   4 284.199 20.3524   2
  -2  -5  -4 8.51439 6.31831   2
   2  -5   4 -2.9273 7.94398   2
   2  -5   4 0.11220 6.52940   2
  -2  -5  -4 9.95232 8.64202   2
  -2  -5  -4 10.0720 7.58408   3
  -2   5  -4 0.78074 7.19072   2
   2   5   4 1.78593 6.96287   2
  -2   5  -4 -9.6556 8.10032   2
   3  -5   4 215.377 20.0862   2
  -3  -5  -4 214.784 18.7638   2
   3  -5   4 201.867 26.4616   2
  -3  -5  -4 212.394 14.7400   3
  -3  -5  -4 219.538 22.0733   2
   3   5   4 214.453 22.1115   2
  -3   5  -4 211.802 22.5862   2
   3   5   4 212.045 28.1400   2
  -4  -5  -4 7.36678 4.00003   3
   4  -5   4 2.96741 12.6470   2
   4  -5   4 4.10388 10.6866   2
  -4  -5  -4 3.02359 9.04958   2
  -4  -5  -4 2.07717 12.3851   2
   4   5   4 25.9338 20.5357   2
  -4   5  -4 13.3809 11.6007   2
   4   5   4 3.72975 11.3624   2
  -5  -5  -4 160.580 26.5565   2
   5  -5   4 128.312 26.4751   2
  -5  -5  -4 131.050 21.2980   2
   5  -5   4 128.913 27.1219   2
  -5   5  -4 109.042 23.2917   2
   5   5   4 102.317 26.8179   2
  -5   5  -4 114.454 22.8764   3
  -6  -5  -4 66.7394 17.6153   2
   6  -5   4 45.0826 23.4789   2
  -6   5  -4 54.6678 18.7467   3
  -6   5  -4 86.8998 21.7486   2
   6   5   4 64.9366 25.7222   2
   7  -5   4 8.52220 20.1275   2
  -7  -5  -4 7.79532 13.7385   2
  -7   5  -4 12.3216 15.8910   3
  -7   5  -4 -4.3682 12.1781   2
   7   5   4 5.21446 20.6824   2
   8  -5   4 27.1580 28.0314   2
  -8  -5  -4 3.03511 19.6212   2
  -8   5  -4 37.9887 19.0515   3
  -8   5  -4 32.8311 19.1669   2
   8   5   4 38.2278 27.4106   2
  -9  -5  -4 4.29837 26.0196   2
   9  -5   4 42.4483 26.6287   2
  -9   5  -4 11.2626 14.0229   3
  -9   5  -4 20.9511 14.4105   2
   9   5   4 19.1151 25.1180   2
   9  -6  -4 16.0658 20.3454   2
  -9  -6   4 -5.1286 16.1413   2
   9   6  -4 5.69110 21.9458   2
  -9   6   4 -12.201 7.13299   2
   8  -6  -4 29.4394 21.0561   2
  -8  -6   4 -25.087 15.6868   2
   8   6  -4 5.90810 18.7657   2
  -8   6   4 -1.7217 14.5313   2
  -7  -6   4 31.4582 16.5670   2
   7  -6  -4 63.4799 22.2052   2
  -7  -6   4 12.4533 16.1311   2
   7   6  -4 69.5945 24.3555   2
   7   6  -4 30.0005 12.7404   3
  -7   6   4 39.1274 20.0423   2
  -6  -6   4 30.0105 16.1863   2
   6  -6  -4 13.9190 14.9317   2
  -6  -6   4 33.2890 14.7154   2
   6   6  -4 20.7426 18.2219   2
  -6   6   4 39.3548 17.2482   2
  -5  -6   4 179.033 22.4126   2
   5  -6  -4 170.483 25.0988   2
  -5  -6   4 164.978 22.3815   2
   5  -6  -4 170.850 22.4628   2
   5   6  -4 149.141 22.6487   2
  -5   6   4 141.097 25.1046   2
  -5   6   4 155.710 27.1792   3
   4  -6  -4 281.910 25.2162   2
  -4  -6   4 263.442 20.5386   2
   4  -6  -4 266.307 23.0894   2
   4  -6  -4 267.840 28.8001   3
   4   6  -4 275.993 23.7057   2
  -4   6   4 262.246 29.6475   2
   4   6  -4 292.041 27.8870   2
  -4   6   4 255.698 27.2556   2
  -4   6   4 299.360 31.2433   3
   3  -6  -4 14.3818 8.38276   2
  -3  -6   4 22.9893 7.36330   2
   3  -6  -4 11.2465 9.14780   2
  -3  -6   4 11.8049 6.56678   2
   3  -6  -4 10.9923 12.3072   3
  -3   6   4 4.59980 9.55318   2
  -3   6   4 10.9155 13.0757   3
  -3   6   4 14.9835 13.3963   2
   3   6  -4 19.9482 9.79869   2
   3   6  -4 4.50196 7.77275   2
   2  -6  -4 84.0873 11.5755   2
   2  -6  -4 67.7638 13.1391   2
   2  -6  -4 85.4850 18.0757   3
  -2   6   4 73.8862 14.4695   2
   2   6  -4 85.7042 14.2227   2
  -2   6   4 101.437 16.6701   2
   2   6  -4 82.6818 13.9727   2
  -2   6   4 86.0333 18.6798   3
   1  -6  -4 377.903 29.5403   3
   1  -6  -4 375.253 17.7662   2
   1  -6  -4 416.704 18.2504   2
   1   6  -4 383.687 23.1644   2
  -1   6   4 475.394 31.9090   3
   1   6  -4 425.822 22.5633   2
  -1   6   4 407.399 24.9373   2
  -1   6   4 455.900 26.0054   2
   0  -6  -4 16.5932 10.2855   3
   0  -6  -4 15.4041 5.28460   2
   0  -6  -4 16.8938 5.79590   2
   0   6   4 8.12851 9.53257   2
   0   6   4 26.6724 9.32353   2
   0   6  -4 -1.9569 4.88512   2
  -1  -6  -4 91.2993 11.1191   2
  -1  -6  -4 79.1556 9.48588   2
   1  -6   4 82.1626 9.48589   2
   1  -6   4 81.8531 11.2856   2
  -1  -6  -4 96.4171 15.5469   3
   1   6   4 84.1492 15.5654   2
  -1   6  -4 79.4627 16.0668   2
  -1   6  -4 95.8082 13.3132   2
   1   6   4 93.5968 13.1954   2
  -2  -6  -4 331.053 18.7607   2
   2  -6   4 370.006 25.1045   2
   2  -6   4 348.230 20.3890   2
  -2  -6  -4 308.183 22.1261   3
  -2   6  -4 328.813 23.3757   2
   2   6   4 351.788 22.8782   2
  -2   6  -4 328.745 27.5944   2
  -3  -6  -4 135.934 18.0284   2
  -3  -6  -4 118.172 16.0977   2
   3  -6   4 125.310 20.7238   2
  -3  -6  -4 147.211 14.7158   3
   3  -6   4 150.077 17.5057   2
  -3   6  -4 147.415 20.8898   2
   3   6   4 119.657 18.5275   2
   3   6   4 149.374 24.2855   2
  -3   6  -4 152.738 27.4965   2
  -4  -6  -4 31.2894 13.1755   2
   4  -6   4 -10.154 9.69451   2
   4  -6   4 -18.441 11.1765   2
  -4  -6  -4 -0.4459 9.33062   2
  -4   6  -4 10.9897 13.9197   3
  -4   6  -4 1.50087 10.3345   2
   4   6   4 18.0968 11.3659   2
   4   6   4 11.4011 16.3021   2
  -5  -6  -4 154.715 30.5001   2
   5  -6   4 166.502 24.7868   2
   5  -6   4 163.074 31.1004   2
  -5   6  -4 163.323 27.8788   2
   5   6   4 148.526 29.7775   2
  -5   6  -4 166.474 27.2530   3
  -6  -6  -4 65.2209 25.5880   2
   6  -6   4 52.8400 22.7653   2
  -6  -6  -4 17.1442 16.0408   2
  -6   6  -4 60.8654 20.5426   3
  -6   6  -4 71.4758 19.0894   2
   6   6   4 23.0295 21.7353   2
  -7  -6  -4 -17.600 13.4597   2
   7  -6   4 -12.063 16.4248   2
  -7   6  -4 -4.0880 17.9163   3
   7   6   4 -8.3551 21.8071   2
  -8  -6  -4 121.116 27.4606   2
   8  -6   4 71.4228 30.0427   2
   8   6   4 127.762 36.5135   2
  -8   6  -4 104.977 25.2864   3
  -8   6  -4 121.899 27.5157   2
   9  -6   4 27.6430 22.7772   2
  -9  -6  -4 5.11361 17.1709   2
  -9   6  -4 0.41835 10.5949   2
   9   6   4 45.5091 29.7327   2
   9  -7  -4 25.6049 23.7631   2
  -9  -7   4 41.5371 23.0410   2
  -9   7   4 18.5689 22.3794   2
   9   7  -4 3.46657 25.0555   2
  -8  -7   4 -5.5932 13.8696   2
   8  -7  -4 -6.4666 14.8353   2
  -8   7   4 10.9479 15.4807   2
   8   7  -4 -22.661 15.8999   2
  -7  -7   4 14.5511 16.0936   2
   7  -7  -4 13.0954 17.2706   2
   7   7  -4 2.73229 19.2618   2
  -7   7   4 20.0562 18.3555   2
  -6  -7   4 24.5275 12.3607   2
   6  -7  -4 45.1042 17.4045   2
  -6  -7   4 27.3197 14.1235   2
  -6   7   4 24.8078 16.9365   2
   6   7  -4 33.3903 17.9515   2
  -6   7   4 33.4186 18.5295   3
   5  -7  -4 82.4591 19.0601   2
  -5  -7   4 65.2880 13.2238   2
  -5  -7   4 74.5502 18.3843   2
   5   7  -4 123.390 20.3865   2
  -5   7   4 82.8323 21.3236   3
  -5   7   4 60.1953 18.6895   2
   4  -7  -4 110.184 17.5923   2
  -4  -7   4 59.6341 9.60159   2
   4  -7  -4 71.3845 16.3417   2
  -4  -7   4 57.0562 8.72583   2
   4   7  -4 59.6035 12.9821   2
  -4   7   4 50.6563 17.2618   2
  -4   7   4 64.4450 20.0879   3
   4   7  -4 63.7960 16.2736   2
   3  -7  -4 59.4385 12.3615   2
   3  -7  -4 56.9181 18.4589   3
   3  -7  -4 38.7490 9.24192   2
  -3   7   4 68.4508 19.3077   3
   3   7  -4 55.1689 12.2433   2
  -3   7   4 55.3520 14.6006   2
  -3   7   4 40.1187 16.2035   2
   3   7  -4 58.6993 13.4485   2
   2  -7  -4 19.1069 6.63128   2
   2  -7  -4 14.0403 14.4119   3
   2  -7  -4 23.2302 6.92357   2
   2   7  -4 26.2503 9.53179   2
  -2   7   4 5.01832 10.1311   2
   2   7  -4 23.6231 9.56866   2
  -2   7   4 28.8560 14.9970   3
  -2   7   4 10.1816 11.0256   2
   1  -7  -4 180.365 9.49266   2
   1  -7  -4 156.990 14.3406   2
   1  -7  -4 152.879 24.6289   3
  -1   7   4 213.023 26.6025   3
   1   7  -4 159.276 16.9319   2
  -1   7   4 194.372 18.2273   2
  -1   7   4 172.438 17.9280   2
   1   7  -4 191.573 15.7596   2
   0  -7  -4 313.865 27.7349   3
   0   7   4 382.223 21.6308   2
   0   7   4 360.426 23.9660   2
   0   7  -4 337.076 19.9091   2
   0   7   4 361.756 28.4781   3
  -1  -7  -4 11.5796 9.56143   3
   1   7   4 9.74414 10.9217   2
  -1   7  -4 14.2685 11.4805   2
  -1   7  -4 -3.0016 6.94750   2
   1   7   4 18.1156 7.95697   2
  -2  -7  -4 123.503 10.8388   2
   2  -7   4 118.917 14.6957   2
  -2  -7  -4 119.842 10.7958   2
  -2  -7  -4 147.851 18.9938   3
   2  -7   4 108.427 12.1532   2
  -2   7  -4 147.452 20.8317   2
  -2   7  -4 133.599 17.4468   2
   2   7   4 111.764 15.5119   2
  -3  -7  -4 130.774 15.5905   3
   3  -7   4 108.076 15.7339   2
   3  -7   4 120.761 19.4824   2
  -3  -7  -4 118.873 14.3907   2
  -3   7  -4 107.198 21.3372   2
  -3   7  -4 116.355 19.4808   2
   3   7   4 92.8493 19.7110   2
   3   7   4 83.9586 19.4079   2
   4  -7   4 162.926 25.1233   2
   4  -7   4 176.058 19.9830   2
  -4  -7  -4 179.069 18.6607   2
  -4  -7  -4 183.032 21.8623   2
   4   7   4 131.093 25.9746   2
  -4   7  -4 208.152 27.7063   2
   4   7   4 187.724 29.2955   2
  -4   7  -4 142.020 27.4786   3
   5  -7   4 401.084 41.0411   2
   5  -7   4 437.972 32.5223   2
  -5  -7  -4 439.817 30.5598   2
  -5  -7  -4 489.179 34.9746   2
  -5   7  -4 451.492 40.5230   3
  -5   7  -4 435.726 37.9509   2
   5   7   4 427.348 44.1448   2
  -6  -7  -4 25.0403 19.8847   2
   6  -7   4 17.7854 18.7782   2
  -6  -7  -4 59.0513 16.9074   2
  -6   7  -4 27.2783 20.6726   3
   6   7   4 -1.3785 16.9700   2
  -6   7  -4 56.0592 19.5128   2
   7  -7   4 26.9362 27.1538   2
  -7  -7  -4 60.8881 18.6794   2
  -7   7  -4 62.2903 21.5139   3
   7   7   4 63.9105 29.6605   2
  -7   7  -4 32.9876 16.0725   2
   8  -7   4 26.1405 19.1799   2
  -8  -7  -4 7.13656 22.1180   2
   8   7   4 8.39833 26.9643   2
  -8   7  -4 21.2691 17.2363   2
  -9  -8   4 2.88413 17.4861   2
   9  -8  -4 8.50340 21.7051   2
   9   8  -4 -11.139 20.0210   2
  -9   8   4 21.6371 17.1477   2
  -8  -8   4 33.6125 16.0522   2
  -8  -8   4 55.3346 25.6714   2
   8  -8  -4 54.6608 22.8241   2
   8   8  -4 10.8118 22.7967   2
  -8   8   4 35.2961 21.8397   2
   8   8  -4 56.1362 8.07007   3
   7  -8  -4 8.84946 17.0183   2
  -7  -8   4 36.4497 16.5768   2
  -7  -8   4 24.3508 13.0202   2
   7   8  -4 13.0269 18.6859   2
  -7   8   4 25.5702 19.3931   3
  -7   8   4 39.9334 19.1540   2
   6  -8  -4 20.2373 12.9549   2
   6  -8  -4 38.4710 15.8624   2
  -6  -8   4 82.4052 22.2490   2
  -6  -8   4 60.2769 12.2465   2
  -6   8   4 41.0311 22.0558   3
  -6   8   4 50.7802 19.6632   2
   6   8  -4 39.0949 22.5529   2
   5  -8  -4 10.9456 10.9060   2
   5  -8  -4 -12.889 7.14504   2
   5   8  -4 13.6032 9.82197   2
  -5   8   4 4.87084 14.5366   3
  -5   8   4 -2.7686 11.2145   2
   4  -8  -4 -1.6068 8.28437   2
   4  -8  -4 -2.5393 8.87166   2
  -4   8   4 -18.404 11.8346   3
   4   8  -4 12.4604 9.08060   2
  -4   8   4 12.4588 12.6748   2
   4   8  -4 4.04838 10.2662   2
  -4   8   4 7.26265 13.1289   2
   3  -8  -4 98.8868 12.7622   2
  -3   8   4 86.1736 22.2096   2
   3   8  -4 83.1271 15.4797   2
  -3   8   4 80.4138 22.0122   3
   3   8  -4 105.477 16.0449   2
  -3   8   4 102.064 18.2309   2
   2  -8  -4 174.443 9.08379   2
   2  -8  -4 195.708 28.1422   3
   2   8  -4 163.638 17.8228   2
   2   8  -4 174.626 17.3227   2
  -2   8   4 187.609 21.2742   2
  -2   8   4 183.340 27.8526   3
  -2   8   4 174.618 18.8342   2
   1  -8  -4 234.739 30.1593   3
  -1   8   4 282.606 29.3758   3
   1   8  -4 214.497 16.5780   2
   1   8  -4 251.982 20.6653   2
  -1   8   4 232.786 21.4086   2
  -1   8   4 225.883 20.3500   2
   0  -8  -4 -7.4831 9.60611   3
   0   8   4 18.6159 7.70904   2
   0   8  -4 2.81984 5.73224   2
   0   8   4 11.5522 9.83716   2
   0   8   4 4.14961 11.5895   3
  -1  -8  -4 113.814 19.8059   3
   1   8   4 105.024 14.5909   2
  -1   8  -4 118.960 17.8160   2
   1   8   4 98.0862 16.7206   2
  -1   8  -4 136.366 17.0061   2
  -2  -8  -4 11.0204 8.58102   3
   2   8   4 20.3221 8.24083   2
  -2   8  -4 -10.281 7.85845   2
  -2   8  -4 12.6789 8.71163   2
   2   8   4 -7.6724 11.3316   2
  -3  -8  -4 135.858 10.2066   2
   3  -8   4 130.314 23.8977   2
   3  -8   4 113.229 16.0198   2
  -3  -8  -4 135.938 12.0262   2
   3   8   4 157.257 25.6073   2
  -3   8  -4 142.720 20.7278   2
  -3   8  -4 139.601 23.6975   2
  -4  -8  -4 168.974 21.5153   2
  -4  -8  -4 209.095 16.9897   2
   4  -8   4 226.384 24.2144   2
   4  -8   4 225.533 22.1732   2
   4   8   4 185.168 30.9081   2
  -4   8  -4 195.521 26.2638   2
  -4   8  -4 199.133 32.7547   3
   5  -8   4 29.0463 18.6338   2
  -5  -8  -4 33.8384 12.7839   2
  -5  -8  -4 34.8903 13.3958   2
   5   8   4 36.0665 18.7392   2
  -5   8  -4 28.4518 15.6080   2
  -5   8  -4 23.4961 19.3754   3
  -6  -8  -4 -6.8632 14.4690   2
   6  -8   4 -21.161 13.0421   2
  -6   8  -4 19.7926 18.4294   3
   6   8   4 25.4039 19.7744   2
  -6   8  -4 16.7081 15.4257   2
   7  -8   4 -2.9837 16.1578   2
  -7  -8  -4 -6.1065 21.6213   2
  -7  -8  -4 -11.884 12.6373   2
  -7   8  -4 -11.790 12.3607   2
   8  -8   4 34.1732 24.1733   2
  -8  -8  -4 -3.2649 16.2069   2
  -8   8  -4 11.5369 17.9186   3
   8   8   4 -29.632 28.0044   2
  -8   8  -4 18.4073 17.6124   2
  -8  -9   4 18.3051 12.5125   2
   8  -9  -4 73.3323 21.5766   2
   8   9  -4 66.2726 12.1280   3
  -8   9   4 124.838 28.7906   2
   8   9  -4 66.2284 8.67943   3
   7  -9  -4 161.192 28.8907   2
   7   9  -4 182.834 36.0252   2
  -7   9   4 197.108 33.4582   2
  -7   9   4 184.926 34.5803   3
   6  -9  -4 -3.0252 10.5829   2
   6  -9  -4 4.91763 10.6808   2
   6   9  -4 0.56103 13.0846   2
  -6   9   4 -23.662 13.1665   2
  -6   9   4 15.1177 18.4546   3
   5  -9  -4 -8.5025 9.52906   2
   5  -9  -4 -7.5692 6.54820   2
  -5   9   4 -19.072 13.7725   3
   5   9  -4 6.04424 13.9481   2
  -5   9   4 6.94742 11.3661   2
   4  -9  -4 53.3512 11.5370   2
   4  -9  -4 58.2420 11.0108   2
   4   9  -4 88.0890 19.2448   2
  -4   9   4 47.4480 20.7287   3
   4   9  -4 65.5614 14.1824   2
  -4   9   4 60.1779 16.1276   2
   3  -9  -4 165.478 10.1156   2
   3  -9  -4 143.755 12.3431   2
  -3   9   4 172.618 24.2399   2
  -3   9   4 179.684 23.8187   2
   3   9  -4 178.184 20.2970   2
   3   9  -4 155.152 18.1352   2
  -3   9   4 179.891 30.1145   3
   2   9  -4 25.5938 10.3198   2
  -2   9   4 20.3365 12.1316   2
   2   9  -4 26.6254 10.1515   2
  -2   9   4 36.7267 17.9454   3
  -2   9   4 42.0462 13.2386   2
   1  -9  -4 16.0706 13.8784   3
  -1   9   4 16.2767 10.0949   2
   1   9  -4 2.89760 8.55631   2
  -1   9   4 17.8277 15.9530   3
   1   9  -4 20.9603 7.80142   2
  -1   9   4 16.4995 9.64836   2
   0  -9  -4 31.7629 14.6168   3
   0   9   4 50.5187 11.2695   2
   0   9   4 30.1080 11.7367   2
   0   9  -4 23.9492 8.17653   2
   0   9   4 45.1405 15.7414   3
  -1  -9  -4 8.94821 11.3658   3
   1   9   4 25.5787 13.0927   3
   1   9   4 33.0576 9.53952   2
  -1   9  -4 11.6418 9.16855   2
  -1   9  -4 16.3134 9.25875   2
   1   9   4 8.87682 9.54518   2
  -2  -9  -4 108.898 19.7802   3
  -2   9  -4 73.0673 18.2227   2
  -2   9  -4 126.639 17.9083   2
   2   9   4 80.6963 18.8148   2
   2   9   4 84.4732 13.9080   2
   3  -9   4 94.9902 15.0451   2
   3   9   4 74.7862 21.1181   2
  -3   9  -4 41.8435 13.7872   2
  -3   9  -4 36.9987 20.3424   3
   3   9   4 89.9028 15.6385   2
  -3   9  -4 84.1621 18.9369   2
   4  -9   4 31.1187 13.7498   2
   4  -9   4 54.1934 12.2556   2
  -4   9  -4 18.4466 18.1741   3
  -4   9  -4 55.9807 17.6797   2
   4   9   4 45.6452 21.6128   2
   5  -9   4 0.42618 13.7074   2
  -5  -9  -4 27.0621 15.2532   2
   5  -9   4 3.48726 15.1947   2
  -5  -9  -4 2.56541 7.31855   2
  -5   9  -4 3.06912 12.1703   2
  -5   9  -4 5.22680 19.2325   3
   5   9   4 4.70703 16.1498   2
  -6  -9  -4 62.1732 13.5106   2
   6  -9   4 53.9786 18.8766   2
   6  -9   4 12.3538 19.7679   2
  -6  -9  -4 28.9718 14.5750   2
   6   9   4 32.0785 21.9630   2
  -6   9  -4 22.6122 17.6299   2
   7  -9   4 54.7032 22.4868   2
  -7  -9  -4 74.1961 27.9026   2
  -7  -9  -4 52.6636 23.6304   2
  -7   9  -4 85.0815 24.8780   3
  -7   9  -4 78.1305 21.9899   2
  -8  -9  -4 27.3195 15.3034   2
  -8   9  -4 -1.7614 14.8647   3
  -8   9  -4 -1.8255 14.5578   2
   8   9   4 19.9959 24.0347   2
   8 -10  -4 -8.4216 18.5432   2
   8  10  -4 29.2987 26.9171   2
  -8  10   4 5.36036 14.3179   2
   7 -10  -4 36.1965 17.8602   2
   7  10  -4 12.8477 11.4014   3
  -7  10   4 56.1739 24.4016   3
   7  10  -4 30.0391 21.7253   2
   6 -10  -4 36.1051 13.1059   2
  -6  10   4 47.2902 19.1012   2
  -6  10   4 26.5928 17.9894   3
   6  10  -4 8.95545 15.3455   2
   5 -10  -4 63.5160 12.6304   2
   5 -10  -4 63.7434 12.9197   2
  -5  10   4 54.8956 24.9743   3
  -5  10   4 65.3226 18.1613   2
   4 -10  -4 2.88011 9.91770   2
   4 -10  -4 12.8074 5.40641   2
  -4  10   4 11.1790 13.5024   2
   4  10  -4 6.87886 11.2174   2
   4  10  -4 5.62198 9.18153   2
  -4  10   4 1.66697 17.1901   3
   3  10  -4 81.5397 13.9509   2
   3  10  -4 54.1082 13.5319   2
  -3  10   4 55.6375 15.2065   2
  -3  10   4 76.8996 21.0871   3
  -3  10   4 45.5333 16.2530   2
  -2  10   4 64.2434 15.7656   2
  -2  10   4 69.3494 15.0971   2
   2  10  -4 57.5382 12.5615   2
  -2  10   4 71.8735 20.3952   3
   2  10  -4 62.0248 11.9522   2
  -1  10   4 82.3887 15.4858   2
   1  10  -4 86.2323 11.8063   2
  -1  10   4 70.3851 21.5998   3
   1  10  -4 61.0827 13.0248   2
  -1  10   4 57.8986 13.7375   2
   0 -10  -4 81.1378 21.4533   3
   0  10   4 97.5486 21.3685   3
   0  10   4 86.7109 14.0629   2
   0  10  -4 91.9484 13.0983   2
   0  10   4 62.2647 14.6619   2
  -1 -10  -4 168.398 26.6800   3
   1  10   4 165.164 17.0808   2
   1  10   4 195.201 27.9069   3
  -1  10  -4 198.337 17.8545   2
  -1  10  -4 237.600 23.2828   2
   1  10   4 196.161 22.8282   2
  -2  10  -4 13.4339 13.4870   3
  -2  10  -4 -13.992 8.14434   2
   2  10   4 19.5617 10.3212   2
  -2  10  -4 20.1220 9.15263   2
   3  10   4 90.4023 21.2813   2
  -3  10  -4 48.3521 22.2790   3
   3  10   4 44.9643 13.2018   2
  -3  10  -4 80.1324 20.2204   2
   4 -10   4 10.8317 6.32541   2
   4  10   4 13.9573 18.7560   2
  -4  10  -4 10.0854 18.6578   3
  -4  10  -4 -10.587 8.57325   2
   5 -10   4 11.1020 11.9143   2
   5 -10   4 -13.465 9.93710   2
  -5  10  -4 -3.5995 10.5639   2
   5  10   4 -12.333 11.3366   2
   6 -10   4 23.0195 23.9710   2
   6 -10   4 54.5548 16.1370   2
  -6  10  -4 12.6593 15.3362   2
   6  10   4 25.6251 21.5433   2
  -6  10  -4 33.8831 22.0069   3
   7 -10   4 16.3574 18.6190   2
  -7 -10  -4 -1.7084 10.2696   2
   7  10   4 7.16679 19.9327   2
  -7  10  -4 6.34726 15.1544   2
  -7  10  -4 27.7932 20.8719   3
   8 -11  -4 14.1699 15.5632   2
  -8  11   4 -3.8791 17.3942   3
  -8  11   4 -12.124 13.8305   2
   8  11  -4 26.9217 20.7071   2
   7 -11  -4 24.4253 14.1616   2
  -7  11   4 30.4918 17.7894   3
  -7  11   4 39.7431 18.0710   2
   7  11  -4 35.8852 22.5972   2
   7  11  -4 17.9235 11.0537   3
   6 -11  -4 24.9047 13.5312   2
   6 -11  -4 25.7517 11.5811   2
  -6  11   4 48.0429 17.3558   2
   6  11  -4 37.2326 16.9294   2
  -6  11   4 63.1777 24.8345   3
   5 -11  -4 2.88492 10.2408   2
   5  11  -4 21.2001 14.8541   2
  -5  11   4 14.9699 14.6743   3
  -5  11   4 -5.6206 10.2081   2
  -4  11   4 91.8378 29.1361   3
  -4  11   4 110.548 21.1302   2
   4  11  -4 87.1549 19.4154   2
   3  11  -4 5.54271 8.04808   2
  -3  11   4 43.3175 21.9295   3
  -3  11   4 33.0373 13.7671   2
   3  11  -4 11.4571 9.98830   2
  -3  11   4 -6.1065 10.9881   2
   2  11  -4 117.080 16.0929   2
  -2  11   4 137.057 20.9248   2
   2  11  -4 136.395 16.5366   2
  -2  11   4 114.776 18.4185   2
  -2  11   4 115.024 27.1739   3
   1  11  -4 211.054 19.5929   2
  -1  11   4 261.965 36.6436   3
  -1  11   4 252.883 23.1778   2
  -1  11   4 253.758 22.4086   2
   1  11  -4 243.669 17.7182   2
   0  11  -4 -1.0763 5.55781   2
   0  11   4 15.0248 15.1283   3
   0  11   4 14.6446 9.79317   2
   0  11   4 10.2336 7.60885   2
  -1  11  -4 12.8681 7.92354   2
   1  11   4 45.2540 16.0878   3
   1  11   4 7.56576 8.71559   2
  -1  11  -4 -5.3107 11.1837   3
   1  11   4 23.0697 11.9454   2
  -1  11  -4 25.6099 11.6257   2
   2  11   4 64.1409 12.6915   2
  -2  11  -4 85.2279 25.8200   3
  -2  11  -4 78.8057 15.1359   2
  -3  11  -4 16.4247 17.8697   3
   3  11   4 2.89924 10.8214   2
  -3  11  -4 6.83392 9.75910   2
   3  11   4 17.4976 11.4465   2
  -4  11  -4 -5.6421 8.87815   2
   4  11   4 4.63260 13.0684   2
  -5  11  -4 28.6206 21.4867   3
  -5  11  -4 29.0660 16.9459   2
   5  11   4 27.6809 18.3658   2
   6 -11   4 7.50970 17.1372   2
   6 -11   4 23.8320 11.2654   2
   6  11   4 -21.681 15.0499   2
  -6  11  -4 -30.809 17.2859   3
   7 -11   4 62.9642 18.6712   2
  -7  11  -4 52.9365 26.3827   3
  -7  11  -4 80.6184 23.9469   2
   7  11   4 50.4907 32.8489   2
   7 -12  -4 26.8265 10.7568   2
  -7  12   4 -6.9337 18.3188   3
   7  12  -4 2.34588 11.4573   3
   7  12  -4 -0.6655 22.3904   2
  -7  12   4 3.87700 14.8788   2
   6  12  -4 -6.6603 11.4506   2
  -6  12   4 29.6357 23.9057   3
   6  12  -4 0.09664 12.2621   3
  -6  12   4 3.78992 13.4758   2
   5  12  -4 103.443 21.4714   3
  -5  12   4 78.3491 21.8488   2
   5  12  -4 53.5689 18.2261   2
  -5  12   4 86.3648 27.0040   3
  -4  12   4 37.8784 15.0677   2
  -4  12   4 19.6803 20.4077   3
   4  12  -4 9.95899 14.3631   3
   4  12  -4 47.7746 14.0941   2
   4  12  -4 12.0331 10.5408   2
   3  12  -4 234.265 22.9739   2
   3  12  -4 223.303 20.8112   2
  -3  12   4 254.216 37.3021   3
  -2  12   4 8.21001 8.37806   2
   2  12  -4 20.3191 8.61606   2
  -2  12   4 5.38949 18.1781   3
  -2  12   4 4.38907 9.97846   2
   2  12  -4 2.94205 6.42142   2
   1  12  -4 82.6626 24.4634   3
  -1  12   4 85.4500 15.6620   2
  -1  12   4 61.2597 20.8471   3
  -1  12   4 31.6991 12.2238   2
   1  12  -4 49.6875 11.9258   2
   1  12  -4 50.5586 9.40062   2
   0  12   4 124.223 25.0029   3
   0  12  -4 99.9379 26.9346   3
   0  12  -4 129.321 14.5211   2
   0  12   4 115.251 17.6351   2
   0  12   4 131.488 16.8978   2
   1  12   4 -9.3973 7.81005   2
  -1  12  -4 9.88496 9.97551   2
  -1  12  -4 -7.3012 6.02897   2
  -1  12  -4 15.1045 18.9699   3
   1  12   4 13.0220 14.5643   3
   1  12   4 7.04909 10.0419   2
  -2  12  -4 12.7411 18.5577   3
  -2  12  -4 -11.073 11.8736   2
  -2  12  -4 -7.7730 7.02638   2
   3  12   4 -1.2491 12.4454   2
  -3  12  -4 27.8845 13.7514   2
  -3  12  -4 21.1334 16.9487   3
   3  12   4 7.67682 12.8402   2
   4  12   4 -2.4211 16.8403   2
  -4  12  -4 25.8144 12.9693   2
  -4  12  -4 10.2590 20.4418   3
  -5  12  -4 59.2338 27.8664   3
   5  12   4 91.7926 24.3899   2
  -5  12  -4 91.8541 23.0144   2
   6  12   4 -36.769 17.2225   2
  -6  12  -4 30.8457 21.1272   3
  -6  12  -4 17.6408 12.3064   2
  -6  13   4 -17.920 16.3740   3
   6  13  -4 -8.0571 8.96925   3
   6  13  -4 -19.046 11.6737   2
  -6  13   4 -16.617 10.7298   2
  -5  13   4 27.4593 17.6696   2
   5  13  -4 45.5734 15.0456   2
   5  13  -4 17.5698 16.5916   3
  -5  13   4 29.1199 16.7964   3
   4  13  -4 29.2825 11.9894   2
   4  13  -4 11.1355 11.2782   2
  -4  13   4 18.4231 20.0340   3
  -4  13   4 -14.054 7.89058   2
   4  13  -4 14.7824 16.7905   3
  -3  13   4 112.124 22.0468   2
  -3  13   4 90.5668 25.2489   3
   3  13  -4 154.533 19.1785   2
   3  13  -4 76.5368 22.2632   3
   3  13  -4 113.262 16.4773   2
  -2  13   4 6.66947 14.0296   3
  -2  13   4 1.86098 12.9569   2
   2  13  -4 7.46768 16.3435   3
   2  13  -4 4.99612 7.24171   2
   2  13  -4 -3.5024 6.14617   2
  -2  13   4 -19.815 8.26311   2
  -1  13   4 13.6161 12.1269   2
   1  13  -4 5.24270 7.70143   2
   1  13  -4 13.7732 19.6119   3
   1  13  -4 22.8165 9.67639   2
  -1  13   4 7.88587 17.2924   3
  -1  13   4 15.5908 10.1670   2
   0  13   4 18.6216 8.75227   2
   0  13   4 5.73560 15.1366   3
   0  13  -4 -6.9338 15.2307   3
   0  13  -4 -9.9230 8.54903   2
   0  13  -4 22.1381 8.25412   2
   0  13   4 10.5300 10.1545   2
   1  13   4 121.459 16.2406   2
   1  13   4 108.767 19.6018   2
   1  13   4 104.714 25.7695   3
  -1  13  -4 83.9893 17.0288   2
  -1  13  -4 106.342 15.8337   2
  -2  13  -4 12.3080 20.7025   3
   2  13   4 28.0113 11.2492   2
  -2  13  -4 22.7603 9.94917   2
  -2  13  -4 41.7010 15.4144   2
  -3  13  -4 115.484 18.3097   2
   3  13   4 91.5837 24.7803   2
  -3  13  -4 82.8939 27.5214   3
   4  13   4 54.6652 19.5404   2
  -4  13  -4 57.6941 25.3342   3
  -4  13  -4 63.5619 18.1646   2
   5  13   4 252.616 40.7912   2
  -5  13  -4 279.661 43.1689   3
  -5  13  -4 313.845 33.4017   2
   5  14  -4 50.2209 18.6786   3
  -5  14   4 94.0211 23.1977   2
   5  14  -4 47.3936 19.2326   2
  -5  14   4 36.1913 26.8436   3
  -4  14   4 9.18477 20.9918   3
  -4  14   4 4.01033 12.1815   2
   4  14  -4 32.4031 22.4135   3
   4  14  -4 0.90706 10.5020   2
   4  14  -4 11.0705 16.0448   2
   3  14  -4 28.1262 10.9681   2
  -3  14   4 40.6673 23.0160   3
  -3  14   4 72.4772 17.8202   2
   3  14  -4 67.0952 22.3677   3
   3  14  -4 31.5486 10.7318   2
  -2  14   4 42.8470 14.1783   2
   2  14  -4 26.5645 10.4835   2
  -2  14   4 50.8119 24.7660   3
   2  14  -4 31.9411 9.40457   2
   2  14  -4 75.3347 24.0714   3
  -2  14   4 23.7590 17.9440   2
   1  14  -4 123.939 15.2877   2
   1  14  -4 132.231 13.5593   2
  -1  14   4 131.787 21.2827   2
   1  14  -4 117.328 34.9678   3
  -1  14   4 106.471 17.9128   2
   0  14   4 78.9683 15.3774   2
   0  14  -4 50.4587 13.4394   2
   0  14  -4 68.5355 24.4115   3
   0  14   4 69.8336 13.0286   2
   0  14  -4 65.9825 11.6025   2
   0  14   4 46.8680 22.9941   3
  -1  14  -4 86.5512 15.0674   2
  -1  14  -4 152.903 35.3976   3
   1  14   4 54.8895 22.1378   3
   1  14   4 79.1434 16.9911   2
  -1  14  -4 86.0304 13.9547   2
   2  14   4 -16.812 10.6074   2
  -2  14  -4 -4.8940 12.5969   2
  -2  14  -4 -5.4625 13.2864   3
   2  14   4 8.37345 9.81163   2
  -2  14  -4 39.2284 11.1515   2
  -3  14  -4 26.8028 13.4279   2
  -3  14  -4 38.9997 26.0266   3
   4  14   4 52.9562 19.8935   2
  -4  14  -4 48.7962 27.7593   3
  -4  14  -4 31.5554 16.1627   2
  -5  14  -4 29.6198 14.2561   2
   5  14   4 88.4138 25.4532   2
  -5  14  -4 22.2601 17.4927   3
  -4  15   4 1.60299 15.8247   2
   4  15  -4 -0.4791 9.71566   2
  -4  15   4 44.0771 24.2701   3
   4  15  -4 5.25852 18.5894   3
  -3  15   4 -6.1667 9.96624   2
   3  15  -4 0.91981 8.33035   2
  -2  15   4 55.2500 19.9827   2
   2  15  -4 60.7955 10.4259   2
   2  15  -4 69.4048 24.5495   3
  -2  15   4 22.0562 22.3622   3
   2  15  -4 69.7106 18.6804   2
   1  15  -4 22.5538 8.96689   2
   1  15  -4 -5.3712 6.38097   2
  -1  15   4 12.2604 11.0573   2
   1  15  -4 6.52212 15.1839   3
  -1  15   4 -0.2493 11.1574   2
  -1  15   4 6.55490 11.2020   3
   0  15   4 27.4276 11.8011   2
   0  15   4 17.8468 10.5275   2
   0  15  -4 14.9613 8.42825   2
   0  15  -4 0.38724 10.1972   2
   0  15  -4 1.76039 22.1002   3
   0  15   4 -15.165 15.6878   3
   1  15   4 9.80509 11.8658   2
   1  15   4 8.98905 19.7226   3
  -1  15  -4 11.0706 18.2493   3
  -1  15  -4 6.93713 9.05010   2
  -2  15  -4 -10.531 19.4913   3
   2  15   4 -8.6495 12.6950   2
  -3  15  -4 49.5736 14.2899   2
  -3  15  -4 37.7484 25.9298   3
   3  15   4 -7.6756 19.3069   2
   4  15   4 22.7750 16.4378   2
  -4  15  -4 30.9877 14.7579   2
  -4  15  -4 7.62645 19.6148   3
   3  16  -4 46.5893 20.5668   3
   3  16  -4 20.8683 11.3689   2
  -3  16   4 33.7240 12.0808   2
  -3  16   4 54.0159 22.6162   3
  -2  16   4 -12.642 9.21303   2
   2  16  -4 12.2793 5.65534   2
  -2  16   4 -17.354 16.1792   3
   2  16  -4 -31.302 14.6276   3
  -1  16   4 40.9289 25.3847   3
   1  16  -4 42.1664 26.2078   3
   1  16  -4 41.4492 8.69368   2
  -1  16   4 32.9572 13.6063   2
   0  16   4 11.3335 12.7815   2
   0  16  -4 -5.3554 18.4034   3
   0  16   4 22.9360 20.3301   3
   0  16  -4 12.6293 7.53389   2
   1  16   4 80.9451 24.5535   3
  -1  16  -4 44.2088 28.4136   3
  -1  16  -4 68.4345 13.9436   2
   1  16   4 73.5130 15.4643   2
  -2  16  -4 -8.3770 8.25675   2
   2  16   4 -15.790 12.7208   2
  -2  16  -4 11.0324 20.5990   3
  10   0  -5 15.7623 19.9993   2
 -10   0   5 14.1172 20.4077   2
   9   0  -5 80.6170 30.0937   2
  -9   0   5 116.820 27.4170   2
  -8   0   5 2.09354 14.1806   2
   8   0  -5 -10.972 15.8441   2
   8   0  -5 -2.9309 12.8249   3
  -7   0   5 95.0055 25.7741   2
   7   0  -5 125.761 30.7714   2
   7   0  -5 130.538 21.4924   3
   6   0  -5 -19.748 8.40495   3
  -6   0   5 14.7910 13.9282   2
   6   0  -5 6.99828 16.1119   2
   5   0  -5 354.176 31.2682   2
   5   0  -5 399.487 36.3921   2
   5   0  -5 391.027 29.6671   3
  -5   0   5 435.140 35.4334   2
  -5   0   5 350.670 35.5982   2
  -3   0   5 252.258 24.7593   2
  -3   0   5 233.524 24.1969   2
   3   0  -5 207.345 22.3631   2
   3   0  -5 257.456 25.4712   2
  -2   0   5 -3.3165 8.08903   2
   2   0  -5 2.80068 8.91511   2
  -2   0   5 -10.869 7.95349   2
   2   0  -5 -3.7275 5.06103   2
  -1   0   5 29.4890 10.7125   2
   1   0  -5 40.1305 12.4989   2
  -1   0   5 22.2671 12.4511   2
   1   0  -5 21.1656 10.1054   2
   0   0   5 12.7127 11.9421   2
   0   0   5 -2.2469 5.08548   2
   0   0  -5 2.94007 9.26904   2
   0   0  -5 -0.0360 7.53367   2
  -1   0  -5 145.386 16.9692   2
   1   0   5 126.281 14.7364   2
  -1   0  -5 192.648 23.9201   2
   1   0   5 150.102 20.1257   2
  -2   0  -5 -3.6836 5.25300   2
  -2   0  -5 4.97112 10.0923   2
   2   0   5 -5.9995 6.25090   2
   2   0   5 -9.6499 10.8985   2
  -3   0  -5 -7.9248 6.74177   2
   3   0   5 13.2115 14.5563   2
   4   0   5 17.0063 10.1927   2
   4   0   5 -11.152 13.1307   2
  -4   0  -5 -3.2259 10.0528   2
  -4   0  -5 -19.235 9.67843   2
   5   0   5 688.631 52.1909   2
  -5   0  -5 608.126 40.8930   2
   6   0   5 21.6056 21.7816   2
  -6   0  -5 -13.119 6.24495   3
  -6   0  -5 -7.3616 12.8762   2
  -7   0  -5 4.09662 14.9381   2
   7   0   5 13.3424 21.8280   2
  -7   0  -5 8.44284 8.66810   3
   8   0   5 9.25434 22.0675   2
  -8   0  -5 3.52216 14.1871   2
  -8   0  -5 -2.8112 7.14522   3
  -9   0  -5 39.1126 22.3998   2
   9   0   5 16.9742 30.8142   2
 -10  -1   5 19.2669 18.3674   2
  10  -1  -5 -10.003 15.7318   2
 -10   1   5 -22.431 13.6642   2
  10   1  -5 9.94218 19.0729   2
  -9  -1   5 120.492 29.1455   2
   9  -1  -5 76.5994 29.2855   2
  -9   1   5 66.7873 27.9292   2
   9   1  -5 65.1488 30.1680   2
   9   1  -5 66.2050 18.5375   3
   8  -1  -5 37.1754 21.2509   2
  -8  -1   5 31.2397 19.4096   2
  -8   1   5 31.5713 19.6277   2
   8   1  -5 16.0447 12.8805   3
   8   1  -5 52.1690 24.1583   2
  -7  -1   5 13.5549 15.1709   2
   7  -1  -5 3.01071 10.7073   3
   7  -1  -5 19.0643 19.1713   2
   7   1  -5 21.2391 18.3684   2
   7   1  -5 10.9659 13.8035   3
  -7   1   5 43.8183 19.7476   2
   6  -1  -5 447.778 43.3786   2
  -6  -1   5 483.009 39.1497   2
  -6   1   5 438.679 39.9932   2
   6   1  -5 482.386 42.2887   2
   6   1  -5 446.319 31.6123   3
  -5  -1   5 203.925 30.7017   2
   5  -1  -5 199.172 23.8412   3
  -5  -1   5 176.778 26.3782   2
   5  -1  -5 197.879 26.0684   2
   5  -1  -5 171.020 27.0180   2
  -5   1   5 224.781 31.2836   2
   5   1  -5 184.020 28.4342   2
  -5   1   5 172.257 26.3011   2
   5   1  -5 188.564 25.8516   2
   4  -1  -5 425.505 34.2506   2
   4  -1  -5 472.710 31.7321   3
  -4  -1   5 442.563 31.9874   2
  -4  -1   5 466.898 34.1382   2
   4  -1  -5 484.007 32.5301   2
   4   1  -5 414.444 31.1263   2
   4   1  -5 375.543 31.0620   2
  -4   1   5 476.022 40.6759   2
  -4   1   5 443.907 32.6921   2
  -3  -1   5 37.2079 13.8777   2
   3  -1  -5 45.6809 13.0039   2
  -3  -1   5 47.4080 14.0320   2
   3  -1  -5 58.7648 15.8989   2
  -3   1   5 40.7742 13.7795   2
   3   1  -5 68.4175 16.1121   2
   3   1  -5 42.7394 13.1262   2
  -3   1   5 37.4274 11.8070   2
   2  -1  -5 13.3649 9.76638   2
  -2  -1   5 1.93845 8.75297   2
  -2  -1   5 18.2866 10.8902   2
   2  -1  -5 13.4581 10.3283   2
   2   1  -5 0.33627 8.85416   2
   2   1  -5 12.9011 9.77731   2
  -2   1   5 4.05196 9.69913   2
  -2   1   5 13.8601 10.3914   2
  -1  -1   5 6.67159 8.95815   2
  -1  -1   5 39.2352 12.5884   2
   1  -1  -5 22.9867 10.1189   2
   1  -1  -5 9.43207 9.37632   2
  -1   1   5 -1.0992 9.81109   2
   1   1  -5 26.9722 9.47916   2
  -1   1   5 2.82520 8.60031   2
   1   1  -5 7.35423 9.08215   2
   0  -1  -5 84.5184 15.6838   2
   0  -1   5 93.8142 15.0988   2
   0  -1  -5 93.8050 14.7997   2
   0  -1   5 66.8224 16.0890   2
   0   1   5 70.3186 13.9605   2
   0   1  -5 77.6936 15.4647   2
   0   1  -5 85.7932 14.5268   2
   0   1   5 62.0030 15.8317   2
  -1  -1  -5 1513.22 47.4457   2
   1  -1   5 1559.90 47.8443   2
   1  -1   5 1521.31 53.8846   2
  -1  -1  -5 1543.71 53.9552   2
  -1   1  -5 1498.27 47.8884   2
  -1   1  -5 1554.88 55.0948   2
   1   1   5 1517.26 47.9000   2
  -2  -1  -5 169.980 18.9340   2
   2  -1   5 163.869 18.8403   2
   2  -1   5 168.246 24.2016   2
  -2  -1  -5 243.553 28.9540   2
  -2   1  -5 165.225 19.1009   2
   2   1   5 189.696 17.9510   2
   2   1   5 164.539 24.0889   2
  -3  -1  -5 315.620 28.8976   2
   3  -1   5 261.158 30.4182   2
   3  -1   5 286.999 25.6123   2
  -3  -1  -5 301.193 25.4758   2
   3   1   5 328.717 32.1149   2
  -3   1  -5 301.104 25.3331   2
  -4  -1  -5 6.60325 11.5028   2
   4  -1   5 6.10050 16.2947   2
   4  -1   5 31.3680 12.2508   2
  -4   1  -5 26.1792 13.6338   2
   4   1   5 9.58292 15.7816   2
   4   1   5 28.1216 11.4149   2
  -4   1  -5 26.2855 17.9810   2
   5  -1   5 19.6501 19.6665   2
  -5  -1  -5 97.0406 21.2806   2
  -5   1  -5 62.0899 18.8909   2
   5   1   5 97.2884 25.5824   2
   6  -1   5 29.8023 23.4310   2
  -6  -1  -5 43.2349 10.1046   3
  -6  -1  -5 34.4812 16.9960   2
   6   1   5 33.3271 22.4003   2
  -6   1  -5 16.3768 12.3045   2
  -6   1  -5 4.68490 9.12008   3
  -7  -1  -5 3.57658 14.2439   2
  -7  -1  -5 3.34630 7.16442   3
   7  -1   5 -2.4263 19.5789   2
  -7   1  -5 7.37963 10.5812   2
   7   1   5 6.53234 22.9006   2
  -7   1  -5 8.78028 8.38456   3
   8  -1   5 31.3662 27.7509   2
  -8  -1  -5 27.1736 19.8570   2
  -8   1  -5 57.2916 14.4092   3
  -8   1  -5 33.6106 19.9923   2
   8   1   5 0.62780 25.2589   2
   9  -1   5 -3.7861 12.1314   2
  -9  -1  -5 -3.0091 15.5534   2
  -9   1  -5 1.41813 10.6103   3
  -9   1  -5 -12.202 13.6720   2
   9   1   5 18.5857 24.2024   2
  10  -2  -5 101.776 30.4347   2
 -10  -2   5 47.5922 24.0413   2
  10   2  -5 60.1027 28.2881   2
 -10   2   5 45.2955 24.6362   2
   9  -2  -5 54.8949 25.1614   2
  -9  -2   5 34.8888 20.6821   2
   9   2  -5 72.7997 22.9042   2
  -9   2   5 43.7315 21.3648   2
  -8  -2   5 8.94948 16.4778   2
   8  -2  -5 26.5862 20.9003   2
   8   2  -5 21.3627 10.0213   3
  -8   2   5 11.7645 16.6671   2
   8   2  -5 -5.8438 17.5884   2
   7  -2  -5 113.126 27.2885   3
   7  -2  -5 112.065 29.1099   2
  -7  -2   5 149.358 26.9681   2
   7   2  -5 133.344 20.3292   3
   7   2  -5 145.254 30.5949   2
  -7   2   5 121.141 26.4876   2
  -6  -2   5 10.0524 13.6756   2
   6  -2  -5 28.5194 14.5769   3
   6  -2  -5 23.0536 17.7048   2
   6   2  -5 13.8383 17.3597   2
   6   2  -5 34.4768 12.5850   3
  -6   2   5 20.2342 16.8592   2
   5  -2  -5 102.198 19.6384   3
   5  -2  -5 92.9473 21.7253   2
  -5  -2   5 107.016 22.1017   2
  -5  -2   5 104.253 24.7205   2
   5  -2  -5 68.2270 17.8510   2
   5   2  -5 68.9891 17.6714   2
   5   2  -5 79.0143 21.7563   2
  -5   2   5 54.9177 17.8681   2
  -5   2   5 67.2663 16.8861   2
   4  -2  -5 231.731 24.5704   2
   4  -2  -5 262.947 25.6829   3
  -4  -2   5 249.859 26.6268   2
   4  -2  -5 228.438 26.2496   2
  -4  -2   5 246.708 26.0264   2
   4   2  -5 203.412 23.3663   2
   4   2  -5 237.181 27.6368   2
  -4   2   5 224.749 23.4692   2
  -4   2   5 254.531 29.8532   2
   3  -2  -5 121.655 19.9787   2
  -3  -2   5 122.587 19.7700   2
   3  -2  -5 115.245 18.3580   2
  -3  -2   5 121.279 19.6440   2
   3  -2  -5 120.265 19.5690   3
   3   2  -5 119.762 18.7151   2
   3   2  -5 116.034 19.8772   2
  -3   2   5 128.415 20.2329   2
  -3   2   5 154.742 23.2204   2
  -2  -2   5 201.787 20.0810   2
  -2  -2   5 174.254 19.9979   2
   2  -2  -5 180.423 20.1275   2
   2  -2  -5 156.189 17.3232   2
  -2   2   5 154.684 21.6123   2
   2   2  -5 191.085 20.6086   2
  -2   2   5 174.352 20.8385   2
   2   2  -5 194.149 20.2227   2
   1  -2  -5 205.705 20.6139   2
  -1  -2   5 199.810 19.0565   2
  -1  -2   5 184.291 20.8540   2
   1  -2  -5 195.960 18.7295   2
  -1   2   5 208.863 22.0620   2
   1   2  -5 247.538 20.8992   2
   1   2  -5 204.377 20.8798   2
  -1   2   5 200.588 20.1766   2
   0  -2  -5 153.090 19.5040   2
   0  -2  -5 127.788 16.6779   2
   0  -2   5 130.148 15.6566   2
   0   2  -5 150.810 19.2561   2
   0   2   5 131.098 17.3366   2
   0   2  -5 140.363 17.4005   2
   0   2   5 124.862 18.8266   2
  -1  -2  -5 54.4413 12.6458   2
   1  -2   5 26.1852 12.6295   2
  -1  -2  -5 48.3637 13.8521   2
   1  -2   5 38.6854 11.0835   2
   1   2   5 44.6188 11.6910   2
   1   2   5 32.4336 13.9143   2
  -1   2  -5 35.6795 11.2451   2
  -2  -2  -5 18.0622 10.9586   2
  -2  -2  -5 42.7089 11.8609   2
   2  -2   5 1.92254 11.6625   2
   2  -2   5 29.3882 10.5299   2
  -2   2  -5 20.6429 8.80517   2
  -2   2  -5 0.99438 11.1260   2
   2   2   5 6.34756 9.40422   2
   2   2   5 11.6465 13.2425   2
   3  -2   5 38.3278 12.5530   2
  -3  -2  -5 53.2733 14.1864   2
   3  -2   5 28.4075 15.9906   2
  -3  -2  -5 46.1271 16.7578   2
  -3   2  -5 46.4343 16.4485   2
   3   2   5 73.6071 20.2566   2
  -3   2  -5 62.4490 15.3514   2
   3   2   5 42.7543 12.6913   2
   4  -2   5 6.90925 11.5610   2
  -4  -2  -5 9.33354 11.0066   2
   4  -2   5 2.61018 13.7071   2
  -4  -2  -5 -2.2719 12.4148   2
   4   2   5 -9.8788 13.3096   2
  -4   2  -5 8.25129 8.41337   2
  -5  -2  -5 8.24601 11.5056   2
   5  -2   5 45.2579 20.8984   2
   5   2   5 76.6328 25.3939   2
  -5   2  -5 43.4391 13.9563   2
  -6  -2  -5 27.6807 16.3520   2
  -6  -2  -5 13.2790 6.43471   3
   6  -2   5 20.8467 23.3213   2
  -6   2  -5 4.48966 14.3151   2
   6   2   5 6.71350 21.0056   2
  -6   2  -5 32.4280 11.6430   3
  -7  -2  -5 97.7384 25.4793   2
   7  -2   5 168.284 35.1576   2
  -7   2  -5 166.970 30.5687   2
   7   2   5 168.664 35.9398   2
  -7   2  -5 162.637 23.3626   3
  -8  -2  -5 21.8822 16.0710   2
   8  -2   5 -7.9571 21.1750   2
  -8   2  -5 -14.880 13.7396   2
   8   2   5 21.8988 19.5181   2
  -8   2  -5 -1.5007 10.7467   3
   9  -2   5 -10.139 22.9254   2
  -9  -2  -5 36.3196 21.3826   2
   9   2   5 14.6818 28.1610   2
  -9   2  -5 35.1067 12.9462   3
  -9   2  -5 13.2707 21.1463   2
 -10  -3   5 -15.855 15.1896   2
  10  -3  -5 -14.213 19.7519   2
 -10   3   5 -25.462 14.4091   2
  10   3  -5 -29.385 16.3889   2
   9  -3  -5 13.0865 20.5224   2
   9   3  -5 28.0399 22.8614   2
   9   3  -5 10.4869 12.0143   3
  -9   3   5 -3.4616 15.8797   2
   8  -3  -5 -13.694 16.5174   2
  -8  -3   5 -0.5416 13.9490   2
   8   3  -5 -9.3053 16.2046   2
  -8   3   5 8.95513 17.5156   2
   8   3  -5 -12.946 9.07057   3
  -7  -3   5 -9.1198 11.7610   2
   7  -3  -5 -4.2390 15.0958   2
   7   3  -5 -21.552 8.55775   3
  -7   3   5 -5.2703 13.6480   2
   7   3  -5 -7.4725 14.7152   2
   6  -3  -5 -15.691 11.1964   2
   6  -3  -5 -0.0328 11.2091   3
  -6  -3   5 -1.5931 12.3564   2
  -6  -3   5 -14.668 12.6946   2
   6   3  -5 18.6115 17.4916   2
  -6   3   5 2.70590 12.1700   2
  -5  -3   5 49.4952 16.0040   2
   5  -3  -5 28.9866 15.0293   3
   5  -3  -5 11.6973 12.9548   2
  -5  -3   5 46.9629 18.9867   2
   5  -3  -5 40.5900 17.2619   2
  -5   3   5 59.4217 17.6023   2
   5   3  -5 31.8215 17.3644   2
   5   3  -5 39.7116 14.1133   2
   4  -3  -5 82.5053 16.5202   2
  -4  -3   5 85.9268 18.0744   2
  -4  -3   5 98.7490 19.1845   2
   4  -3  -5 99.6652 20.2543   2
   4  -3  -5 72.0309 17.9181   3
   4   3  -5 94.7120 20.3918   2
   4   3  -5 80.3353 19.4272   2
  -4   3   5 84.6303 19.9373   2
  -4   3   5 84.8320 17.9513   2
  -3  -3   5 7.39454 10.5919   2
   3  -3  -5 4.93848 8.21280   2
   3  -3  -5 1.22517 9.27886   2
  -3  -3   5 -3.2410 9.66541   2
   3  -3  -5 11.3815 11.3418   3
  -3   3   5 4.40060 10.6482   2
   3   3  -5 -0.6364 8.12257   2
   3   3  -5 7.78284 9.79965   2
  -3   3   5 13.9685 11.3426   2
   2  -3  -5 173.895 19.1534   2
   2  -3  -5 159.464 18.6405   3
   2  -3  -5 164.846 18.6381   2
  -2  -3   5 160.562 20.0283   2
  -2  -3   5 199.384 22.5182   2
  -2   3   5 161.297 21.3663   2
  -2   3   5 170.738 22.3315   2
   2   3  -5 172.345 19.5939   2
   2   3  -5 157.032 19.8904   2
   1  -3  -5 455.394 25.7154   2
   1  -3  -5 503.597 27.5955   2
  -1  -3   5 441.665 28.0244   2
  -1  -3   5 495.033 27.0369   2
   1   3  -5 455.321 28.1652   2
   1   3  -5 477.373 26.9448   2
  -1   3   5 460.747 27.4311   2
  -1   3   5 468.188 30.3201   2
   0  -3  -5 1.07756 7.09669   2
   0  -3   5 9.82523 9.68395   2
   0  -3   5 20.8416 9.22658   2
   0  -3  -5 9.85494 9.27142   2
   0   3   5 16.0617 11.3479   2
   0   3   5 1.87340 7.81848   2
   0   3  -5 16.0729 8.92548   2
   0   3  -5 3.07105 9.40563   2
  -1  -3  -5 0.43746 8.38097   2
   1  -3   5 5.51418 8.28868   2
  -1  -3  -5 2.28439 7.57037   2
   1  -3   5 -8.0232 8.34955   2
  -1   3  -5 -1.1678 9.28912   2
  -1   3  -5 1.35672 8.06781   2
   1   3   5 8.35266 11.3999   2
   1   3   5 9.97274 6.69419   2
  -2  -3  -5 649.390 36.4134   2
   2  -3   5 619.821 37.8153   2
  -2  -3  -5 643.407 31.5828   2
   2  -3   5 638.360 31.8621   2
  -2   3  -5 634.183 37.6319   2
  -2   3  -5 625.496 32.9322   2
   2   3   5 628.174 38.5439   2
   2   3   5 622.969 32.7401   2
  -3  -3  -5 351.995 31.2362   2
   3  -3   5 307.613 32.8090   2
  -3  -3  -5 346.331 26.8243   2
   3  -3   5 371.312 27.3795   2
  -3   3  -5 335.652 27.8849   2
  -3   3  -5 413.784 33.6471   2
   3   3   5 351.223 33.8515   2
   3   3   5 323.436 25.4927   2
  -4  -3  -5 22.9610 13.1046   2
   4  -3   5 59.1843 20.1327   2
  -4  -3  -5 75.2584 20.1042   2
   4  -3   5 46.7757 15.1879   2
   4   3   5 29.1687 20.1526   2
  -4   3  -5 45.8879 16.1037   2
  -5  -3  -5 277.924 30.2955   2
   5  -3   5 302.672 39.9196   2
   5   3   5 209.185 35.8226   2
  -5   3  -5 265.392 33.5785   2
  -6  -3  -5 29.6411 15.5382   2
   6  -3   5 -4.5453 17.4791   2
  -6   3  -5 -4.9646 9.90158   3
  -6   3  -5 4.55198 13.7732   2
   6   3   5 19.1226 22.3222   2
   7  -3   5 234.002 39.9109   2
  -7  -3  -5 195.451 30.8915   2
  -7   3  -5 228.468 26.9019   3
   7   3   5 189.036 39.9734   2
   8  -3   5 32.9832 25.7362   2
  -8  -3  -5 7.57581 15.5196   2
  -8   3  -5 2.39009 14.5153   2
  -8   3  -5 -5.2505 11.7910   3
   8   3   5 -15.746 20.2605   2
   9  -3   5 32.9085 25.6152   2
  -9  -3  -5 49.6728 22.8793   2
  -9   3  -5 31.8612 14.4438   3
   9   3   5 20.9785 32.4309   2
  -9   3  -5 38.4157 19.1356   2
 -10  -4   5 11.9679 20.7003   2
  10  -4  -5 -12.830 18.4633   2
 -10   4   5 -12.444 15.5169   2
  10   4  -5 14.8449 20.6096   2
  -9  -4   5 -20.932 13.5424   2
   9  -4  -5 10.0825 23.3099   2
   9   4  -5 12.2179 13.0218   3
  -9   4   5 -2.9704 13.8961   2
   9   4  -5 5.71170 23.9459   2
   8  -4  -5 -7.0982 15.2629   2
  -8  -4   5 -2.4154 14.1172   2
   8   4  -5 12.0271 10.3252   3
   8   4  -5 17.1392 19.6838   2
   7  -4  -5 51.4646 22.6742   2
  -7  -4   5 32.4059 17.3628   2
   7   4  -5 78.1474 15.3319   3
  -7   4   5 34.7809 19.7074   2
   7   4  -5 28.0094 20.9465   2
  -6  -4   5 48.8735 19.4611   2
  -6  -4   5 34.6131 15.2336   2
   6  -4  -5 12.7110 15.9005   2
   6   4  -5 42.1636 19.2924   2
  -6   4   5 74.9017 21.6816   2
   5  -4  -5 88.7421 22.2067   2
   5  -4  -5 123.725 21.2231   2
  -5  -4   5 92.3856 20.8323   2
  -5  -4   5 87.4730 20.1648   2
   5  -4  -5 90.3707 20.1513   3
   5   4  -5 92.5226 23.0167   2
   5   4  -5 91.2434 19.5881   2
  -5   4   5 90.7778 22.3829   2
  -4  -4   5 -11.612 7.97658   2
   4  -4  -5 13.4773 10.2102   3
   4  -4  -5 -1.6033 9.37004   2
   4  -4  -5 31.0138 13.0601   2
  -4  -4   5 27.9301 13.6835   2
  -4   4   5 -3.2830 11.2173   2
   4   4  -5 15.9646 12.8539   2
   4   4  -5 6.33508 11.7108   2
  -4   4   5 4.91313 10.6762   2
   3  -4  -5 202.984 21.0340   2
  -3  -4   5 219.041 21.2331   2
  -3  -4   5 197.882 20.3974   2
   3  -4  -5 200.032 21.7166   2
   3  -4  -5 198.043 26.2707   3
   3   4  -5 198.496 22.7985   2
  -3   4   5 205.247 23.6237   2
   3   4  -5 224.484 21.5543   2
  -3   4   5 191.668 22.9568   2
  -2  -4   5 111.256 17.2662   2
  -2  -4   5 73.6710 14.4235   2
   2  -4  -5 103.289 18.8201   3
   2  -4  -5 103.494 16.1708   2
   2  -4  -5 96.1748 15.0910   2
  -2   4   5 124.831 19.0066   2
  -2   4   5 81.5357 16.3020   2
   2   4  -5 91.4230 15.3052   2
   2   4  -5 80.6600 15.3182   2
   1  -4  -5 417.761 29.3273   3
   1  -4  -5 419.731 23.9721   2
   1  -4  -5 423.649 25.3546   2
  -1  -4   5 444.786 24.8988   2
   1   4  -5 422.279 27.4628   2
  -1   4   5 435.203 27.3443   2
  -1   4   5 450.332 29.6218   2
   1   4  -5 424.607 26.5549   2
   0  -4  -5 251.124 20.2974   2
   0  -4   5 230.902 18.2690   2
   0  -4  -5 248.700 20.7945   3
   0  -4   5 226.469 22.0065   2
   0  -4  -5 239.131 19.8533   2
   0   4  -5 261.516 19.8249   2
   0   4   5 224.332 23.7303   2
   0   4  -5 282.432 23.7684   2
   0   4   5 232.570 20.1518   2
  -1  -4  -5 464.359 27.6957   2
   1  -4   5 477.120 26.4539   2
  -1  -4  -5 452.989 26.1293   3
   1  -4   5 457.012 29.0206   2
  -1  -4  -5 487.186 25.4166   2
  -1   4  -5 451.329 26.7980   2
   1   4   5 409.991 32.0239   2
   1   4   5 480.116 26.9398   2
   2  -4   5 -4.9490 6.43532   2
   2  -4   5 21.2869 14.7566   2
  -2  -4  -5 -4.0948 8.56564   2
  -2  -4  -5 8.92445 8.22973   2
   2   4   5 9.52322 12.1339   2
   2   4   5 8.01716 9.53347   2
  -2   4  -5 -4.3009 9.07520   2
  -2   4  -5 -11.873 6.80233   2
   3  -4   5 102.850 17.5016   2
  -3  -4  -5 144.546 22.5969   2
  -3  -4  -5 106.431 16.9602   2
   3  -4   5 109.600 21.7660   2
   3   4   5 141.399 25.0545   2
  -3   4  -5 123.940 20.3333   2
   3   4   5 96.3421 17.8341   2
  -3   4  -5 109.379 21.9793   2
  -4  -4  -5 54.0072 9.53387   3
  -4  -4  -5 57.1994 19.2013   2
  -4  -4  -5 57.6752 15.5591   2
   4  -4   5 55.0473 14.8194   2
   4  -4   5 56.5867 20.7805   2
   4   4   5 56.4879 21.4885   2
  -4   4  -5 90.1492 19.8220   2
  -5  -4  -5 -2.2857 3.52734   3
  -5  -4  -5 -13.987 7.90660   2
   5  -4   5 13.4174 16.6670   2
   5   4   5 2.59378 12.6882   2
  -5   4  -5 -11.259 9.22391   2
  -6  -4  -5 4.49185 12.6469   2
   6  -4   5 12.1276 21.7661   2
  -6   4  -5 4.53126 15.1404   3
   6   4   5 -6.9326 18.1662   2
  -6   4  -5 13.3936 15.5653   2
   7  -4   5 2.96571 20.4962   2
  -7  -4  -5 7.75296 14.2693   2
  -7   4  -5 5.27375 15.2621   3
   7   4   5 26.1560 25.9375   2
  -8  -4  -5 10.4697 17.6900   2
   8  -4   5 47.7060 28.4361   2
  -8   4  -5 42.3482 19.6361   2
  -8   4  -5 30.4518 16.5745   3
   8   4   5 4.26144 25.7559   2
   9  -4   5 -16.756 17.9711   2
  -9  -4  -5 42.5468 25.8681   2
  -9   4  -5 33.0096 18.9911   3
   9   4   5 42.2917 31.8209   2
  -9   4  -5 44.7793 18.9663   2
 -10  -5   5 18.9750 22.6646   2
  10  -5  -5 -8.3481 17.4521   2
  10   5  -5 70.9571 28.0496   2
 -10   5   5 3.89365 13.7426   2
   9  -5  -5 37.5189 21.9518   2
  -9  -5   5 24.7017 19.8020   2
  -9   5   5 25.2671 20.3227   2
   9   5  -5 34.7205 10.8638   3
   9   5  -5 37.6032 23.5522   2
  -8  -5   5 136.190 28.7545   2
   8  -5  -5 165.981 33.5663   2
  -8   5   5 104.826 29.7087   2
   8   5  -5 114.289 30.9004   2
   8   5  -5 135.394 17.9965   3
  -7  -5   5 27.7170 20.4826   2
   7  -5  -5 31.3842 20.5693   2
  -7   5   5 41.7497 19.4538   2
   7   5  -5 24.1742 21.0063   2
  -6  -5   5 6.89628 15.5265   2
   6  -5  -5 11.0723 13.6827   2
  -6  -5   5 -0.8383 13.5028   2
  -6   5   5 -12.313 11.0028   2
   6   5  -5 24.6673 17.1291   2
   5  -5  -5 333.010 30.3973   2
  -5  -5   5 325.506 32.3185   2
  -5  -5   5 281.982 30.3398   2
   5  -5  -5 389.851 34.8501   2
   5   5  -5 338.585 34.4892   2
   5   5  -5 332.836 29.3930   2
  -5   5   5 367.486 34.4765   2
   4  -5  -5 87.5001 20.3805   3
  -4  -5   5 81.3805 17.5238   2
  -4  -5   5 65.3853 17.8551   2
   4  -5  -5 93.7545 17.0986   2
   4  -5  -5 86.0126 17.4764   2
  -4   5   5 79.1398 19.6987   2
   4   5  -5 85.2371 18.6912   2
   4   5  -5 66.9109 18.3573   2
   3  -5  -5 393.600 26.8938   2
  -3  -5   5 407.131 26.6818   2
   3  -5  -5 405.751 37.3269   3
  -3  -5   5 411.627 25.6394   2
   3  -5  -5 434.122 29.7322   2
   3   5  -5 432.209 28.1819   2
  -3   5   5 402.403 31.0351   2
  -3   5   5 421.156 31.7773   2
   3   5  -5 415.673 29.5126   2
  -2  -5   5 39.2136 9.59997   2
  -2  -5   5 56.0910 13.7403   2
   2  -5  -5 31.0453 13.1729   3
   2  -5  -5 44.9494 11.8946   2
   2  -5  -5 61.4693 12.1789   2
  -2   5   5 59.5353 14.9340   2
   2   5  -5 57.2071 13.3469   2
   2   5  -5 41.1791 11.7132   2
  -2   5   5 52.1878 13.3709   2
  -1  -5   5 1194.56 36.0345   2
   1  -5  -5 1172.15 48.7086   3
   1  -5  -5 1259.98 39.4951   2
   1  -5  -5 1191.44 39.7142   2
  -1  -5   5 1191.22 37.2383   2
  -1   5   5 1187.00 43.5560   2
   1   5  -5 1205.28 41.5849   2
  -1   5   5 1167.79 46.1380   2
   1   5  -5 1218.56 44.0405   2
   0  -5  -5 243.021 22.4713   3
   0  -5  -5 271.846 20.6144   2
   0  -5  -5 263.977 18.1310   2
   0  -5   5 249.619 19.8389   2
   0   5   5 235.399 19.7235   2
   0   5  -5 255.829 22.7243   2
   0   5   5 237.311 23.5723   2
   0   5  -5 248.713 19.5225   2
  -1  -5  -5 85.8345 12.4721   2
   1  -5   5 78.9782 15.4490   2
  -1  -5  -5 72.1159 14.1469   3
  -1  -5  -5 115.161 16.8594   2
   1  -5   5 98.7971 14.1119   2
  -1   5  -5 94.9397 14.9286   2
   1   5   5 105.608 15.4243   2
   1   5   5 77.1894 18.7856   2
  -2  -5  -5 193.279 20.6526   2
   2  -5   5 146.644 21.0228   2
  -2  -5  -5 199.834 18.8939   3
   2  -5   5 175.089 18.1025   2
  -2  -5  -5 208.652 18.2889   2
   2   5   5 175.640 19.9991   2
  -2   5  -5 179.191 24.6045   2
  -2   5  -5 175.684 20.1412   2
  -3  -5  -5 45.5174 12.0988   2
  -3  -5  -5 23.7127 8.73218   3
   3  -5   5 36.9640 12.2046   2
   3  -5   5 34.2707 15.8527   2
  -3  -5  -5 37.3972 12.8857   2
  -3   5  -5 44.2616 16.6609   2
   3   5   5 32.3993 17.5491   2
  -3   5  -5 24.9943 14.2120   2
   3   5   5 41.7057 13.3882   2
   4  -5   5 2.67869 10.0483   2
  -4  -5  -5 4.29469 10.5763   2
  -4  -5  -5 6.23287 5.71363   3
  -4  -5  -5 2.07149 11.1674   2
   4  -5   5 1.12192 13.4170   2
  -4   5  -5 5.15893 8.67821   2
   4   5   5 18.0285 17.3893   2
   5  -5   5 70.2116 23.1735   2
  -5  -5  -5 51.3004 20.2153   2
  -5  -5  -5 97.0101 18.6247   2
   5   5   5 94.6834 26.9908   2
  -5   5  -5 74.2466 20.7575   3
  -5   5  -5 101.759 21.2402   2
   6  -5   5 -1.6105 18.3952   2
  -6  -5  -5 20.4522 14.6921   2
   6   5   5 38.0057 24.8313   2
  -6   5  -5 34.7802 16.7047   2
  -6   5  -5 58.7192 17.5024   3
   7  -5   5 53.2933 25.9779   2
  -7  -5  -5 8.34939 19.2992   2
  -7   5  -5 26.2008 19.9345   3
  -7   5  -5 22.8382 17.7148   2
  -8  -5  -5 -25.382 27.3621   2
   8  -5   5 26.2465 27.0032   2
  -8   5  -5 66.0177 21.8354   2
  -8   5  -5 60.6929 20.5458   3
   8   5   5 73.2385 32.8404   2
   9  -6  -5 3.09300 17.6449   2
  -9  -6   5 2.13627 15.6036   2
  -9   6   5 -10.262 15.5836   2
   9   6  -5 5.58403 19.7771   2
   8  -6  -5 75.0476 28.1756   2
  -8  -6   5 47.4107 17.9505   2
   8   6  -5 78.2890 14.6223   3
  -8   6   5 121.070 28.7418   2
   8   6  -5 112.137 29.2316   2
   7  -6  -5 98.0381 25.0565   2
  -7  -6   5 127.928 24.2872   2
  -7  -6   5 64.4731 20.4819   2
  -7   6   5 101.909 27.6173   2
   7   6  -5 129.063 29.9967   2
   6  -6  -5 -5.8511 12.1285   2
  -6  -6   5 8.33489 15.5572   2
  -6  -6   5 28.1777 18.3012   2
   6   6  -5 -16.464 12.2215   2
  -6   6   5 31.1255 16.8263   2
   5  -6  -5 457.952 33.4735   2
  -5  -6   5 457.605 32.5016   2
  -5  -6   5 463.966 34.2528   2
   5  -6  -5 457.317 36.2627   2
   5   6  -5 444.253 39.7057   2
  -5   6   5 452.266 38.9742   2
  -4  -6   5 33.6852 12.0332   2
  -4  -6   5 20.4651 11.6194   2
   4  -6  -5 17.3363 11.8375   2
   4  -6  -5 22.9744 11.5811   2
  -4   6   5 35.0419 14.8046   2
  -4   6   5 24.6432 14.0076   2
   4   6  -5 25.3942 13.5788   2
   3  -6  -5 342.870 23.4956   2
  -3  -6   5 346.788 21.7076   2
  -3  -6   5 354.683 21.3013   2
   3  -6  -5 370.437 31.2414   3
   3  -6  -5 333.000 25.7827   2
   3   6  -5 317.547 28.3084   2
   3   6  -5 336.997 26.0460   2
  -3   6   5 334.435 29.1211   2
  -2  -6   5 59.7849 9.11370   2
   2  -6  -5 68.1554 11.8107   2
  -2  -6   5 75.5685 10.2675   2
   2  -6  -5 62.0540 12.6311   2
   2   6  -5 72.5145 14.0661   2
   2   6  -5 52.5253 14.1256   2
  -2   6   5 82.2422 16.8329   2
  -2   6   5 64.0021 15.4091   2
   1  -6  -5 311.772 19.6401   2
  -1  -6   5 333.484 16.8395   2
   1  -6  -5 325.343 28.6498   3
   1  -6  -5 321.884 20.0211   2
  -1  -6   5 319.807 15.5971   2
   1   6  -5 295.392 23.5354   2
  -1   6   5 353.517 26.2998   2
  -1   6   5 323.882 23.8905   2
   1   6  -5 346.195 22.4556   2
   0  -6   5 56.4928 9.24670   2
   0  -6  -5 47.4086 9.38948   2
   0  -6  -5 52.3306 14.2990   3
   0  -6   5 36.1915 9.20378   2
   0   6  -5 45.4884 10.5461   2
   0   6   5 40.6959 13.2517   2
   0   6  -5 48.2777 13.0716   2
   0   6   5 46.7130 12.1218   2
  -1  -6  -5 62.5777 12.0185   2
  -1  -6  -5 40.4638 12.0069   3
  -1  -6  -5 34.7665 8.53920   2
   1  -6   5 43.4519 12.2232   2
  -1   6  -5 48.9469 14.0227   2
   1   6   5 40.1617 15.7549   2
  -1   6  -5 40.4309 11.3602   2
   1   6   5 53.8776 12.1564   2
  -2  -6  -5 74.8175 14.3753   3
  -2  -6  -5 85.8184 13.9227   2
  -2  -6  -5 70.4359 13.1523   2
   2  -6   5 79.2093 17.3838   2
   2  -6   5 82.8474 14.6095   2
   2   6   5 94.3837 16.0508   2
  -2   6  -5 79.9432 16.7300   2
  -2   6  -5 69.9180 17.5649   2
  -3  -6  -5 4.07965 9.82547   2
  -3  -6  -5 16.6053 8.22480   3
   3  -6   5 16.5465 9.85003   2
   3  -6   5 -8.2773 9.78073   2
  -3  -6  -5 18.0205 9.01747   2
  -3   6  -5 10.9245 15.1203   2
   3   6   5 20.7700 11.0475   2
   3   6   5 10.0404 15.3257   2
   4  -6   5 34.1173 19.3151   2
   4  -6   5 16.6599 12.5288   2
  -4  -6  -5 4.52580 10.1943   2
  -4  -6  -5 33.8081 7.74897   3
  -4  -6  -5 25.6905 16.4521   2
   4   6   5 43.0390 19.7017   2
  -4   6  -5 21.0641 13.8676   2
  -5  -6  -5 40.2271 20.9116   2
  -5  -6  -5 63.6312 16.3679   2
   5  -6   5 76.0380 24.1827   2
  -5   6  -5 72.3495 21.4374   3
  -5   6  -5 67.7645 20.3481   2
   5   6   5 49.1169 22.0140   2
  -6  -6  -5 290.474 28.7081   2
   6  -6   5 253.304 40.3444   2
   6   6   5 269.382 40.5592   2
  -6   6  -5 248.072 35.6386   2
  -6   6  -5 285.157 34.8978   3
   7  -6   5 11.8639 22.3082   2
  -7  -6  -5 17.8606 20.1782   2
  -7   6  -5 39.6179 19.7057   2
  -7   6  -5 7.12224 17.4202   3
  -8  -6  -5 15.2198 16.8983   2
   8  -6   5 5.80725 27.4782   2
   8   6   5 71.3172 31.3512   2
  -8   6  -5 -2.2880 13.9172   3
  -8   6  -5 28.4060 17.7772   2
  -9  -7   5 71.3301 20.5844   2
   9  -7  -5 35.3245 26.1008   2
   9   7  -5 45.2486 26.1198   2
  -9   7   5 50.2088 25.5052   2
   8  -7  -5 103.153 27.1830   2
  -8  -7   5 61.6670 19.9127   2
   8   7  -5 109.566 30.0861   2
  -8   7   5 58.5934 24.9144   2
   8   7  -5 74.6997 14.7164   3
  -7  -7   5 19.3887 16.6849   2
   7  -7  -5 32.4786 17.8833   2
  -7   7   5 43.3813 19.4739   2
   7   7  -5 54.9932 22.6918   2
  -6  -7   5 84.6807 19.2294   2
   6  -7  -5 81.1706 22.1971   2
  -6  -7   5 79.8772 18.0800   2
  -6   7   5 89.4615 23.1016   2
   6   7  -5 62.8126 22.2096   2
   5  -7  -5 157.700 25.4269   2
   5  -7  -5 184.520 24.4665   2
  -5  -7   5 169.807 21.2233   2
  -5  -7   5 155.574 18.0360   2
   5   7  -5 128.751 24.7469   2
  -5   7   5 158.338 26.6908   2
   4  -7  -5 25.6155 12.4330   2
  -4  -7   5 30.2367 9.64920   2
   4  -7  -5 7.14989 11.3829   2
  -4  -7   5 40.2548 10.1223   2
  -4   7   5 29.3892 17.5659   2
   4   7  -5 44.3726 13.7062   2
   3  -7  -5 0.29981 7.39430   2
   3  -7  -5 -2.3824 8.02134   2
   3   7  -5 15.3067 11.8814   2
   3   7  -5 4.97699 7.19644   2
  -3   7   5 -3.3297 9.72169   2
  -3   7   5 11.0757 11.3548   2
   2  -7  -5 134.243 24.7960   3
   2  -7  -5 98.9336 12.8959   2
   2  -7  -5 138.927 15.0521   2
   2   7  -5 151.762 20.0867   2
  -2   7   5 114.048 19.6233   2
  -2   7   5 115.393 19.3168   2
   2   7  -5 173.539 19.7483   2
   1  -7  -5 3.86778 5.94521   2
   1  -7  -5 2.27751 6.34042   2
   1   7  -5 11.2229 9.86638   2
  -1   7   5 -9.1526 9.29665   2
   1   7  -5 1.26666 7.79803   2
  -1   7   5 12.8166 7.72015   2
   0  -7  -5 1.28599 4.99570   2
   0  -7  -5 5.40085 5.15343   2
   0  -7  -5 -3.8795 9.27849   3
   0   7  -5 22.2742 11.8474   2
   0   7  -5 4.27990 8.36059   2
   0   7   5 3.84236 8.60319   2
   0   7   5 -8.4829 5.67207   2
  -1  -7  -5 108.610 12.9645   2
   1  -7   5 106.926 12.8085   2
  -1  -7  -5 112.716 18.7136   3
  -1  -7  -5 100.528 11.3123   2
   1  -7   5 92.0557 11.0024   2
  -1   7  -5 128.600 16.9346   2
   1   7   5 121.006 17.2324   2
  -1   7  -5 138.630 21.3813   2
   1   7   5 106.142 20.1479   2
   2  -7   5 374.227 25.8472   2
  -2  -7  -5 442.580 38.2461   2
  -2  -7  -5 412.358 28.1589   3
  -2  -7  -5 407.889 21.0128   2
   2  -7   5 406.257 23.1409   2
  -2   7  -5 387.653 34.6763   2
   2   7   5 431.061 28.0621   2
  -2   7  -5 460.991 29.2798   2
   3  -7   5 108.337 21.4731   2
  -3  -7  -5 118.537 16.4763   3
  -3  -7  -5 151.703 17.1998   2
  -3  -7  -5 86.6726 16.1826   2
   3  -7   5 121.359 17.8411   2
  -3   7  -5 122.886 24.6216   2
  -3   7  -5 131.535 26.2959   2
   3   7   5 96.7760 23.8446   2
   3   7   5 106.011 19.0862   2
  -4  -7  -5 28.0548 13.0563   2
   4  -7   5 26.4368 16.2414   2
  -4  -7  -5 3.39367 5.97246   3
   4  -7   5 17.8084 14.1176   2
  -4  -7  -5 34.5224 11.9005   2
  -4   7  -5 -4.7127 10.8265   2
   4   7   5 19.8818 17.3711   2
   5  -7   5 121.957 25.3316   2
   5  -7   5 154.627 28.3466   2
  -5  -7  -5 131.819 24.8695   2
   5   7   5 147.508 30.9725   2
  -5   7  -5 143.563 29.3458   3
  -5   7  -5 165.913 26.8174   2
  -6  -7  -5 32.6582 25.9400   2
   6  -7   5 33.0708 24.8308   2
  -6  -7  -5 94.7712 19.4015   2
  -6   7  -5 84.3390 24.1711   3
  -6   7  -5 67.4788 21.4397   2
   6   7   5 66.7768 26.0585   2
   7  -7   5 -32.374 14.4146   2
  -7  -7  -5 -17.107 9.55152   2
  -7   7  -5 8.65659 14.1536   2
   7   7   5 -3.1084 21.2150   2
  -7   7  -5 13.2593 17.5653   3
   8  -7   5 -8.2331 19.5550   2
  -8  -7  -5 10.9722 22.8830   2
   8   7   5 5.42398 28.0006   2
  -8   7  -5 7.64731 18.2539   3
  -8   7  -5 28.6563 19.3333   2
  -9  -8   5 40.7204 20.6188   2
   9  -8  -5 53.6919 22.3194   2
  -9   8   5 53.4865 23.7179   2
   9   8  -5 -10.255 19.5369   2
  -8  -8   5 -13.066 11.7257   2
   8  -8  -5 21.1101 20.4183   2
  -8  -8   5 -16.836 25.0440   2
  -8   8   5 27.5556 18.2151   2
   8   8  -5 3.44179 10.2101   3
  -7  -8   5 2.29515 10.8031   2
  -7  -8   5 27.3707 15.4465   2
   7  -8  -5 34.5041 16.9616   2
   7   8  -5 -4.9632 14.5558   2
  -7   8   5 13.2938 16.2889   2
  -6  -8   5 40.6297 12.1664   2
   6  -8  -5 62.8369 18.5894   2
   6   8  -5 94.3849 22.7702   2
  -6   8   5 88.4963 22.5048   2
  -5  -8   5 84.3971 16.5591   2
  -5  -8   5 66.9067 10.2091   2
   5   8  -5 65.1579 18.3852   2
  -5   8   5 136.530 27.2663   3
  -5   8   5 123.359 23.8632   2
   4  -8  -5 32.9752 12.5570   2
   4  -8  -5 5.84415 8.06701   2
   4   8  -5 17.6372 11.0029   2
  -4   8   5 6.81672 14.6008   2
  -4   8   5 -16.662 13.0492   3
   4   8  -5 -8.7034 8.55676   2
   3  -8  -5 483.275 25.6980   2
   3  -8  -5 493.994 25.8925   2
  -3   8   5 476.699 35.3994   2
   3   8  -5 496.662 29.5684   2
  -3   8   5 511.654 34.4047   2
  -3   8   5 487.105 40.8165   3
   3   8  -5 529.661 32.5507   2
   2  -8  -5 244.417 15.6722   2
   2  -8  -5 263.475 15.7709   2
  -2   8   5 268.758 28.3970   3
  -2   8   5 205.279 23.5690   2
   2   8  -5 226.295 21.7122   2
   2   8  -5 183.148 20.5649   2
  -2   8   5 194.168 22.0590   2
   1  -8  -5 20.7050 14.8594   3
   1  -8  -5 9.04061 4.49751   2
  -1   8   5 16.6137 8.80398   2
  -1   8   5 20.7448 10.6519   2
   1   8  -5 32.7036 10.1944   2
   1   8  -5 16.6345 9.55393   2
   0   8   5 242.710 21.0077   2
   0   8   5 235.644 23.1927   2
   0   8  -5 220.764 22.2063   2
   0   8  -5 204.440 19.0934   2
  -1  -8  -5 18.6002 11.3609   3
  -1   8  -5 -2.9949 7.90519   2
   1   8   5 5.04641 12.3846   2
  -1   8  -5 -1.0687 6.69921   2
   1   8   5 -8.0022 5.90215   2
   2  -8   5 710.067 24.9661   2
  -2  -8  -5 692.183 21.7840   2
   2  -8   5 724.900 27.5560   2
  -2  -8  -5 699.998 21.1947   2
  -2  -8  -5 676.057 36.8302   3
   2   8   5 652.285 45.1794   2
  -2   8  -5 714.038 37.5555   2
  -3  -8  -5 103.009 16.4813   3
   3  -8   5 96.3498 14.3681   2
  -3  -8  -5 78.0761 11.9461   2
   3  -8   5 88.3644 16.6319   2
  -3   8  -5 108.383 20.9045   2
   3   8   5 106.319 17.1558   2
   4  -8   5 44.6969 17.6215   2
   4  -8   5 58.0946 15.4224   2
  -4  -8  -5 29.8954 11.5294   2
  -4  -8  -5 52.5102 12.1378   2
  -4   8  -5 56.7248 16.9469   2
   4   8   5 29.6280 17.3877   2
  -4   8  -5 35.0570 20.8112   3
  -5  -8  -5 51.8251 14.3556   2
   5  -8   5 23.0070 18.6654   2
   5  -8   5 77.4512 17.9875   2
  -5  -8  -5 9.57321 13.9856   2
  -5   8  -5 55.0743 22.8239   3
   5   8   5 66.8732 24.7799   2
  -5   8  -5 78.6736 19.4374   2
   6  -8   5 48.4671 21.5083   2
  -6  -8  -5 68.5189 15.7726   2
   6   8   5 37.2677 24.2009   2
  -6   8  -5 69.2601 23.3496   3
  -6   8  -5 87.6870 22.3079   2
  -7  -8  -5 57.4973 21.7704   2
   7  -8   5 -1.6544 20.5907   2
   7   8   5 61.3409 28.9170   2
  -7   8  -5 83.8707 24.3392   2
  -7   8  -5 57.8961 23.5786   3
  -8  -8  -5 29.6391 24.5599   2
   8  -8   5 38.5712 26.6348   2
  -8   8  -5 20.1372 20.0008   2
  -8   8  -5 26.8890 17.9841   3
   8   8   5 28.7435 27.7555   2
  -8  -9   5 4.54267 11.2658   2
   8  -9  -5 -0.9305 15.9155   2
  -8   9   5 1.98069 14.9834   2
   7  -9  -5 -7.2171 15.4684   2
  -7  -9   5 10.9154 7.80735   2
  -7   9   5 -24.528 11.7087   2
   7   9  -5 4.06225 15.9945   2
   6  -9  -5 35.9602 14.5372   2
   6  -9  -5 59.2629 18.6022   2
  -6   9   5 39.8590 19.0296   2
   6   9  -5 89.8106 22.0677   2
   5  -9  -5 6.55010 9.54852   2
   5  -9  -5 12.6422 9.77567   2
   5   9  -5 -1.4727 13.1751   2
  -5   9   5 10.7437 12.0332   2
  -5   9   5 11.8552 17.2387   3
   4  -9  -5 304.358 23.0488   2
  -4   9   5 334.483 31.8228   2
  -4   9   5 337.298 40.5458   3
   4   9  -5 344.867 31.6925   2
   4   9  -5 339.179 27.6620   2
   3  -9  -5 76.4568 10.5079   2
   3  -9  -5 88.7815 11.3728   2
   3   9  -5 101.107 18.0459   2
  -3   9   5 105.402 20.0547   2
   3   9  -5 72.2409 16.0500   2
  -3   9   5 105.611 25.4250   3
  -3   9   5 91.7200 19.4855   2
  -2   9   5 430.374 39.8497   3
  -2   9   5 364.013 34.8988   2
  -2   9   5 449.670 32.5369   2
   2   9  -5 433.061 26.5319   2
   2   9  -5 445.018 28.0501   2
  -1   9   5 -15.443 7.39940   2
  -1   9   5 -0.8858 13.7632   3
   1   9  -5 -16.147 7.13786   2
  -1   9   5 2.49539 9.62621   2
   1   9  -5 -11.964 5.79300   2
   0  -9  -5 7.50955 13.0494   3
   0   9  -5 -7.4798 8.52506   2
   0   9   5 9.66992 8.21844   2
   0   9  -5 3.85500 7.02459   2
   0   9   5 -3.2327 8.56665   2
   1   9   5 49.1920 11.8644   2
   1   9   5 57.4550 17.2843   2
  -1   9  -5 33.4384 11.3076   2
  -1   9  -5 27.5149 13.0780   2
  -2  -9  -5 247.800 24.6261   3
   2   9   5 198.494 28.9735   2
  -2   9  -5 223.272 25.7812   2
   2   9   5 223.610 26.5369   2
  -2   9  -5 231.100 24.5428   2
   3  -9   5 186.424 16.1736   2
   3  -9   5 140.579 17.5646   2
  -3  -9  -5 143.904 20.2705   3
   3   9   5 165.800 22.9288   2
  -3   9  -5 180.987 24.5021   2
   4  -9   5 107.292 17.2271   2
  -4  -9  -5 131.464 11.9319   2
   4  -9   5 75.3970 16.6964   2
  -4  -9  -5 111.776 11.5019   2
  -4   9  -5 85.2656 20.3423   2
  -4   9  -5 82.8243 22.1147   3
   4   9   5 68.4095 22.1990   2
  -5  -9  -5 6.36162 8.83445   2
   5  -9   5 5.88450 14.8062   2
   5  -9   5 -30.033 22.8388   2
  -5  -9  -5 3.58957 11.0103   2
  -5   9  -5 20.8416 18.3843   3
   5   9   5 3.47043 17.4532   2
  -5   9  -5 20.7599 15.6384   2
   6  -9   5 -0.7951 17.5694   2
  -6  -9  -5 -1.5214 8.88562   2
  -6  -9  -5 -38.264 13.1247   2
   6   9   5 24.4462 19.4999   2
  -6   9  -5 8.57004 17.6632   3
  -6   9  -5 6.11173 14.4606   2
   7  -9   5 55.4591 27.2903   2
  -7  -9  -5 63.0012 19.9278   2
  -7   9  -5 58.7716 22.7239   2
  -7   9  -5 71.3351 25.6996   3
   7   9   5 30.6950 28.2041   2
   8 -10  -5 21.9354 17.7488   2
   8  10  -5 19.5957 20.2024   2
  -8  10   5 -0.9041 16.3845   2
   7 -10  -5 25.5748 14.4283   2
  -7  10   5 -0.4144 19.8486   2
   7  10  -5 -0.8323 14.3515   2
   6 -10  -5 15.7368 12.5904   2
  -6  10   5 -7.8022 12.3759   2
  -6  10   5 -15.121 15.0329   3
   6  10  -5 -0.1767 12.1785   2
   5 -10  -5 32.2975 12.0437   2
   5 -10  -5 40.2305 11.2696   2
  -5  10   5 82.7028 25.7634   3
  -5  10   5 12.3554 13.1268   2
   4 -10  -5 8.45060 7.76475   2
   4  10  -5 11.0045 12.4784   2
  -4  10   5 8.40769 12.9507   2
   4  10  -5 14.3496 13.2489   2
  -4  10   5 48.2462 21.3493   3
   3  10  -5 113.549 18.8188   2
  -3  10   5 134.570 28.9078   3
   3  10  -5 122.409 18.2581   2
  -2  10   5 16.1649 10.6944   2
   2  10  -5 -3.7219 8.31269   2
  -2  10   5 -19.444 12.7412   3
  -2  10   5 3.87897 12.0549   2
   2  10  -5 16.4222 8.81786   2
   1  10  -5 102.099 14.8096   2
  -1  10   5 44.3634 15.2935   2
  -1  10   5 77.6181 16.4086   2
  -1  10   5 75.0626 22.1457   3
   1  10  -5 62.3755 13.8139   2
   0  10   5 424.521 32.5955   2
   0  10  -5 414.737 30.4204   2
   0  10   5 422.020 28.3876   2
   0  10  -5 401.164 25.2253   2
  -1 -10  -5 35.1583 14.8622   3
   1  10   5 42.4576 12.8126   2
  -1  10  -5 45.5694 13.8835   2
  -1  10  -5 33.1249 12.0277   2
   1  10   5 53.8271 17.0459   2
   2  10   5 24.4995 10.8119   2
  -2  10  -5 -9.6711 11.7888   2
   2  10   5 -16.936 11.4264   2
  -2  10  -5 4.13280 9.55733   2
  -3  10  -5 8.12108 11.8983   3
  -3  10  -5 13.8160 10.3855   2
   3  10   5 51.7631 19.9439   2
   4 -10   5 712.457 36.0779   2
   4  10   5 783.606 51.9241   2
  -4  10  -5 751.376 47.1334   2
  -4  10  -5 759.478 57.7375   3
   5 -10   5 5.58586 13.9829   2
   5 -10   5 -16.761 10.5271   2
   5  10   5 5.56222 18.1663   2
  -5  10  -5 10.5588 16.0868   3
  -5  10  -5 1.63591 12.9219   2
  -6 -10  -5 44.6606 9.43610   2
   6 -10   5 126.096 31.7745   2
   6 -10   5 72.9860 21.4729   2
   6  10   5 73.1313 27.9488   2
  -6  10  -5 72.1163 24.7811   3
  -7 -10  -5 19.0407 11.4532   2
   7 -10   5 4.24494 20.3245   2
   7  10   5 -12.404 19.4066   2
  -7  10  -5 5.97002 20.5476   3
  -7  10  -5 3.78305 14.6471   2
   7 -11  -5 15.2037 11.4956   2
  -7  11   5 -1.6946 13.8754   2
   7  11  -5 10.8930 15.9753   2
   6 -11  -5 166.666 17.7352   2
   6 -11  -5 119.607 18.2096   2
  -6  11   5 159.735 28.2369   2
   6  11  -5 158.968 28.1904   2
  -6  11   5 148.562 32.6118   3
   5 -11  -5 5.71419 5.71194   2
   5 -11  -5 -4.6686 7.70193   2
   5  11  -5 5.71300 11.2697   2
  -5  11   5 3.75453 11.7705   2
  -5  11   5 -8.1476 16.4539   3
   4  11  -5 141.733 23.6082   2
   4  11  -5 147.154 21.9793   2
  -4  11   5 130.018 31.4863   3
  -4  11   5 148.957 25.0322   2
  -3  11   5 39.2234 14.7514   2
   3  11  -5 32.5242 12.2409   2
  -3  11   5 30.4679 21.4440   3
   3  11  -5 10.9699 10.4709   2
  -2  11   5 0.43849 12.2284   2
   2  11  -5 -3.3407 8.22690   2
  -2  11   5 8.23243 16.4456   3
   2  11  -5 -5.7912 6.90223   2
  -1  11   5 15.7597 17.9899   3
   1  11  -5 0.02479 9.01462   2
  -1  11   5 -10.741 9.33646   2
   1  11  -5 7.20809 6.85917   2
   0  11   5 429.254 31.7004   2
   0  11   5 457.573 38.6440   3
   0  11  -5 376.693 24.6175   2
   0  11  -5 369.469 29.1240   2
   0  11   5 383.022 27.2475   2
  -1  11  -5 18.4604 12.9064   2
  -1  11  -5 34.5715 11.8424   2
   1  11   5 37.8038 14.1370   2
   2  11   5 105.343 16.3696   2
  -2  11  -5 92.5101 17.9373   2
  -2  11  -5 80.4142 26.5566   3
  -2  11  -5 73.8300 19.3766   2
  -3  11  -5 -8.4327 17.4176   3
  -3  11  -5 -1.4246 8.26719   2
   3  11   5 -28.363 10.0479   2
  -4  11  -5 -1.3871 9.71930   2
  -4  11  -5 -14.175 15.0742   3
   4  11   5 5.42512 18.1827   2
   5 -11   5 6.01209 8.88927   2
   5 -11   5 13.0596 14.1294   2
  -5  11  -5 4.88881 14.8376   2
  -5  11  -5 24.7138 17.5356   3
   5  11   5 -5.4870 17.5417   2
  -6  11  -5 21.0080 19.5187   3
  -6  11  -5 20.6445 14.6234   2
   6  11   5 32.1552 22.2676   2
   7  12  -5 32.7298 13.6448   3
  -7  12   5 -18.905 13.8824   2
   7  12  -5 5.43232 15.7557   2
   6  12  -5 20.2418 16.7023   2
  -6  12   5 -1.2881 10.7290   2
  -6  12   5 23.8028 20.6465   3
  -5  12   5 -12.034 11.0199   3
  -5  12   5 26.6186 14.6992   2
   5  12  -5 -12.419 9.35109   2
  -4  12   5 17.4896 19.3773   3
   4  12  -5 -1.4157 9.21355   2
   4  12  -5 35.4013 12.0439   2
  -4  12   5 43.1266 17.8204   2
  -3  12   5 85.3080 30.7468   3
   3  12  -5 68.1830 14.3529   2
   3  12  -5 59.7389 14.5076   2
  -3  12   5 81.3826 17.8517   2
  -2  12   5 143.053 30.6643   3
  -2  12   5 142.331 22.9047   2
  -2  12   5 153.077 23.6207   2
   2  12  -5 158.134 18.7668   2
   2  12  -5 151.673 19.2798   2
  -1  12   5 14.3450 17.6069   3
  -1  12   5 21.1192 12.7150   2
  -1  12   5 8.48273 11.6930   2
   1  12  -5 12.6086 10.6862   2
   1  12  -5 10.7246 8.34276   2
   0  12  -5 -5.3731 9.08883   2
   0  12  -5 -0.6868 6.88561   2
   0  12   5 -14.407 9.11019   2
   0  12   5 16.1662 16.3201   3
  -1  12  -5 7.66637 8.65713   2
   1  12   5 19.8302 10.4317   2
  -1  12  -5 -3.6743 17.0578   3
   1  12   5 0.35209 11.0359   2
   2  12   5 62.7944 15.3593   2
  -2  12  -5 24.4721 15.2831   2
  -2  12  -5 43.5291 24.3112   3
   3  12   5 -29.074 13.6771   2
  -3  12  -5 -7.6033 10.4192   2
  -3  12  -5 17.2503 19.5491   3
  -4  12  -5 14.4224 13.7953   2
   4  12   5 26.9763 14.0071   2
  -4  12  -5 60.7295 26.2485   3
   5  12   5 68.1559 24.9923   2
  -5  12  -5 63.3831 17.2441   2
  -5  12  -5 30.3880 18.8594   3
  -6  12  -5 21.5407 20.0738   3
  -6  12  -5 36.6512 15.5187   2
   6  13  -5 87.8352 24.0416   2
  -6  13   5 27.8588 20.3257   3
   6  13  -5 43.9572 19.1827   3
   5  13  -5 -7.5645 13.7949   3
  -5  13   5 20.9189 15.5962   2
  -5  13   5 -2.0088 14.6180   3
   5  13  -5 -0.6033 12.6660   2
  -4  13   5 34.6857 22.9493   3
   4  13  -5 26.2653 12.1382   2
  -4  13   5 35.8899 16.7416   2
   4  13  -5 42.5463 14.0895   2
  -3  13   5 27.0257 22.3023   3
  -3  13   5 14.1339 14.3953   2
   3  13  -5 8.87142 8.60835   2
   3  13  -5 6.30500 9.93836   2
   2  13  -5 391.539 26.9046   2
   2  13  -5 431.019 27.1984   2
   1  13  -5 6.95959 17.3038   3
   1  13  -5 4.96974 8.06322   2
  -1  13   5 -2.7010 10.6096   2
  -1  13   5 0.71169 13.3642   3
   1  13  -5 -12.634 8.65933   2
  -1  13   5 -6.2768 10.2121   2
   0  13   5 27.0934 13.8288   2
   0  13   5 8.01061 10.0174   2
   0  13  -5 54.6453 11.5480   2
   0  13   5 21.5522 18.5049   3
   0  13  -5 42.2144 12.1330   2
   1  13   5 6.30069 12.6118   2
  -1  13  -5 9.59237 19.3594   3
   1  13   5 25.7123 10.5907   2
  -1  13  -5 8.37192 9.20697   2
  -2  13  -5 43.6388 22.5953   3
  -3  13  -5 11.3906 9.91042   2
  -3  13  -5 5.77504 18.8235   3
  -4  13  -5 -4.7219 19.8361   3
   4  13   5 39.5211 19.2146   2
  -4  13  -5 46.8247 17.0525   2
   5  13   5 -7.8490 22.9815   2
  -5  13  -5 9.92616 18.2400   3
  -5  13  -5 27.5855 13.8144   2
  -5  14   5 -14.058 11.4568   3
   5  14  -5 7.20755 14.3116   2
  -5  14   5 27.8163 16.7062   2
   5  14  -5 16.2726 16.3740   3
   4  14  -5 -1.1222 17.6749   3
  -4  14   5 34.0683 16.2541   2
   4  14  -5 -4.6913 9.10381   2
  -4  14   5 13.4240 21.3906   3
   3  14  -5 78.6872 15.6637   2
   3  14  -5 70.9247 27.2156   3
  -3  14   5 93.4843 19.9479   2
  -3  14   5 49.7305 28.3696   3
  -2  14   5 52.7614 16.2722   2
   2  14  -5 48.9318 11.2312   2
   2  14  -5 60.0979 12.6740   2
  -2  14   5 16.6341 23.3248   3
  -1  14   5 17.6085 19.7182   3
   1  14  -5 0.10999 8.12865   2
  -1  14   5 -1.3869 12.9344   2
   1  14  -5 10.6937 18.5801   3
  -1  14   5 1.82078 12.7331   2
   1  14  -5 -16.947 8.37749   2
   0  14  -5 41.7134 12.5015   2
   0  14   5 32.7720 15.8280   2
   0  14   5 31.7203 14.3287   2
   0  14   5 49.1360 21.6523   3
   0  14  -5 95.2057 28.9568   3
   0  14  -5 57.9819 12.2093   2
   1  14   5 8.52348 12.7209   2
  -1  14  -5 -12.579 7.59109   2
   1  14   5 -12.334 10.3469   2
  -1  14  -5 6.97453 23.1367   3
  -2  14  -5 208.278 41.1066   3
   2  14   5 263.025 38.5051   2
  -2  14  -5 227.013 21.6764   2
  -3  14  -5 62.7628 28.0541   3
  -3  14  -5 52.5130 17.1759   2
   3  14   5 96.1877 22.5636   2
  -4  14  -5 75.0252 19.7303   2
   4  14   5 3.88014 25.6204   2
  -4  14  -5 58.5821 31.4876   3
  -4  15   5 17.7952 16.5280   2
   4  15  -5 64.0320 16.4599   2
  -4  15   5 9.05144 22.0151   3
   3  15  -5 55.6878 12.8353   2
   3  15  -5 32.7935 21.5663   3
  -3  15   5 59.9393 17.5609   2
  -3  15   5 10.5748 24.2441   3
   2  15  -5 9.22683 9.05181   2
   2  15  -5 -12.651 17.2700   3
  -2  15   5 23.8772 21.4781   3
  -2  15   5 34.2673 13.3471   2
   1  15  -5 3.41407 7.53976   2
  -1  15   5 -2.5883 16.6607   3
   1  15  -5 9.23638 18.9942   3
   0  15   5 16.0461 11.1021   2
   0  15  -5 5.56278 20.5416   3
   0  15   5 11.3869 16.4880   3
   0  15  -5 7.64424 7.93375   2
   1  15   5 -21.635 10.8924   2
  -1  15  -5 7.90291 25.3981   3
  -1  15  -5 6.37270 11.8115   2
  -2  15  -5 4.26983 10.2796   2
   2  15   5 -27.192 13.3515   2
  -2  15  -5 11.2519 19.6925   3
  -3  15  -5 29.2849 17.5609   3
  -3  15  -5 39.1473 13.9814   2
   3  15   5 49.7567 17.7542   2
  -2  16   5 9.10837 19.9031   3
   2  16  -5 40.9902 9.03358   2
   2  16  -5 -21.604 17.0050   3
  -2  16   5 -4.2574 10.0325   2
   1  16  -5 -1.3280 6.28505   2
  -1  16   5 2.60989 11.6270   2
  -1  16   5 45.6960 22.1384   3
   1  16  -5 -33.274 16.1222   3
   0  16  -5 21.3193 8.44541   2
   0  16  -5 -11.506 17.4370   3
  -1  16  -5 -5.8951 19.6768   3
  -1  16  -5 -6.5183 8.50077   2
 -10   0   6 13.9804 18.3908   2
  10   0  -6 6.92287 22.1438   2
   9   0  -6 -3.7706 17.8180   2
  -9   0   6 -23.253 12.8843   2
   8   0  -6 15.6080 21.9922   2
  -8   0   6 43.9662 21.9685   2
   7   0  -6 1.42158 15.5702   2
  -7   0   6 -5.2427 11.6525   2
   7   0  -6 -0.8200 10.2533   3
   6   0  -6 433.323 32.8345   3
   6   0  -6 443.464 43.7119   2
  -6   0   6 429.689 39.5407   2
  -5   0   6 2.96761 12.5880   2
  -5   0   6 2.96766 12.7270   2
   5   0  -6 3.83403 12.7665   2
   4   0  -6 5.03609 10.0804   2
  -4   0   6 8.16908 11.9663   2
  -4   0   6 -17.164 8.14596   2
   4   0  -6 16.7481 13.8323   2
  -3   0   6 -3.8238 9.41532   2
   3   0  -6 4.37807 8.91088   2
   3   0  -6 -3.1119 5.99116   2
  -3   0   6 -3.7756 9.67373   2
  -2   0   6 1767.44 58.2109   2
   2   0  -6 1694.51 57.7467   2
   2   0  -6 1751.78 57.7623   2
  -2   0   6 1720.18 60.7110   2
  -1   0   6 8.06044 9.41360   2
   1   0  -6 -0.3432 8.30613   2
   1   0  -6 -0.2974 8.63834   2
  -1   0   6 -0.8828 10.1614   2
   0   0   6 247.988 27.0849   2
   0   0   6 289.002 23.8899   2
   0   0  -6 267.976 25.6030   2
   0   0  -6 261.256 22.4819   2
   1   0   6 -9.2411 6.65414   2
   1   0   6 2.76196 11.8802   2
  -1   0  -6 1.60311 8.48543   2
  -1   0  -6 -3.4139 9.01754   2
  -2   0  -6 3.56214 8.75787   2
  -2   0  -6 9.52158 9.80393   2
   2   0   6 28.1307 9.72358   2
   2   0   6 23.1370 14.9031   2
   3   0   6 2.31161 13.1370   2
   3   0   6 14.8544 10.9047   2
  -3   0  -6 12.3670 10.7734   2
  -3   0  -6 -21.289 10.3624   2
  -4   0  -6 65.9715 15.9915   2
   4   0   6 79.5309 22.9080   2
   5   0   6 8.14412 18.2267   2
  -5   0  -6 4.28955 12.7895   2
   6   0   6 901.268 66.6624   2
  -6   0  -6 807.963 54.0858   2
  -7   0  -6 20.3976 9.30023   3
   8   0   6 0.63866 24.1608   2
  -8   0  -6 6.82807 16.1966   2
  -8   0  -6 12.7814 9.60482   3
  -9   0  -6 18.0116 16.7783   2
   9   0   6 24.4663 28.2166   2
  10  -1  -6 20.7556 25.4343   2
 -10  -1   6 60.9387 22.7093   2
  10   1  -6 19.7846 26.1465   2
 -10   1   6 32.5445 25.3445   2
  -9  -1   6 0.58910 17.3464   2
   9  -1  -6 4.99392 21.3367   2
  -9   1   6 -10.657 13.5798   2
   9   1  -6 -10.762 15.4983   2
   8  -1  -6 13.7531 22.1600   2
  -8  -1   6 68.6117 22.6283   2
   8   1  -6 51.8700 23.5185   2
  -8   1   6 92.4013 24.7728   2
   8   1  -6 27.5435 15.7831   3
   7  -1  -6 2.60525 18.3517   2
  -7  -1   6 15.3831 16.6364   2
  -7   1   6 15.2919 14.3253   2
   7   1  -6 15.4807 13.7832   3
   7   1  -6 3.78317 19.9318   2
   6  -1  -6 12.7745 14.0011   3
  -6  -1   6 20.3184 16.3703   2
   6  -1  -6 21.3575 17.4697   2
   6   1  -6 37.5811 17.0968   3
   6   1  -6 49.7963 20.5822   2
  -6   1   6 38.2546 18.3311   2
  -5  -1   6 -1.4913 12.2299   2
   5  -1  -6 10.9987 9.56114   3
   5  -1  -6 14.0989 14.5011   2
  -5  -1   6 3.78777 14.4120   2
   5   1  -6 8.36275 11.7499   2
  -5   1   6 -2.1837 12.2465   2
   4  -1  -6 127.644 19.8278   2
  -4  -1   6 132.747 23.4268   2
  -4   1   6 122.611 22.4645   2
   4   1  -6 132.899 23.2630   2
   4   1  -6 118.761 21.2293   2
  -3  -1   6 1.77889 7.62097   2
  -3  -1   6 2.31741 10.5274   2
   3  -1  -6 7.48663 10.0092   2
   3  -1  -6 -4.1063 9.65555   2
  -3   1   6 3.64616 10.9694   2
   3   1  -6 -2.1486 8.64016   2
  -3   1   6 20.2276 12.4569   2
   3   1  -6 8.99968 10.0297   2
   2  -1  -6 88.6952 17.0930   2
  -2  -1   6 115.855 19.6139   2
   2  -1  -6 98.4122 18.2715   2
  -2  -1   6 113.020 19.4966   2
  -2   1   6 135.619 19.6177   2
   2   1  -6 107.073 17.7590   2
   2   1  -6 99.3988 17.7602   2
  -2   1   6 92.6596 19.0970   2
  -1  -1   6 230.939 25.5982   2
   1  -1  -6 282.346 23.3854   2
   1  -1  -6 276.014 24.5956   2
  -1  -1   6 302.966 24.0868   2
   1   1  -6 281.806 23.5479   2
   1   1  -6 246.154 24.8946   2
  -1   1   6 300.641 27.6465   2
  -1   1   6 268.314 23.9246   2
   0  -1  -6 13.9024 10.6303   2
   0  -1   6 10.9638 8.68642   2
   0  -1   6 5.11851 11.7712   2
   0  -1  -6 13.4812 9.56905   2
   0   1   6 8.51467 12.5274   2
   0   1  -6 19.9591 12.0510   2
   0   1   6 13.8387 10.3661   2
   0   1  -6 8.66272 8.98318   2
   1  -1   6 221.456 20.7541   2
  -1  -1  -6 190.633 20.9336   2
  -1  -1  -6 192.185 19.8970   2
   1  -1   6 180.805 21.2780   2
  -1   1  -6 246.836 25.2375   2
   1   1   6 152.913 17.6984   2
  -1   1  -6 203.779 20.8203   2
   2  -1   6 -1.1115 8.21129   2
  -2  -1  -6 6.42004 11.1629   2
   2  -1   6 -4.4958 11.6927   2
  -2  -1  -6 -10.774 7.45998   2
  -2   1  -6 -4.8732 11.6907   2
  -2   1  -6 -1.3177 8.23097   2
   2   1   6 7.35058 13.4765   2
  -3  -1  -6 26.3724 16.0614   2
   3  -1   6 26.4330 16.4299   2
  -3  -1  -6 28.6251 12.7035   2
   3  -1   6 17.7502 12.2778   2
   3   1   6 31.0127 13.4419   2
   3   1   6 25.7897 16.7408   2
  -3   1  -6 35.2901 13.8486   2
   4  -1   6 10.7222 18.0964   2
  -4  -1  -6 6.12316 10.4966   2
  -4   1  -6 15.3147 13.0860   2
   4   1   6 21.1084 18.6011   2
   5  -1   6 241.296 37.5576   2
  -5  -1  -6 371.156 34.0734   2
  -5   1  -6 352.853 35.1212   2
   5   1   6 336.105 43.7204   2
   6  -1   6 13.5961 22.2993   2
  -6  -1  -6 5.31135 14.1199   2
   6   1   6 -0.9030 13.5751   2
  -6   1  -6 -7.4878 9.49101   3
  -6   1  -6 28.0102 17.2896   2
   7  -1   6 -3.0605 21.1334   2
  -7  -1  -6 -3.0183 7.27766   3
   7   1   6 -21.806 10.4930   2
  -7   1  -6 -22.119 12.7467   2
  -7   1  -6 -3.5736 9.63833   3
  -8  -1  -6 116.369 12.0414   3
   8  -1   6 32.8781 28.8819   2
  -8  -1  -6 134.311 28.8545   2
   8   1   6 153.095 38.7498   2
  -8   1  -6 114.201 29.5229   2
  -8   1  -6 116.690 20.3666   3
   9  -1   6 51.0089 23.9563   2
  -9  -1  -6 35.1644 19.9401   2
   9   1   6 -8.0295 24.2949   2
  -9   1  -6 19.3971 14.8794   3
  -9   1  -6 27.2177 18.0361   2
  10  -2  -6 44.7027 29.0016   2
 -10  -2   6 137.817 31.6530   2
  10   2  -6 108.329 31.0581   2
 -10   2   6 88.6388 28.0218   2
   9  -2  -6 92.9992 31.1692   2
  -9  -2   6 54.0235 24.6855   2
   9   2  -6 21.1840 21.8493   3
  -9   2   6 94.6296 28.7679   2
   9   2  -6 58.5838 28.5780   2
   8  -2  -6 36.0186 23.9576   2
  -8  -2   6 28.9925 20.8625   2
  -8   2   6 42.8509 22.5409   2
   8   2  -6 14.8176 17.4598   3
   8   2  -6 34.1944 23.5588   2
   7  -2  -6 0.46647 17.0340   2
  -7  -2   6 22.0314 15.8142   2
   7   2  -6 29.0343 19.6862   2
   7   2  -6 32.2127 12.3266   3
  -7   2   6 15.1621 17.8587   2
  -6  -2   6 291.990 35.8444   2
   6  -2  -6 156.018 30.0885   2
   6  -2  -6 234.986 30.7284   3
   6   2  -6 202.181 32.1070   2
  -6   2   6 186.543 30.5886   2
  -5  -2   6 15.2294 12.9154   2
   5  -2  -6 11.8518 12.1168   3
   5  -2  -6 -8.2238 11.8734   2
  -5  -2   6 13.8197 13.9567   2
   5   2  -6 14.6207 14.0272   2
  -5   2   6 17.0643 13.8796   2
  -4  -2   6 135.877 23.4889   2
   4  -2  -6 109.372 20.2781   2
  -4  -2   6 98.2514 21.0681   2
   4  -2  -6 134.371 26.1991   3
  -4   2   6 130.040 22.9596   2
  -4   2   6 123.218 22.5247   2
   4   2  -6 123.521 22.0517   2
   4   2  -6 106.880 22.1391   2
  -3  -2   6 113.291 20.3176   2
  -3  -2   6 118.579 20.6068   2
   3  -2  -6 102.712 19.2232   2
   3  -2  -6 108.921 18.8518   2
  -3   2   6 114.499 21.3192   2
  -3   2   6 107.269 19.9287   2
   3   2  -6 104.472 19.7543   2
   3   2  -6 119.097 19.6693   2
  -2  -2   6 140.988 21.3639   2
  -2  -2   6 151.486 20.6765   2
   2  -2  -6 152.963 20.1903   2
   2  -2  -6 145.262 21.2695   2
  -2   2   6 161.131 22.5026   2
  -2   2   6 156.402 23.7525   2
   2   2  -6 162.810 21.8604   2
   2   2  -6 139.437 20.9160   2
   1  -2  -6 127.772 19.8573   2
  -1  -2   6 98.0410 19.0900   2
   1  -2  -6 123.981 18.1838   2
  -1  -2   6 115.570 17.8036   2
   1   2  -6 147.256 21.1625   2
   1   2  -6 109.050 17.5903   2
  -1   2   6 126.199 18.9555   2
  -1   2   6 117.843 19.9711   2
   0  -2   6 328.794 24.1433   2
   0  -2  -6 315.476 23.7211   2
   0  -2  -6 284.515 25.7827   2
   0   2   6 324.312 24.8167   2
   0   2   6 348.557 30.5023   2
   0   2  -6 295.149 26.9854   2
   0   2  -6 326.756 24.3971   2
  -1  -2  -6 202.342 23.1668   2
   1  -2   6 210.706 20.5282   2
  -1  -2  -6 207.735 20.4015   2
   1  -2   6 233.376 25.9694   2
  -1   2  -6 171.015 20.1320   2
  -1   2  -6 262.503 27.1404   2
   1   2   6 187.457 26.6435   2
   1   2   6 198.710 20.9125   2
  -2  -2  -6 240.996 26.4795   2
   2  -2   6 213.723 28.6570   2
  -2  -2  -6 206.193 21.7243   2
   2  -2   6 208.358 22.5138   2
   2   2   6 259.532 29.3677   2
  -2   2  -6 220.439 22.8662   2
   3  -2   6 26.7659 13.8997   2
  -3  -2  -6 23.0044 12.9318   2
   3  -2   6 36.7218 18.2577   2
  -3  -2  -6 36.7378 16.2374   2
   3   2   6 27.5291 18.0420   2
   3   2   6 30.6222 14.4573   2
  -3   2  -6 24.8772 12.9782   2
   4  -2   6 227.592 34.6665   2
  -4  -2  -6 256.496 28.4892   2
  -4   2  -6 288.728 29.1575   2
   4   2   6 238.349 35.3967   2
  -5  -2  -6 -4.3312 7.53978   2
   5  -2   6 11.9947 17.6887   2
  -5   2  -6 0.31934 13.2381   2
   5   2   6 -9.8949 16.8942   2
  -6  -2  -6 -0.7660 6.04133   3
   6  -2   6 9.09386 20.6652   2
  -6  -2  -6 3.41462 13.7477   2
   6   2   6 8.16364 15.0885   2
  -6   2  -6 7.29634 12.7742   3
  -6   2  -6 -8.4802 8.53129   2
   7  -2   6 89.8093 34.9344   2
  -7  -2  -6 79.6130 9.90479   3
  -7  -2  -6 96.8247 25.0178   2
  -7   2  -6 95.6543 24.7864   2
   7   2   6 74.7786 30.4860   2
  -7   2  -6 93.9722 18.2525   3
  -8  -2  -6 -5.3801 15.5121   2
   8  -2   6 -4.7193 22.4052   2
   8   2   6 8.43132 25.1772   2
  -8   2  -6 11.3640 10.9303   3
  -8   2  -6 13.1596 13.9630   2
  10  -3  -6 67.3346 25.7721   2
 -10  -3   6 46.2730 23.8139   2
  10   3  -6 5.43374 23.7217   2
 -10   3   6 37.4255 22.3880   2
   9  -3  -6 15.9882 21.5505   2
  -9  -3   6 14.7266 17.7429   2
  -9   3   6 -3.6810 15.3841   2
   9   3  -6 -49.218 16.5775   2
   9   3  -6 12.2552 13.0285   3
   8  -3  -6 73.7107 26.4610   2
  -8  -3   6 101.035 26.4606   2
   8   3  -6 125.117 18.2872   3
   8   3  -6 125.163 31.7807   2
   7  -3  -6 22.9368 18.7359   2
  -7  -3   6 4.65222 15.6060   2
   7   3  -6 12.8384 15.0226   2
   7   3  -6 -9.6740 10.4640   3
  -7   3   6 -4.9449 13.3415   2
  -6  -3   6 437.982 39.8982   2
   6  -3  -6 432.615 41.4471   2
   6   3  -6 391.736 42.9865   2
  -6   3   6 360.442 38.4702   2
  -5  -3   6 73.4698 19.1991   2
   5  -3  -6 91.7594 21.2285   3
  -5  -3   6 72.2546 20.2383   2
   5  -3  -6 67.6177 21.7804   2
   5   3  -6 84.8751 21.4942   2
  -5   3   6 107.820 23.1544   2
  -4  -3   6 166.087 25.5380   2
   4  -3  -6 138.230 23.1357   3
   4  -3  -6 131.826 21.9015   2
   4  -3  -6 167.827 29.1544   2
  -4  -3   6 184.817 26.4618   2
  -4   3   6 158.982 25.6820   2
  -4   3   6 143.811 24.3159   2
   4   3  -6 129.563 23.0739   2
   4   3  -6 140.052 23.4401   2
   3  -3  -6 35.1662 13.2619   2
  -3  -3   6 66.7069 17.5808   2
  -3  -3   6 22.5643 12.3299   2
   3  -3  -6 75.5030 15.8155   2
   3  -3  -6 27.6463 13.8164   3
  -3   3   6 29.7487 14.7789   2
   3   3  -6 51.7176 14.4457   2
   3   3  -6 47.3826 14.4756   2
  -2  -3   6 0.47365 9.14188   2
   2  -3  -6 -3.8568 8.55287   2
   2  -3  -6 15.3857 10.1823   2
  -2  -3   6 13.1033 11.4373   2
  -2   3   6 8.12798 7.65184   2
   2   3  -6 11.0773 10.1749   2
  -2   3   6 5.41314 11.2730   2
   2   3  -6 17.9765 10.2372   2
  -1  -3   6 87.1800 17.5007   2
   1  -3  -6 81.2006 15.9633   2
  -1  -3   6 93.3939 17.0950   2
   1  -3  -6 79.4780 14.7341   2
  -1   3   6 80.0866 15.9568   2
   1   3  -6 102.322 16.8922   2
   1   3  -6 104.143 18.0847   2
  -1   3   6 125.346 18.9153   2
   0  -3  -6 145.372 20.7986   2
   0  -3  -6 124.716 17.6184   2
   0  -3   6 99.3131 18.4047   2
   0  -3   6 146.400 19.2063   2
   0   3   6 108.846 20.7367   2
   0   3  -6 116.850 20.0145   2
   0   3  -6 133.710 18.4244   2
   0   3   6 145.229 19.7215   2
  -1  -3  -6 317.607 23.7409   2
  -1  -3  -6 331.871 26.7591   2
   1  -3   6 350.073 24.9224   2
   1  -3   6 340.457 28.9366   2
  -1   3  -6 326.714 24.9723   2
   1   3   6 344.262 25.6491   2
   1   3   6 279.284 30.0594   2
  -1   3  -6 306.636 29.0643   2
   2  -3   6 7.89575 9.58468   2
  -2  -3  -6 -5.2154 7.52127   2
   2  -3   6 -11.444 11.3838   2
  -2  -3  -6 6.88328 11.6833   2
   2   3   6 20.8743 13.3574   2
   2   3   6 -7.8148 11.6389   2
  -2   3  -6 6.40766 9.85365   2
   3  -3   6 16.1438 12.4808   2
  -3  -3  -6 -3.2500 14.0621   2
   3  -3   6 6.18268 9.70703   2
   3   3   6 29.8817 17.5513   2
  -3   3  -6 -4.5462 12.0294   2
   3   3   6 12.6527 11.8642   2
  -3   3  -6 16.1012 12.2909   2
  -4  -3  -6 51.2196 16.5964   2
  -4  -3  -6 42.0793 19.1253   2
   4  -3   6 33.4201 20.0443   2
  -4   3  -6 33.6411 13.0061   2
   4   3   6 30.0849 18.7189   2
   5  -3   6 4.96206 18.2099   2
  -5  -3  -6 -8.2141 10.9917   2
  -5   3  -6 8.00538 14.6650   2
   5   3   6 18.3869 19.4564   2
   6  -3   6 493.087 52.5049   2
  -6  -3  -6 481.367 19.2194   3
  -6  -3  -6 536.067 42.1205   2
  -6   3  -6 494.032 42.5208   2
  -6   3  -6 494.174 36.2634   3
   6   3   6 526.980 55.1623   2
  -7  -3  -6 67.2891 22.6540   2
   7   3   6 33.6602 26.1734   2
  -7   3  -6 114.730 26.5220   2
  -7   3  -6 58.7393 18.9377   3
  -8  -3  -6 31.2789 21.5296   2
   8  -3   6 17.9269 25.3025   2
  -8   3  -6 19.3414 16.6897   3
   8   3   6 37.8626 26.0462   2
  -8   3  -6 25.9154 19.2334   2
 -10  -4   6 14.8952 21.8143   2
  10  -4  -6 16.0764 20.3656   2
  10   4  -6 11.8784 19.5171   2
 -10   4   6 6.43677 19.5932   2
   9  -4  -6 -6.6561 16.7411   2
  -9  -4   6 -6.2931 37.1205   2
   9   4  -6 20.2194 20.7060   2
  -9   4   6 4.23157 14.6535   2
  -8  -4   6 5.02074 16.0975   2
   8  -4  -6 2.08995 16.9005   2
  -8   4   6 3.40372 14.6575   2
   8   4  -6 -7.3503 16.1058   2
  -7  -4   6 14.9158 15.8579   2
   7  -4  -6 22.2982 19.5874   2
   7   4  -6 -8.7483 14.3553   2
  -7   4   6 9.74648 16.0413   2
  -6  -4   6 53.9050 18.4752   2
   6  -4  -6 41.3172 20.3536   2
  -6  -4   6 48.7091 17.6831   2
  -6   4   6 36.1870 19.7401   2
   6   4  -6 59.1206 20.7020   2
   5  -4  -6 118.039 23.1141   2
  -5   4   6 139.499 25.2232   2
   5   4  -6 116.449 24.2954   2
  -4  -4   6 217.697 24.7894   2
  -4  -4   6 209.105 27.1796   2
   4  -4  -6 177.710 24.2730   2
   4  -4  -6 162.847 27.0647   3
   4  -4  -6 163.183 30.2262   2
  -4   4   6 170.505 27.6904   2
   4   4  -6 191.768 27.3732   2
   4   4  -6 175.049 24.4629   2
  -4   4   6 175.247 28.0976   2
   3  -4  -6 478.386 34.9374   3
   3  -4  -6 455.417 30.6552   2
   3  -4  -6 417.949 30.8349   2
  -3  -4   6 461.530 30.9138   2
  -3  -4   6 448.459 30.5924   2
  -3   4   6 495.677 35.5434   2
  -3   4   6 455.140 34.4808   2
   3   4  -6 412.649 30.5367   2
   3   4  -6 503.421 33.8333   2
   2  -4  -6 41.3616 14.0276   2
   2  -4  -6 47.6654 12.6500   2
  -2  -4   6 14.1755 12.4720   2
  -2  -4   6 45.0467 13.4025   2
   2  -4  -6 25.2708 13.0573   3
  -2   4   6 35.3391 13.7474   2
   2   4  -6 18.6745 10.7475   2
   2   4  -6 30.2570 11.7753   2
  -2   4   6 29.8699 12.8614   2
   1  -4  -6 10.1343 8.32986   2
   1  -4  -6 -4.8583 6.75957   2
   1  -4  -6 0.03940 10.5466   3
  -1  -4   6 9.84015 9.10337   2
  -1   4   6 -1.3577 9.42610   2
   1   4  -6 -1.7526 7.61139   2
  -1   4   6 -7.3947 8.52363   2
   0  -4  -6 308.016 23.3184   2
   0  -4  -6 345.398 25.7933   2
   0  -4   6 337.310 23.7543   2
   0  -4   6 350.599 26.8155   2
   0   4  -6 301.778 23.6169   2
   0   4  -6 335.884 28.2865   2
   0   4   6 331.058 25.2030   2
   0   4   6 332.402 29.9234   2
  -1  -4  -6 82.9631 16.2772   2
  -1  -4  -6 63.2803 13.5699   2
   1  -4   6 54.3694 13.0275   2
   1  -4   6 71.2610 16.7502   2
  -1   4  -6 83.0919 19.0301   2
   1   4   6 58.1469 14.4438   2
   1   4   6 61.5949 18.3786   2
  -1   4  -6 64.6671 15.2006   2
  -2  -4  -6 926.975 47.1245   2
   2  -4   6 955.210 47.2301   2
  -2  -4  -6 926.998 39.6522   2
   2  -4   6 875.333 40.1056   2
  -2   4  -6 1023.54 44.4277   2
   2   4   6 859.882 42.1040   2
   2   4   6 1007.12 51.3404   2
  -3  -4  -6 34.2373 14.4263   2
  -3  -4  -6 32.2928 18.1189   2
   3  -4   6 57.4943 15.3121   2
  -3   4  -6 93.8912 24.5745   2
   3   4   6 51.0853 19.9951   2
  -3   4  -6 76.9638 18.2259   2
   3   4   6 18.8723 13.5507   2
  -4  -4  -6 30.0521 13.8123   2
  -4  -4  -6 2.04704 13.9815   2
   4  -4   6 35.4650 19.3213   2
   4   4   6 29.8946 19.6103   2
  -4   4  -6 37.7002 15.2043   2
  -5  -4  -6 20.4876 7.29889   3
  -5  -4  -6 41.6130 15.3972   2
   5  -4   6 25.0815 19.4204   2
  -5   4  -6 21.2210 15.5833   2
   5   4   6 9.22530 19.8946   2
   6  -4   6 19.9955 21.3860   2
  -6  -4  -6 59.7822 21.7292   2
  -6   4  -6 50.7715 20.6512   2
  -6   4  -6 42.4291 16.6997   3
   6   4   6 50.1840 23.7997   2
  -7  -4  -6 -20.941 12.1835   2
  -7   4  -6 -1.9273 14.7300   2
   7   4   6 3.84239 22.9488   2
  -7   4  -6 4.39324 13.2801   3
  -8  -4  -6 5.14016 14.9739   2
   8  -4   6 16.0416 23.9490   2
   8   4   6 2.95718 28.8192   2
  -8   4  -6 -18.531 13.0882   2
   9  -5  -6 4.76553 23.2373   2
  -9  -5   6 13.0536 18.2538   2
  -9   5   6 0.38152 18.2035   2
   9   5  -6 28.4628 23.4757   2
  -8  -5   6 28.2518 22.0412   2
   8  -5  -6 96.2621 27.8905   2
   8   5  -6 95.8084 30.3733   2
  -8   5   6 62.8720 25.5379   2
  -7  -5   6 8.55594 13.6159   2
   7  -5  -6 -3.1890 14.2880   2
   7   5  -6 4.11712 17.9977   2
  -7   5   6 26.9008 16.6703   2
   6  -5  -6 52.9642 20.7729   2
  -6  -5   6 49.5559 19.0658   2
  -6  -5   6 49.3698 20.6305   2
   6   5  -6 27.4026 19.1897   2
  -6   5   6 76.0250 21.3620   2
  -5  -5   6 8.45258 10.9225   2
  -5  -5   6 -12.691 12.4080   2
   5  -5  -6 15.2515 12.1518   2
   5  -5  -6 5.42987 13.9844   2
  -5   5   6 5.67701 13.7410   2
   5   5  -6 -3.9424 11.7569   2
  -4  -5   6 359.878 29.4446   2
   4  -5  -6 362.739 35.9640   2
  -4  -5   6 348.915 31.6414   2
   4   5  -6 338.500 35.2509   2
  -4   5   6 360.210 33.5311   2
   4   5  -6 355.160 29.9280   2
   3  -5  -6 1.58815 10.3615   2
   3  -5  -6 0.13153 11.8322   3
  -3  -5   6 -3.3649 8.52345   2
   3  -5  -6 9.92924 9.59012   2
  -3  -5   6 14.2779 10.2423   2
   3   5  -6 12.2294 10.1226   2
  -3   5   6 -3.0670 10.6063   2
   3   5  -6 1.95230 9.92765   2
  -3   5   6 14.8956 12.0152   2
  -2  -5   6 329.833 24.9772   2
   2  -5  -6 318.803 25.2949   2
   2  -5  -6 318.362 25.2163   2
  -2  -5   6 337.471 24.8639   2
   2   5  -6 322.070 26.4307   2
   2   5  -6 311.201 25.7394   2
  -2   5   6 284.147 28.4879   2
  -2   5   6 329.725 28.2015   2
   1  -5  -6 767.514 33.6917   2
   1  -5  -6 790.622 41.1991   3
  -1  -5   6 762.505 34.7558   2
   1  -5  -6 763.168 35.0221   2
  -1  -5   6 768.833 33.9058   2
   1   5  -6 746.633 36.7327   2
  -1   5   6 816.616 42.0744   2
   1   5  -6 748.060 38.7235   2
  -1   5   6 775.007 37.8825   2
   0  -5  -6 154.684 18.3076   2
   0  -5   6 148.674 19.7104   2
   0  -5   6 152.419 18.4173   2
   0  -5  -6 150.316 20.8699   3
   0  -5  -6 149.141 19.3182   2
   0   5   6 139.669 21.9756   2
   0   5   6 134.154 18.8452   2
   0   5  -6 153.374 19.6795   2
   0   5  -6 170.057 22.9774   2
  -1  -5  -6 38.0168 11.9108   3
  -1  -5  -6 31.3003 11.5220   2
  -1  -5  -6 37.8428 12.2523   2
   1  -5   6 34.6760 10.8783   2
   1  -5   6 29.0896 14.2289   2
   1   5   6 34.0315 17.6453   2
  -1   5  -6 21.9554 13.2316   2
   1   5   6 30.3728 11.4783   2
  -1   5  -6 42.5119 12.2314   2
  -2  -5  -6 248.445 25.1953   2
  -2  -5  -6 261.605 23.8482   2
  -2  -5  -6 263.762 21.7560   3
   2  -5   6 245.788 30.4684   2
   2  -5   6 262.848 24.8967   2
   2   5   6 291.522 25.8369   2
  -2   5  -6 259.994 25.2650   2
  -2   5  -6 277.739 29.7764   2
  -3  -5  -6 43.4036 15.7740   2
   3  -5   6 26.7996 18.7672   2
  -3  -5  -6 66.6978 15.3716   2
   3  -5   6 60.3145 19.8841   2
  -3  -5  -6 31.1883 11.3636   3
   3   5   6 70.9728 21.6539   2
  -3   5  -6 44.7274 15.3406   2
  -4  -5  -6 97.8217 19.3466   2
   4  -5   6 55.4334 16.6283   2
   4  -5   6 81.9599 23.0796   2
  -4  -5  -6 91.4376 13.6070   3
  -4  -5  -6 82.5812 20.3309   2
   4   5   6 91.1463 25.5958   2
  -4   5  -6 82.1161 19.6996   2
   5  -5   6 -5.0610 16.0136   2
  -5  -5  -6 -2.7351 11.4070   2
  -5  -5  -6 19.6463 5.74061   3
  -5   5  -6 17.8762 14.9584   2
   5   5   6 2.26837 19.5297   2
   6  -5   6 4.00993 20.4471   2
  -6  -5  -6 34.2656 16.5564   2
  -6   5  -6 25.3859 14.9709   3
   6   5   6 2.68265 23.0478   2
  -6   5  -6 23.0585 18.1646   2
  -7  -5  -6 12.8319 14.5247   2
  -7   5  -6 -0.1016 13.1688   2
   7   5   6 34.2082 26.8207   2
  -7   5  -6 23.2880 15.1190   3
  -8  -5  -6 37.1933 19.4195   2
   8  -5   6 -14.217 21.8256   2
  -8   5  -6 -3.5973 14.3544   2
   8   5   6 4.75875 31.1303   2
  -8   5  -6 23.0904 16.1976   3
  -9  -6   6 31.0511 21.8395   2
   9  -6  -6 -2.8328 17.4204   2
   9   6  -6 5.81507 22.2013   2
  -8  -6   6 15.8853 19.0933   2
   8  -6  -6 -1.5541 17.6823   2
  -8   6   6 15.0514 16.2456   2
   8   6  -6 13.8734 13.2043   3
  -7  -6   6 263.789 30.0454   2
   7  -6  -6 300.520 35.7811   2
  -7  -6   6 252.003 41.0487   2
   7   6  -6 252.510 37.8243   2
  -7   6   6 209.476 36.3340   2
   6  -6  -6 27.9031 15.5832   2
  -6  -6   6 -14.699 13.7208   2
  -6   6   6 12.2937 14.9746   2
   6   6  -6 3.48932 14.9796   2
  -5  -6   6 39.5678 15.1549   2
   5  -6  -6 6.54553 14.1479   2
   5  -6  -6 8.69643 13.2873   2
  -5  -6   6 77.2156 19.5350   2
  -5   6   6 54.7910 19.7791   2
   5   6  -6 15.1048 15.5687   2
  -4  -6   6 15.6550 12.2130   2
   4  -6  -6 17.2877 12.0372   2
   4   6  -6 17.7043 13.2272   2
  -4   6   6 5.12291 12.2483   2
   4   6  -6 -12.770 10.6022   2
   3  -6  -6 -11.892 12.1009   3
   3  -6  -6 30.1993 11.5275   2
  -3  -6   6 -3.2233 8.57503   2
  -3  -6   6 36.2880 11.6093   2
   3  -6  -6 25.8798 12.2786   2
  -3   6   6 3.32850 11.8669   2
   3   6  -6 18.0841 12.0148   2
   3   6  -6 30.8975 11.4629   2
  -3   6   6 20.2765 13.5158   2
   2  -6  -6 12.8965 12.5607   3
   2  -6  -6 13.6361 8.82104   2
  -2  -6   6 13.5703 8.57489   2
   2  -6  -6 20.9537 11.1238   2
   2   6  -6 19.7129 9.81521   2
   2   6  -6 12.1792 9.39706   2
  -2   6   6 5.64783 11.8295   2
   1  -6  -6 19.3869 8.85828   2
   1  -6  -6 3.06093 6.96252   2
  -1  -6   6 6.04642 7.76225   2
  -1  -6   6 3.45593 8.25079   2
   1   6  -6 -1.7639 10.0835   2
  -1   6   6 3.38666 13.2177   2
  -1   6   6 17.3329 10.0350   2
   1   6  -6 3.99415 9.47948   2
   0  -6  -6 216.795 21.4724   2
   0  -6  -6 202.414 17.8358   2
   0  -6   6 212.632 20.8447   2
   0  -6   6 233.117 21.5347   2
   0  -6  -6 215.876 24.6760   3
   0   6   6 216.522 25.8858   2
   0   6  -6 195.441 22.9773   2
   0   6  -6 203.808 20.9995   2
   0   6   6 190.643 20.4881   2
  -1  -6  -6 80.1347 14.1942   2
   1  -6   6 72.3222 15.3309   2
   1  -6   6 100.882 15.2253   2
  -1  -6  -6 52.3433 14.4333   3
  -1  -6  -6 77.6266 12.9861   2
   1   6   6 64.0493 18.3901   2
  -1   6  -6 60.3288 19.0585   2
  -1   6  -6 73.5936 15.7697   2
   1   6   6 54.6604 13.9193   2
   2  -6   6 127.464 18.6480   2
  -2  -6  -6 95.9091 16.3068   2
   2  -6   6 119.180 21.9209   2
  -2  -6  -6 181.161 22.1007   3
  -2  -6  -6 133.194 20.3277   2
  -2   6  -6 115.179 21.5624   2
  -2   6  -6 118.768 19.6151   2
   2   6   6 121.930 19.0799   2
   3  -6   6 0.57667 13.3176   2
  -3  -6  -6 3.73187 7.47127   3
  -3  -6  -6 3.46761 12.8792   2
  -3  -6  -6 -13.153 6.44276   2
   3  -6   6 9.50868 9.01027   2
   3   6   6 5.16330 15.7005   2
  -3   6  -6 -6.7236 9.17387   2
  -4  -6  -6 84.0720 12.0866   3
   4  -6   6 85.9759 21.5781   2
  -4  -6  -6 45.3546 16.0092   2
   4  -6   6 99.2893 19.4359   2
  -4  -6  -6 148.778 27.9832   2
  -4   6  -6 48.3805 16.6066   2
   4   6   6 73.7431 22.6611   2
  -5  -6  -6 14.8974 5.03473   3
  -5  -6  -6 32.7344 15.9642   2
   5  -6   6 -4.7177 15.9103   2
   5   6   6 6.77129 20.0128   2
  -5   6  -6 35.8533 16.7850   2
   6  -6   6 105.924 28.6256   2
  -6  -6  -6 90.8535 21.2123   2
  -6   6  -6 99.1055 24.9859   2
  -6   6  -6 82.5574 24.2139   3
   6   6   6 134.289 31.9879   2
  -7  -6  -6 -3.0612 13.2358   2
   7  -6   6 43.2019 31.6662   2
  -7   6  -6 18.2611 14.7633   3
  -7   6  -6 15.7795 15.4615   2
   7   6   6 -23.117 19.0333   2
   8  -6   6 -4.5016 21.6665   2
  -8  -6  -6 2.09668 16.6906   2
  -8   6  -6 -8.1434 14.2633   2
   8   6   6 -14.766 13.1138   2
   9  -7  -6 -2.7112 15.7726   2
  -9  -7   6 -0.1203 18.0225   2
   9   7  -6 -8.1353 19.2809   2
  -9   7   6 25.5474 19.6051   2
  -8  -7   6 69.7453 22.1102   2
   8  -7  -6 57.7316 26.0063   2
  -8   7   6 47.8721 21.8776   2
  -7  -7   6 17.3678 15.4650   2
   7  -7  -6 24.9182 16.5794   2
   7   7  -6 17.8711 19.0912   2
  -7   7   6 8.91236 17.8552   2
  -6  -7   6 56.0957 16.6764   2
   6  -7  -6 20.0516 15.6460   2
  -6  -7   6 28.4751 14.8802   2
   6   7  -6 49.2959 20.0340   2
  -6   7   6 31.4033 18.4058   2
   5  -7  -6 132.983 21.4905   2
  -5  -7   6 120.873 20.5940   2
  -5  -7   6 86.6982 17.5252   2
   5  -7  -6 116.462 21.7237   2
  -5   7   6 98.4816 24.2336   2
   5   7  -6 118.474 24.4781   2
   4  -7  -6 16.6330 12.1656   2
  -4  -7   6 32.4740 11.2389   2
  -4  -7   6 86.4450 17.5405   2
   4  -7  -6 24.1759 12.9308   2
   4   7  -6 31.7609 15.1600   2
  -4   7   6 15.2480 14.2591   2
   4   7  -6 37.8896 13.8584   2
   3  -7  -6 47.8267 11.8349   2
  -3  -7   6 39.0445 8.90895   2
  -3  -7   6 51.0400 9.26573   2
   3  -7  -6 53.9110 12.1822   2
   3   7  -6 73.9719 17.3231   2
   3   7  -6 72.1765 15.4917   2
  -3   7   6 54.4020 16.1395   2
   2  -7  -6 -4.8241 7.77291   2
  -2  -7   6 -4.1492 4.87007   2
   2  -7  -6 2.57862 7.14538   2
   2  -7  -6 -5.8095 12.1169   3
   2   7  -6 12.1364 9.14350   2
   2   7  -6 11.2315 9.20350   2
  -2   7   6 -7.1714 8.92806   2
  -2   7   6 -4.8484 9.62698   2
   1  -7  -6 119.102 14.8273   2
   1  -7  -6 126.897 23.0531   3
  -1  -7   6 107.787 10.3364   2
   1  -7  -6 145.579 17.6801   2
   1   7  -6 121.077 19.2407   2
  -1   7   6 106.965 20.1906   2
  -1   7   6 125.326 19.9053   2
   1   7  -6 154.480 19.5229   2
   0  -7   6 6.18910 6.16587   2
   0  -7  -6 -6.3122 5.85177   2
   0  -7   6 6.38164 7.84932   2
   0  -7  -6 5.68722 8.16124   2
   0   7   6 0.84196 11.5103   2
   0   7  -6 18.2363 9.33277   2
   0   7  -6 11.6259 11.9482   2
   0   7   6 4.49424 7.57529   2
  -1  -7  -6 5.14684 10.0112   3
  -1  -7  -6 3.84915 7.40500   2
  -1  -7  -6 13.9986 8.67865   2
   1  -7   6 -0.5250 9.72533   2
   1   7   6 -21.106 8.66077   2
  -1   7  -6 8.51954 9.16325   2
  -2  -7  -6 21.3698 10.6194   2
  -2  -7  -6 9.04176 9.25568   2
  -2  -7  -6 5.77627 11.5637   3
   2  -7   6 4.87142 9.94139   2
   2  -7   6 26.5888 11.1700   2
  -2   7  -6 3.28265 10.3034   2
   2   7   6 18.5408 10.9412   2
  -2   7  -6 5.53756 11.9069   2
  -3  -7  -6 362.687 25.4491   3
   3  -7   6 377.821 34.1235   2
  -3  -7  -6 378.973 26.6690   2
  -3  -7  -6 358.085 29.5393   2
   3  -7   6 356.797 26.6128   2
   3   7   6 416.136 39.0827   2
  -3   7  -6 356.544 31.2274   2
  -4  -7  -6 167.155 16.9880   3
   4  -7   6 139.037 29.9816   2
  -4  -7  -6 163.223 26.5202   2
  -4  -7  -6 168.292 24.9194   2
   4  -7   6 181.577 25.4055   2
   4   7   6 147.075 29.5017   2
  -4   7  -6 132.543 23.8416   2
  -5  -7  -6 174.206 28.3926   2
   5  -7   6 142.624 28.5035   2
  -5  -7  -6 131.265 20.5760   2
  -5   7  -6 129.728 26.6664   3
  -5   7  -6 114.263 25.2115   2
   5   7   6 86.1068 27.1281   2
  -6  -7  -6 61.8716 18.4181   2
   6  -7   6 39.7816 25.4964   2
   6   7   6 55.1243 26.4664   2
  -6   7  -6 87.9654 24.1070   3
  -6   7  -6 50.1009 24.1745   2
  -7  -7  -6 -9.6441 13.3372   2
   7  -7   6 16.6310 21.6160   2
  -7   7  -6 -26.779 12.6806   2
   7   7   6 -25.585 22.5772   2
   8  -7   6 -4.2123 19.1761   2
  -8   7  -6 37.7496 19.2821   3
  -8   7  -6 28.0826 17.1690   2
   8   7   6 -10.877 25.3377   2
   9  -8  -6 39.4373 31.3317   2
  -9  -8   6 -3.0778 15.8336   2
  -9   8   6 38.8182 21.2123   2
   9   8  -6 38.4006 26.1987   2
   8  -8  -6 14.3521 20.4142   2
  -8  -8   6 6.04723 14.6387   2
   8   8  -6 52.9282 28.7421   2
  -8   8   6 17.1471 13.7468   2
  -7  -8   6 9.83275 13.8560   2
  -7  -8   6 26.3167 17.3324   2
   7  -8  -6 25.1371 19.0350   2
   7   8  -6 56.9006 22.2843   2
  -6  -8   6 22.7905 10.9324   2
   6  -8  -6 10.1404 15.1678   2
  -6  -8   6 -0.5051 11.8173   2
  -6   8   6 33.7556 18.2956   2
   6   8  -6 47.1401 20.7283   2
   5  -8  -6 81.6768 16.9782   2
   5  -8  -6 87.0299 18.5766   2
  -5  -8   6 74.9946 12.6561   2
  -5  -8   6 83.8513 13.3950   2
  -5   8   6 70.4771 21.2386   2
   5   8  -6 101.891 21.9132   2
   4  -8  -6 196.233 23.8108   2
   4  -8  -6 147.767 21.3228   2
  -4   8   6 138.694 25.5601   2
   4   8  -6 153.423 26.4513   2
   4   8  -6 194.837 23.2633   2
   3  -8  -6 33.6619 11.4088   2
   3  -8  -6 24.9462 10.2234   2
   3   8  -6 23.9260 11.3296   2
   3   8  -6 23.7764 11.0492   2
  -3   8   6 26.9374 12.8868   2
  -3   8   6 51.8552 20.0072   2
   2  -8  -6 172.225 16.9194   2
   2  -8  -6 161.079 16.1520   2
  -2   8   6 173.836 25.4256   2
   2   8  -6 181.441 21.7765   2
  -2   8   6 219.872 27.1244   2
   2   8  -6 169.874 20.3085   2
   1  -8  -6 20.7968 7.33274   2
   1  -8  -6 33.5652 16.4066   3
  -1   8   6 16.1872 12.4935   2
   1   8  -6 21.8459 10.9562   2
   1   8  -6 27.9885 12.9533   2
   0  -8  -6 -3.6560 5.97947   2
   0  -8  -6 3.38621 5.65385   2
   0  -8  -6 10.9104 9.47099   3
   0   8  -6 15.0087 9.17455   2
   0   8   6 6.95131 13.1415   2
   0   8  -6 12.2127 11.3378   2
  -1  -8  -6 85.4657 12.1506   2
  -1  -8  -6 96.4645 11.8331   2
  -1  -8  -6 82.8521 21.1819   3
   1  -8   6 100.369 10.4446   2
   1  -8   6 94.6512 12.7755   2
   1   8   6 101.784 17.6316   2
  -1   8  -6 73.9029 15.5113   2
   1   8   6 94.6669 22.0603   2
   2  -8   6 34.7660 20.2187   2
   2  -8   6 30.3406 12.3853   2
  -2  -8  -6 21.1907 8.67477   2
  -2  -8  -6 31.5509 12.5906   3
   2   8   6 34.5359 20.3873   2
   2   8   6 40.6224 13.2339   2
  -2   8  -6 46.2751 15.6419   2
   3  -8   6 25.9194 12.8678   2
  -3  -8  -6 21.0849 11.7478   2
   3  -8   6 14.7977 13.4805   2
  -3  -8  -6 35.9573 10.6971   2
  -3  -8  -6 20.4372 11.3676   3
   3   8   6 28.2735 19.4433   2
  -3   8  -6 41.4171 14.2760   2
  -4  -8  -6 16.8088 10.0118   2
  -4  -8  -6 49.4639 15.8054   2
  -4  -8  -6 57.6311 11.7404   3
   4  -8   6 67.1038 17.1111   2
   4   8   6 10.5673 19.3470   2
  -4   8  -6 37.8041 16.6968   2
  -5  -8  -6 -3.2492 12.4357   2
   5  -8   6 15.9926 15.5282   2
  -5  -8  -6 28.7838 15.7045   2
  -5   8  -6 13.3647 17.6189   3
   5   8   6 15.3595 20.4392   2
  -5   8  -6 11.1426 14.6711   2
  -6  -8  -6 40.0267 16.2734   2
   6  -8   6 -1.4000 20.0395   2
  -6  -8  -6 21.7184 22.9406   2
  -6   8  -6 -0.9455 16.9723   2
   6   8   6 42.0299 25.6988   2
  -7  -8  -6 23.5199 19.0618   2
   7  -8   6 5.95226 22.5289   2
  -7   8  -6 14.3222 18.9707   2
   7   8   6 -22.417 20.5277   2
  -7   8  -6 60.8332 23.1979   3
  -8  -9   6 -25.618 9.40418   2
   8  -9  -6 17.2686 16.0498   2
   8   9  -6 -38.615 12.9914   2
  -8   9   6 -14.790 13.9655   2
   7  -9  -6 15.7921 19.4203   2
  -7  -9   6 -0.6055 12.2686   2
  -7  -9   6 19.2910 10.1668   2
  -7   9   6 13.1232 16.3117   2
   7   9  -6 -4.5793 15.6655   2
   6  -9  -6 34.4486 18.0157   2
  -6   9   6 49.9505 20.3549   2
   6   9  -6 51.4900 21.6710   2
  -5   9   6 125.561 28.0052   2
   5   9  -6 125.403 26.1467   2
   4  -9  -6 -5.4375 8.69620   2
   4  -9  -6 -0.4742 9.09595   2
  -4   9   6 -2.2373 11.3401   2
   4   9  -6 -9.2436 9.27670   2
   4   9  -6 4.79133 10.1521   2
   3  -9  -6 298.948 20.2043   2
  -3   9   6 301.672 30.1924   2
   3   9  -6 306.048 28.3910   2
   2  -9  -6 23.4081 7.28607   2
   2  -9  -6 33.3616 7.75904   2
   2   9  -6 25.1278 11.4238   2
  -2   9   6 53.7600 18.1039   2
   2   9  -6 32.9897 11.9780   2
  -2   9   6 31.4011 13.6647   2
   1   9  -6 44.7015 13.5121   2
  -1   9   6 66.8367 16.1252   2
   1   9  -6 59.8688 15.3739   2
  -1   9   6 44.2812 16.3359   2
   0  -9  -6 114.278 24.0527   3
   0   9  -6 128.884 18.1835   2
   0   9   6 170.832 22.0421   2
   0   9  -6 172.971 22.8430   2
   0   9   6 114.330 23.0482   2
  -1  -9  -6 471.019 35.5984   3
   1   9   6 381.827 29.3479   2
   1   9   6 430.096 35.4881   2
  -1   9  -6 380.357 28.9827   2
  -2  -9  -6 67.0097 18.2838   3
  -2   9  -6 61.9199 19.1853   2
   2   9   6 85.4459 17.0917   2
   3  -9   6 2.10387 10.5189   2
   3  -9   6 16.1488 10.3628   2
  -3  -9  -6 8.80762 6.10901   2
  -3  -9  -6 21.1644 11.8689   3
  -3  -9  -6 3.73938 7.45213   2
   3   9   6 -11.151 13.8227   2
  -3   9  -6 -12.363 9.83337   2
   4  -9   6 27.4659 13.4435   2
  -4  -9  -6 8.37801 11.8292   2
   4  -9   6 0.55070 13.0661   2
  -4  -9  -6 10.4005 8.86786   2
  -4   9  -6 12.1864 13.5629   2
   4   9   6 -16.674 14.7586   2
  -4   9  -6 47.3254 21.7741   3
   5  -9   6 19.3208 16.2625   2
  -5  -9  -6 22.7528 11.5208   2
  -5  -9  -6 3.91996 13.1040   2
   5  -9   6 -14.464 14.1998   2
  -5   9  -6 0.77372 11.4422   2
   5   9   6 -1.5468 18.2705   2
  -6  -9  -6 -31.720 22.7347   2
  -6  -9  -6 7.39899 13.8414   2
   6  -9   6 -14.555 16.2702   2
   6   9   6 -7.5570 20.6587   2
  -6   9  -6 -2.0174 16.2290   3
  -6   9  -6 -3.7779 11.6124   2
  -7  -9  -6 9.85363 14.8680   2
   7  -9   6 -15.814 20.5363   2
  -7   9  -6 -2.0616 13.8585   2
  -7   9  -6 56.2130 21.9617   3
   7   9   6 -14.022 21.5418   2
   8 -10  -6 -15.284 16.4288   2
   8  10  -6 -10.747 16.4892   2
  -8  10   6 -34.207 11.3524   2
   7 -10  -6 69.3438 20.0951   2
  -7  10   6 54.2501 23.3945   2
   7  10  -6 50.3940 27.3696   2
   6 -10  -6 2.36335 13.5694   2
   6 -10  -6 24.1711 14.1061   2
   6  10  -6 -11.978 11.9201   2
  -6  10   6 15.7914 16.8229   2
   5 -10  -6 -6.0414 8.39366   2
   5 -10  -6 3.14121 11.2100   2
   5  10  -6 12.2494 11.8772   2
  -5  10   6 8.59227 14.6427   2
   4 -10  -6 -8.5338 6.44866   2
   4 -10  -6 -13.214 7.89122   2
   4  10  -6 15.9749 9.05449   2
  -4  10   6 -2.8769 11.0464   2
   4  10  -6 1.22841 10.0794   2
   3 -10  -6 140.312 10.7401   2
  -3  10   6 149.791 25.7824   2
   3  10  -6 163.035 22.9637   2
   3  10  -6 143.189 25.9212   2
   2  10  -6 261.103 23.8628   2
  -2  10   6 266.395 26.9008   2
   2  10  -6 253.828 24.6255   2
  -1  10   6 76.8831 17.2058   2
   1  10  -6 83.3112 16.2530   2
   1  10  -6 77.9736 15.1998   2
  -1  10   6 81.9661 19.0702   2
   0  10  -6 88.6575 15.5170   2
   0  10  -6 110.079 19.7503   2
   0  10   6 112.905 19.5260   2
   0  10   6 89.9669 19.7924   2
  -1 -10  -6 1.66679 12.5818   3
   1  10   6 5.61961 11.4815   2
   1  10   6 -22.583 8.99131   2
  -1  10  -6 6.92230 8.43129   2
  -2 -10  -6 14.1727 13.2562   3
  -2  10  -6 16.7680 11.9653   2
  -3 -10  -6 45.7826 12.9880   3
  -3  10  -6 78.7830 19.3951   2
   3  10   6 54.0772 19.0473   2
   4 -10   6 11.6076 11.6423   2
   4 -10   6 11.7078 18.7535   2
   4  10   6 12.6124 17.6477   2
  -4  10  -6 20.2452 15.3743   2
  -4  10  -6 17.2375 22.3263   3
  -5 -10  -6 144.733 12.5234   2
   5 -10   6 147.267 22.8070   2
   5  10   6 121.939 32.2432   2
  -5  10  -6 142.193 33.3023   3
  -5  10  -6 146.061 27.5015   2
   6 -10   6 7.90622 14.8534   2
  -6 -10  -6 -21.596 8.26802   2
   6  10   6 20.5929 23.2956   2
  -6  10  -6 -1.3922 12.9651   2
  -6  10  -6 -14.255 14.5302   3
   7 -11  -6 10.0426 11.8873   2
  -7  11   6 -31.643 11.1363   2
   7  11  -6 39.9647 18.6809   2
   6 -11  -6 -3.7020 13.8653   2
   6  11  -6 -6.5599 12.4759   2
  -6  11   6 0.83848 13.1944   2
   5 -11  -6 6.32026 7.09610   2
   5 -11  -6 1.30388 9.05000   2
  -5  11   6 17.9806 14.4267   2
   5  11  -6 3.44608 11.0459   2
  -4  11   6 122.784 23.3953   2
   3  11  -6 206.895 24.6126   2
  -3  11   6 217.270 29.4009   2
   3  11  -6 204.153 24.6408   2
   2  11  -6 43.2175 13.2346   2
  -2  11   6 62.2575 16.3217   2
   2  11  -6 46.9713 13.0284   2
  -1  11   6 55.7412 17.9748   2
  -1  11   6 66.0471 19.4913   2
   1  11  -6 76.6606 14.1383   2
   1  11  -6 76.6288 15.9482   2
   0  11  -6 101.158 16.5392   2
   0  11   6 78.1383 19.5274   2
   0  11   6 77.2506 15.1401   2
  -1  11  -6 201.508 21.5732   2
   1  11   6 224.693 35.3920   2
   1  11   6 181.639 24.6351   2
  -2 -11  -6 3.43316 13.2656   3
  -2  11  -6 8.53810 11.5656   2
   3  11   6 19.4256 16.1342   2
  -3  11  -6 87.6084 27.6435   3
  -3  11  -6 61.9008 18.3248   2
  -4  11  -6 163.206 26.8214   2
  -4  11  -6 153.443 35.2705   3
   4  11   6 209.435 34.4072   2
   5 -11   6 16.7574 22.8070   2
   5 -11   6 42.4480 11.4941   2
   5  11   6 25.6892 24.4840   2
  -5  11  -6 7.69774 17.3009   2
  -5  11  -6 36.6464 22.7650   3
   6 -11   6 20.0745 20.2627   2
  -6  11  -6 -20.642 10.8237   2
   6  11   6 25.4818 23.2193   2
  -6  11  -6 4.49482 11.3286   3
   7 -12  -6 47.0082 16.5382   2
  -7  12   6 39.9493 17.8633   2
   7  12  -6 21.2772 20.8518   2
   6 -12  -6 -5.7700 7.11660   2
   6  12  -6 0.66041 12.8169   2
  -5  12   6 139.309 27.4876   2
   5  12  -6 152.425 26.5917   2
  -4  12   6 -11.074 9.39284   2
   3  12  -6 168.015 22.2123   2
  -3  12   6 123.066 24.9977   2
   3  12  -6 132.536 19.8919   2
  -2  12   6 125.976 23.6182   2
   2  12  -6 174.779 21.8800   2
   1  12  -6 22.2754 13.4322   2
   1  12  -6 20.0936 9.48834   2
   0  12  -6 9.99548 12.2623   2
   0  12  -6 8.39716 9.45679   2
   0  12   6 10.0653 11.2988   2
   0  12   6 -21.350 7.79666   2
  -1  12  -6 65.0997 15.4071   2
  -1  12  -6 92.2434 22.5838   2
  -2  12  -6 34.6605 24.4147   3
  -2  12  -6 59.5015 14.1303   2
  -3  12  -6 45.0048 14.8559   2
  -3  12  -6 55.1296 26.6232   3
   3  12   6 53.6811 19.7146   2
  -4  12  -6 1.38500 19.6855   3
   4  12   6 2.62026 16.9423   2
  -4  12  -6 9.40227 12.9943   2
  -5  12  -6 38.7707 25.3161   3
   5  12   6 40.9636 24.1179   2
  -6  13   6 -8.9262 14.2565   2
   6  13  -6 3.95717 15.7291   2
   5  13  -6 -27.921 10.6151   2
  -5  13   6 6.68107 14.0224   2
  -4  13   6 -13.309 9.80651   2
   4  13  -6 19.6687 12.9710   2
  -3  13   6 59.9159 20.6102   2
   3  13  -6 50.3574 16.0671   2
   3  13  -6 70.5560 15.1013   2
  -2  13   6 1.32542 10.1716   2
   2  13  -6 35.3720 12.0317   2
   1  13  -6 216.663 20.9971   2
  -1  13   6 156.087 27.6986   2
   0  13  -6 19.6298 8.90530   2
   0  13  -6 33.4730 12.2896   2
   0  13   6 6.38487 13.5990   2
   1  13   6 78.5795 19.7628   2
  -1  13  -6 30.2558 23.9457   3
  -1  13  -6 71.8468 18.9537   2
  -2  13  -6 70.1477 23.7240   3
  -2  13  -6 64.5025 16.7997   2
   3  13   6 140.353 30.9128   2
  -3  13  -6 141.305 36.2716   3
  -3  13  -6 189.343 25.3296   2
  -4  13  -6 -9.2265 11.8331   2
   4  13   6 24.5401 20.7708   2
  -4  13  -6 11.2815 15.8978   3
   5  13   6 67.7552 24.6340   2
  -5  13  -6 10.2970 21.7733   3
  -5  13  -6 50.5612 15.9986   2
  -5  14   6 40.4886 19.7860   2
   5  14  -6 26.3643 19.6586   3
   5  14  -6 62.5187 17.1550   2
  -4  14   6 38.3602 17.7504   2
   4  14  -6 42.0870 14.4613   2
   3  14  -6 -0.8967 8.11998   2
  -3  14   6 4.51877 10.7329   2
   2  14  -6 21.0927 11.4213   2
  -2  14   6 17.8514 11.3343   2
   2  14  -6 13.7544 8.32332   2
   1  14  -6 -2.5357 10.2801   2
   1  14  -6 7.23214 9.22955   2
   1  14  -6 16.1618 20.4965   3
  -1  14   6 4.41065 11.6237   2
   0  14   6 5.42120 11.7753   2
   0  14  -6 22.9436 12.4738   2
   0  14  -6 4.60821 10.7883   2
   0  14  -6 6.13960 19.8534   3
  -1  14  -6 -11.955 17.5984   3
   1  14   6 10.1022 16.0886   2
   2  14   6 28.6382 17.3301   2
  -2  14  -6 13.4890 13.0973   2
  -2  14  -6 -19.215 16.6100   3
  -3  14  -6 14.3055 13.3956   2
   3  14   6 -9.3848 17.2831   2
  -3  14  -6 -5.7399 19.0064   3
  -4  14  -6 -19.180 11.5499   2
  -4  14  -6 17.0048 12.2740   3
   4  14   6 34.4793 23.8524   2
   4  15  -6 45.2919 20.6326   3
  -4  15   6 31.1573 18.5879   2
   4  15  -6 57.6296 13.8657   2
   3  15  -6 25.1378 11.8735   2
  -3  15   6 37.0056 16.6429   2
   3  15  -6 38.3293 24.5821   3
   2  15  -6 -5.2213 15.7772   3
   2  15  -6 24.3732 7.64766   2
  -2  15   6 -4.0145 13.4000   2
   1  15  -6 53.5253 13.0095   2
  -1  15   6 39.2066 17.3221   2
   1  15  -6 38.9311 26.0140   3
   0  15  -6 -3.7029 8.22701   2
   0  15  -6 -2.5161 20.2371   3
   0  15   6 37.6415 16.3582   2
  -1  15  -6 7.34148 20.3623   3
  -2  15  -6 -2.1966 19.6876   3
   2  15   6 27.1507 21.4304   2
  -2  15  -6 40.6083 15.5850   2
   1  16  -6 43.5882 22.0161   3
   1  16  -6 62.5771 11.4661   2
  -1  16   6 30.5183 17.2450   2
   0  16   6 22.9347 14.8872   2
   0  16  -6 12.5526 11.7713   2
   0  16  -6 31.2103 22.6231   3
 -10   0   7 34.5732 20.9531   2
  10   0  -7 11.0286 22.1701   2
  -9   0   7 126.367 30.0833   2
   9   0  -7 77.2162 27.8790   2
  -8   0   7 17.2563 13.6271   2
   7   0  -7 288.620 42.1269   2
  -7   0   7 318.595 41.9683   2
   6   0  -7 -6.3055 11.5345   3
   6   0  -7 -13.840 12.9271   2
  -6   0   7 9.37742 11.9607   2
  -5   0   7 271.390 35.2217   2
   5   0  -7 221.152 33.5210   2
   4   0  -7 -5.2479 11.4558   2
   4   0  -7 -1.9959 9.91542   2
  -4   0   7 -12.707 5.90217   2
  -4   0   7 -12.742 10.4777   2
   3   0  -7 36.8803 14.7967   2
   3   0  -7 27.5024 11.5952   2
  -3   0   7 47.8208 16.1752   2
  -3   0   7 47.6153 18.0657   2
   2   0  -7 -0.0167 9.68642   2
   2   0  -7 -6.5356 5.12360   2
  -2   0   7 -1.4520 10.0417   2
  -2   0   7 1.81430 8.50429   2
  -1   0   7 279.291 28.8839   2
   1   0  -7 220.160 24.3093   2
   1   0  -7 237.031 23.2737   2
  -1   0   7 259.226 24.6847   2
   0   0   7 7.49132 9.59247   2
   0   0  -7 5.23056 8.21612   2
   0   0  -7 10.1607 11.1755   2
   0   0   7 -5.6095 11.1849   2
   1   0   7 361.443 30.5678   2
  -1   0  -7 340.446 27.6021   2
   1   0   7 319.078 32.6484   2
   2   0   7 4.05232 13.5894   2
  -2   0  -7 -8.5285 10.2142   2
   2   0   7 -7.9305 9.17546   2
  -2   0  -7 17.1942 11.5167   2
  -3   0  -7 357.036 31.4268   2
   3   0   7 329.271 33.7785   2
  -4   0  -7 3.80209 11.7267   2
   4   0   7 30.7484 16.2717   2
   5   0   7 105.751 29.6424   2
  -5   0  -7 86.7021 22.6866   2
   6   0   7 0.25036 13.4836   2
  -6   0  -7 -1.8195 12.6758   2
  -7   0  -7 126.873 30.1025   2
  -7   0  -7 130.411 18.5639   3
   7   0   7 95.7797 33.7022   2
  -8   0  -7 -15.885 13.5549   2
   8   0   7 -12.989 20.5527   2
  -8   0  -7 -13.859 9.12539   3
 -10  -1   7 0.50951 21.0604   2
  10  -1  -7 -37.962 14.2912   2
  10   1  -7 1.78143 18.7874   2
 -10   1   7 14.2307 15.9425   2
  -9  -1   7 13.1984 15.6135   2
   9  -1  -7 -4.8957 19.3129   2
  -9   1   7 18.7601 19.8854   2
   9   1  -7 59.1938 24.9386   2
  -8  -1   7 245.873 40.3793   2
   7  -1  -7 -5.7328 15.1432   2
  -7  -1   7 46.3432 20.2070   2
  -7   1   7 5.29806 18.3731   2
   7   1  -7 26.1889 16.0999   2
  -6  -1   7 32.3887 17.0774   2
   6  -1  -7 13.6917 17.3412   2
  -6   1   7 19.2029 17.9460   2
   6   1  -7 66.8245 22.1308   2
   5  -1  -7 614.686 45.6590   2
  -5  -1   7 624.613 44.1818   2
   5  -1  -7 629.514 42.8824   3
   5   1  -7 648.328 46.2266   2
  -5   1   7 667.006 45.5663   2
   4  -1  -7 19.9531 12.2527   2
  -4  -1   7 10.3467 13.8038   2
   4  -1  -7 10.3977 12.6078   2
  -4  -1   7 -0.4865 11.5575   2
  -4   1   7 -1.6803 11.7820   2
   4   1  -7 -7.1323 9.04104   2
   4   1  -7 12.1384 12.6012   2
  -4   1   7 14.6729 11.6003   2
   3  -1  -7 537.237 37.6704   2
  -3  -1   7 542.977 38.7543   2
   3  -1  -7 538.074 36.4461   2
  -3  -1   7 527.240 36.7752   2
  -3   1   7 533.941 38.2893   2
   3   1  -7 549.748 36.5495   2
   3   1  -7 577.090 37.9442   2
  -3   1   7 532.846 37.9489   2
  -2  -1   7 233.524 24.4303   2
  -2  -1   7 234.516 28.8433   2
   2  -1  -7 256.588 25.5422   2
   2  -1  -7 236.243 24.1834   2
   2   1  -7 265.022 25.8580   2
   2   1  -7 229.685 24.8829   2
  -2   1   7 228.596 28.2962   2
  -2   1   7 230.578 27.4079   2
  -1  -1   7 926.235 42.6324   2
  -1  -1   7 907.827 47.9649   2
   1  -1  -7 935.166 42.0630   2
   1  -1  -7 917.202 44.2996   2
  -1   1   7 926.198 43.5685   2
   1   1  -7 912.917 42.4837   2
   1   1  -7 890.505 45.1586   2
  -1   1   7 887.712 47.8778   2
   0  -1   7 162.629 22.0558   2
   0  -1   7 184.785 27.2258   2
   0  -1  -7 181.938 21.0080   2
   0  -1  -7 189.871 22.7167   2
   0   1  -7 188.858 25.7400   2
   0   1   7 213.607 22.6718   2
   0   1   7 189.908 27.7338   2
   0   1  -7 194.680 21.3812   2
  -1  -1  -7 366.893 32.5307   2
   1  -1   7 342.522 27.3365   2
  -1  -1  -7 356.726 28.0749   2
   1  -1   7 385.480 33.8774   2
  -1   1  -7 348.414 27.6110   2
   1   1   7 335.144 30.8164   2
   2  -1   7 -1.2415 13.2836   2
  -2  -1  -7 -14.854 10.3987   2
   2  -1   7 -3.3178 9.23800   2
  -2  -1  -7 1.01074 8.87255   2
  -2   1  -7 6.49353 9.55668   2
   2   1   7 -25.086 11.5304   2
  -2   1  -7 -5.0912 10.9640   2
   2   1   7 7.29262 10.4198   2
   3  -1   7 219.689 33.3507   2
  -3  -1  -7 219.146 26.1666   2
  -3   1  -7 240.663 26.6772   2
   3   1   7 210.678 32.6795   2
   4  -1   7 380.467 41.1267   2
  -4  -1  -7 334.149 32.5352   2
  -4   1  -7 332.305 30.1143   2
   4   1   7 325.509 43.8233   2
   5  -1   7 95.1430 29.8679   2
  -5  -1  -7 154.868 26.9771   2
   5   1   7 141.684 34.5142   2
  -5   1  -7 176.248 28.6949   2
  -6  -1  -7 7.04001 13.8802   2
   6  -1   7 2.03818 22.5760   2
  -6   1  -7 8.41242 14.8787   2
   6   1   7 -19.273 9.00492   2
  -7  -1  -7 -9.2984 12.8241   2
  -7  -1  -7 13.8822 8.82106   3
   7  -1   7 -8.6447 13.6889   2
   7   1   7 6.06169 17.5336   2
  -7   1  -7 5.18480 8.47646   3
  -7   1  -7 -15.210 13.8586   2
  -8  -1  -7 8.34097 10.4956   3
   8  -1   7 -47.173 17.4913   2
  -8  -1  -7 12.7690 18.7140   2
  -8   1  -7 19.6008 17.1603   2
   8   1   7 -8.4000 21.3118   2
  -8   1  -7 -2.3072 10.2617   3
 -10  -2   7 -40.568 15.6478   2
  10  -2  -7 -6.4638 18.6264   2
  10   2  -7 -28.204 18.3462   2
 -10   2   7 -11.467 15.2775   2
  -9  -2   7 114.582 32.7791   2
   9  -2  -7 15.8213 21.0078   2
   9   2  -7 64.2847 27.9652   2
  -9   2   7 48.7132 25.5809   2
  -8  -2   7 53.5601 24.7170   2
  -8   2   7 64.1156 26.5853   2
  -7  -2   7 101.964 25.2563   2
   7  -2  -7 103.823 26.7023   2
  -7   2   7 130.300 28.6032   2
   7   2  -7 40.5051 21.7544   2
   7   2  -7 80.6887 23.0961   3
  -6  -2   7 91.0820 25.0228   2
   6  -2  -7 113.403 26.7068   2
   6   2  -7 81.0438 25.3352   2
  -6   2   7 89.0508 25.7275   2
  -5  -2   7 80.8759 21.4086   2
   5  -2  -7 86.5620 25.7102   3
   5  -2  -7 61.4785 20.2465   2
  -5  -2   7 78.1904 23.3114   2
   5   2  -7 50.5623 19.4717   2
  -5   2   7 79.8664 22.3753   2
   4  -2  -7 87.4489 20.1981   2
  -4  -2   7 41.0407 17.5419   2
   4  -2  -7 51.1998 17.7192   3
  -4  -2   7 57.5841 19.3506   2
   4  -2  -7 81.5452 18.6881   2
  -4   2   7 70.4423 22.5343   2
   4   2  -7 34.2461 16.4547   2
  -4   2   7 63.6551 19.4061   2
   4   2  -7 95.8304 18.5462   2
   3  -2  -7 40.8756 14.9589   2
  -3  -2   7 26.5235 15.2608   2
   3  -2  -7 52.7989 16.4544   2
  -3  -2   7 57.9128 16.3603   2
   3   2  -7 51.8442 15.7487   2
  -3   2   7 75.7882 17.9462   2
   3   2  -7 63.8318 16.4167   2
   2  -2  -7 89.7362 17.9309   2
   2  -2  -7 100.542 19.0386   2
  -2  -2   7 121.801 21.8006   2
  -2  -2   7 145.225 21.9958   2
   2   2  -7 106.529 20.3182   2
  -2   2   7 116.134 22.1968   2
   2   2  -7 111.675 20.1333   2
   1  -2  -7 215.653 21.7497   2
   1  -2  -7 224.318 22.2531   2
  -1  -2   7 209.938 27.3821   2
  -1  -2   7 199.008 22.3235   2
   1   2  -7 224.614 24.6558   2
  -1   2   7 232.041 23.8193   2
  -1   2   7 214.416 28.3045   2
   1   2  -7 219.702 22.7051   2
   0  -2  -7 221.445 27.0320   2
   0  -2  -7 177.802 21.0759   2
   0  -2   7 191.378 23.6989   2
   0   2  -7 231.139 25.3720   2
   0   2   7 213.646 28.7644   2
   0   2   7 211.373 22.8116   2
   0   2  -7 195.603 21.7294   2
   1  -2   7 -0.6646 9.27301   2
   1  -2   7 -14.843 10.2232   2
  -1  -2  -7 -4.3471 10.1078   2
  -1  -2  -7 4.19627 9.15598   2
   1   2   7 4.88649 9.65977   2
   1   2   7 1.04292 13.1488   2
  -1   2  -7 -4.9731 9.74099   2
  -1   2  -7 22.0080 11.4212   2
   2  -2   7 74.5026 16.6821   2
   2  -2   7 60.2957 23.2847   2
  -2  -2  -7 102.825 21.7088   2
  -2  -2  -7 80.9738 17.6637   2
  -2   2  -7 73.9464 17.2918   2
   2   2   7 97.2112 23.2411   2
  -2   2  -7 79.3296 20.9084   2
   2   2   7 64.0255 15.2240   2
   3  -2   7 11.7237 9.87002   2
  -3  -2  -7 -2.6626 10.0572   2
   3  -2   7 0.45317 15.0548   2
  -3  -2  -7 -9.2499 12.3048   2
   3   2   7 15.7676 17.1652   2
  -3   2  -7 -0.8055 9.59771   2
  -4  -2  -7 81.1450 19.7456   2
   4  -2   7 109.063 26.3130   2
   4   2   7 94.8214 26.2856   2
  -4   2  -7 100.152 21.2622   2
  -5  -2  -7 418.688 37.5498   2
   5  -2   7 405.381 47.4446   2
   5   2   7 351.941 47.9462   2
  -5   2  -7 366.848 37.4129   2
  -6  -2  -7 27.6706 17.6620   2
   6  -2   7 7.12911 22.3051   2
  -6   2  -7 7.33018 14.1751   2
   6   2   7 45.9598 27.8413   2
  -7  -2  -7 80.7779 11.8544   3
  -7  -2  -7 55.6162 22.6754   2
   7  -2   7 62.3257 30.1535   2
  -7   2  -7 79.2066 18.1419   3
   7   2   7 94.7092 31.9077   2
  -7   2  -7 87.9196 25.1191   2
  -8  -2  -7 -7.6320 15.6079   2
   8  -2   7 -35.191 17.6782   2
  -8   2  -7 2.63157 11.8290   2
  -8   2  -7 11.0268 11.2979   3
   8   2   7 23.4653 26.2299   2
  10  -3  -7 53.5848 24.8678   2
 -10   3   7 48.2425 20.6870   2
  10   3  -7 58.9817 30.4509   2
   9  -3  -7 -14.405 17.3503   2
  -9  -3   7 22.2027 19.2802   2
   9   3  -7 20.8366 18.3483   2
  -9   3   7 -4.2139 14.4223   2
   8  -3  -7 1.80542 20.9609   2
  -8  -3   7 20.4718 22.8603   2
  -8   3   7 -26.802 12.1141   2
   7  -3  -7 191.856 34.1574   2
  -7  -3   7 182.327 31.8101   2
  -7   3   7 174.835 31.2688   2
   7   3  -7 163.444 32.4465   2
  -6  -3   7 181.463 30.3474   2
   6  -3  -7 175.304 31.5247   2
  -6   3   7 193.867 32.2288   2
   6   3  -7 161.093 32.6357   2
  -5  -3   7 8.98764 12.9568   2
   5  -3  -7 -5.6578 11.2635   2
  -5  -3   7 9.91259 14.8979   2
   5   3  -7 5.69682 11.8978   2
  -5   3   7 -12.685 10.5769   2
   4  -3  -7 -4.4269 10.3068   2
   4  -3  -7 17.5891 13.5009   2
  -4  -3   7 15.8573 16.1214   2
   4  -3  -7 -5.5017 12.3206   3
  -4   3   7 -0.0754 12.2490   2
   4   3  -7 -6.2288 10.7816   2
   4   3  -7 8.75427 11.1571   2
   3  -3  -7 107.136 19.8896   3
  -3  -3   7 77.9714 19.8158   2
  -3  -3   7 66.8608 18.0381   2
   3  -3  -7 118.768 24.5254   2
   3  -3  -7 88.0200 18.9077   2
   3   3  -7 103.183 20.0304   2
  -3   3   7 93.4096 20.0702   2
   3   3  -7 98.2528 19.6755   2
  -3   3   7 61.6805 21.9255   2
  -2  -3   7 266.618 30.0967   2
  -2  -3   7 255.433 25.1539   2
   2  -3  -7 231.463 25.3165   2
   2  -3  -7 248.764 24.4746   2
   2   3  -7 278.098 26.1735   2
  -2   3   7 255.235 26.5432   2
   2   3  -7 272.610 26.7054   2
  -2   3   7 235.556 25.6382   2
   1  -3  -7 -6.1003 8.38330   2
   1  -3  -7 2.23635 9.79557   2
  -1  -3   7 29.5442 12.0314   2
  -1  -3   7 -6.5723 10.4968   2
   1   3  -7 25.5688 11.5763   2
  -1   3   7 21.0907 12.4446   2
  -1   3   7 5.00804 12.2925   2
   1   3  -7 4.37650 9.76149   2
   0  -3  -7 28.7041 12.4839   2
   0  -3  -7 35.9622 12.1163   2
   0  -3   7 47.4508 13.0456   2
   0  -3   7 21.3853 13.6653   2
   0   3  -7 28.6989 11.7491   2
   0   3   7 52.7977 18.0717   2
   0   3  -7 36.3749 14.8440   2
   1  -3   7 183.693 22.2788   2
  -1  -3  -7 165.424 21.7215   2
  -1  -3  -7 156.722 24.7912   2
   1  -3   7 181.028 26.3335   2
   1   3   7 182.140 27.9855   2
  -1   3  -7 178.686 26.8926   2
  -1   3  -7 189.057 23.4324   2
   1   3   7 183.030 23.4817   2
  -2  -3  -7 31.4365 15.1272   2
   2  -3   7 30.9533 12.8552   2
   2   3   7 40.4758 14.2166   2
  -2   3  -7 35.7131 14.5937   2
   2   3   7 32.2649 18.0025   2
  -2   3  -7 33.0919 16.9122   2
   3  -3   7 11.6118 15.2638   2
   3  -3   7 74.2378 17.4031   2
  -3  -3  -7 21.2093 13.5266   2
  -3  -3  -7 53.2063 18.1097   2
   3   3   7 13.7049 19.4886   2
  -3   3  -7 29.0462 14.7044   2
  -4  -3  -7 95.2592 20.1448   2
   4  -3   7 31.4435 21.0678   2
  -4   3  -7 129.132 22.7726   2
   4   3   7 78.9584 25.0753   2
  -5  -3  -7 597.592 43.1623   2
   5  -3   7 550.386 54.0569   2
  -5   3  -7 537.786 42.1485   2
   5   3   7 550.403 53.1783   2
  -6  -3  -7 6.56173 15.9708   2
   6  -3   7 44.3781 25.4241   2
   6   3   7 32.4358 23.1534   2
  -6   3  -7 17.4177 16.9282   2
  -7  -3  -7 10.4528 16.3979   2
   7  -3   7 17.2027 25.2021   2
  -7   3  -7 -18.373 9.13055   3
  -7   3  -7 -22.077 11.6981   2
   7   3   7 27.0562 27.6871   2
   8  -3   7 26.0656 29.1359   2
  -8  -3  -7 24.9815 23.3791   2
   8   3   7 18.7302 32.5419   2
  -8   3  -7 39.7261 20.3655   2
  -8   3  -7 30.0751 19.7243   3
   9  -4  -7 -15.645 17.1745   2
  -9  -4   7 55.3691 25.5252   2
  -9   4   7 43.7972 19.7279   2
   9   4  -7 54.0021 25.9622   2
   8  -4  -7 59.2344 29.0276   2
  -8  -4   7 94.1963 25.4020   2
  -8   4   7 34.4863 22.3960   2
   7  -4  -7 7.38503 15.5432   2
  -7  -4   7 -11.603 16.6623   2
  -7   4   7 5.83722 14.3292   2
   7   4  -7 -13.843 14.5595   2
  -6  -4   7 -2.0325 16.3108   2
   6  -4  -7 33.6885 16.3751   2
   6   4  -7 5.77274 15.4287   2
  -6   4   7 6.52388 15.5571   2
   5  -4  -7 -2.1263 11.4227   2
  -5  -4   7 20.0997 14.6916   2
  -5  -4   7 -32.775 14.3601   2
   5   4  -7 -1.5957 12.2808   2
  -5   4   7 -9.8729 6.14367   2
  -4  -4   7 35.1077 16.0110   2
   4  -4  -7 61.8908 16.4625   2
   4  -4  -7 60.4467 17.5791   2
  -4  -4   7 15.3396 14.1246   2
   4   4  -7 22.4850 15.6603   2
   4   4  -7 35.2113 14.4507   2
  -4   4   7 21.3875 16.9313   2
  -3  -4   7 25.8289 12.5288   2
  -3  -4   7 1.81246 11.6548   2
   3  -4  -7 20.2003 13.4557   3
   3  -4  -7 13.0502 12.9157   2
   3   4  -7 32.9986 14.0022   2
  -3   4   7 28.2514 15.0663   2
  -3   4   7 12.6409 14.4005   2
   3   4  -7 5.08786 12.0421   2
  -2  -4   7 71.9233 15.3572   2
  -2  -4   7 57.0098 16.8134   2
   2  -4  -7 87.2956 17.4100   2
   2  -4  -7 76.5560 18.3652   3
   2  -4  -7 28.7796 12.6688   2
   2   4  -7 75.3660 16.5121   2
  -2   4   7 71.1293 16.7929   2
  -2   4   7 48.1359 14.7242   2
   2   4  -7 75.7469 16.8780   2
   1  -4  -7 -4.7744 7.98205   2
   1  -4  -7 -0.6346 8.70537   2
  -1  -4   7 -4.5208 7.99556   2
  -1   4   7 -3.6001 8.61266   2
   1   4  -7 10.5376 10.7072   2
   1   4  -7 -10.012 7.02577   2
  -1   4   7 2.92117 11.6237   2
   0  -4   7 53.0923 13.3850   2
   0  -4  -7 53.3051 13.0371   2
   0  -4  -7 42.4869 13.8860   2
   0  -4   7 47.8682 15.3633   2
   0   4  -7 16.6128 13.4760   2
   0   4   7 26.2431 14.2922   2
   0   4   7 42.0252 17.1922   2
   0   4  -7 50.9934 13.9406   2
   1  -4   7 55.1173 17.1586   2
   1  -4   7 52.1139 13.3916   2
  -1  -4  -7 90.4179 18.5037   2
  -1  -4  -7 42.8072 13.0997   2
   1   4   7 41.1744 19.0490   2
  -1   4  -7 53.3794 15.1435   2
   1   4   7 67.2577 16.1299   2
  -1   4  -7 58.6176 17.9302   2
   2  -4   7 261.247 30.8649   2
   2  -4   7 241.324 28.6759   2
  -2  -4  -7 263.765 31.8874   2
   2   4   7 234.721 25.9237   2
  -2   4  -7 280.275 35.4626   2
  -2   4  -7 213.282 25.6399   2
   2   4   7 219.396 32.1822   2
  -3  -4  -7 432.984 36.9432   2
   3  -4   7 409.399 39.5168   2
  -3  -4  -7 413.097 32.3670   2
   3  -4   7 434.500 33.5100   2
  -3   4  -7 451.102 35.0436   2
   3   4   7 428.025 42.4983   2
   4  -4   7 32.2800 20.0369   2
  -4  -4  -7 45.7648 15.3443   2
   4   4   7 17.0221 21.2294   2
  -4   4  -7 27.3722 15.2154   2
   5  -4   7 -17.705 15.8272   2
  -5  -4  -7 -2.6121 12.5353   2
   5   4   7 -7.9646 12.5830   2
  -5   4  -7 13.2267 13.6453   2
  -6  -4  -7 8.70151 6.65133   3
  -6  -4  -7 6.45544 14.3292   2
   6  -4   7 -35.611 16.7486   2
   6   4   7 -0.6886 21.7107   2
  -7  -4  -7 24.3875 22.9958   2
   7  -4   7 66.3140 28.1673   2
  -7   4  -7 48.2427 23.2645   2
   7   4   7 -8.0120 23.8511   2
  -7   4  -7 82.5367 20.3839   3
   8  -4   7 -0.6378 23.4450   2
  -8  -4  -7 29.1681 19.0859   2
  -8   4  -7 -1.5546 18.2682   3
  -8   4  -7 8.91893 14.6655   2
   8   4   7 -6.5337 24.5905   2
   9  -5  -7 16.3903 16.8699   2
  -9  -5   7 13.9948 25.8282   2
   9   5  -7 8.29173 21.2029   2
  -9   5   7 22.0422 21.5559   2
  -8  -5   7 32.2870 17.1813   2
   8  -5  -7 8.10173 19.7910   2
  -8   5   7 10.5027 16.9457   2
   8   5  -7 25.7816 21.3927   2
   8   5  -7 10.3189 15.4186   3
   7  -5  -7 -2.4485 18.5612   2
  -7  -5   7 -29.815 12.3359   2
  -7   5   7 -2.9319 13.6495   2
   7   5  -7 -1.8551 15.4355   2
  -6  -5   7 35.1992 15.6631   2
  -6  -5   7 -5.4718 13.7072   2
   6  -5  -7 22.1578 15.2992   2
  -6   5   7 9.80134 12.4845   2
   6   5  -7 28.0747 17.4877   2
   5  -5  -7 16.6359 13.6251   2
  -5  -5   7 20.4307 15.7418   2
   5   5  -7 -7.1835 11.6295   2
  -5   5   7 32.1490 17.4923   2
  -4  -5   7 77.7097 18.1410   2
   4  -5  -7 47.5414 14.9183   2
   4  -5  -7 58.6779 16.8597   2
  -4  -5   7 61.0791 16.1944   2
  -4   5   7 48.3763 18.3494   2
   4   5  -7 51.9767 17.4062   2
   4   5  -7 59.5915 18.0722   2
  -3  -5   7 91.4169 20.7440   2
  -3  -5   7 73.3850 16.0207   2
   3  -5  -7 129.187 20.9854   2
   3  -5  -7 129.358 23.7171   2
   3   5  -7 112.903 21.2420   2
   3   5  -7 92.8869 19.6170   2
  -3   5   7 108.121 22.9933   2
  -3   5   7 117.727 23.3684   2
  -2  -5   7 272.127 27.8592   2
   2  -5  -7 232.097 23.2413   2
   2  -5  -7 248.952 24.3477   2
  -2  -5   7 256.071 23.7080   2
   2  -5  -7 238.364 27.7842   3
   2   5  -7 259.733 29.8521   2
  -2   5   7 219.020 30.1764   2
   2   5  -7 232.138 24.8590   2
  -2   5   7 231.501 29.5653   2
   1  -5  -7 311.631 26.6915   2
  -1  -5   7 306.042 24.8819   2
   1  -5  -7 305.929 26.3480   2
  -1  -5   7 314.832 26.4229   2
   1  -5  -7 308.408 29.9333   3
   1   5  -7 289.784 25.9212   2
  -1   5   7 291.930 31.0925   2
  -1   5   7 322.142 27.8100   2
   1   5  -7 324.017 28.8817   2
   0  -5  -7 54.9971 13.1577   2
   0  -5  -7 42.3776 14.1070   3
   0  -5   7 2.01256 13.3202   2
   0  -5   7 40.4916 13.0290   2
   0  -5  -7 32.2953 12.3909   2
   0   5  -7 34.6415 13.3004   2
   0   5   7 49.4112 13.7059   2
   0   5   7 20.0980 14.9140   2
   1  -5   7 25.0823 16.5496   2
   1  -5   7 20.2501 10.7422   2
  -1  -5  -7 28.0529 14.4689   2
  -1  -5  -7 9.65404 9.90331   2
  -1  -5  -7 24.2033 12.9328   3
  -1   5  -7 2.71357 10.2081   2
  -1   5  -7 -11.302 11.0409   2
   1   5   7 38.4398 21.0977   2
   1   5   7 -1.7880 9.48067   2
  -2  -5  -7 -30.693 11.0141   2
   2  -5   7 -8.0650 9.97938   2
  -2  -5  -7 -2.4737 8.27458   2
   2  -5   7 11.2823 16.6947   2
  -2  -5  -7 8.95694 9.96720   3
  -2   5  -7 -2.7810 9.15436   2
   3  -5   7 -0.9923 12.2692   2
   3  -5   7 16.2439 16.1025   2
  -3  -5  -7 7.21470 10.8190   2
  -3  -5  -7 3.13872 11.1006   3
  -3  -5  -7 -8.1392 15.6752   2
  -3   5  -7 6.60775 9.46002   2
   3   5   7 19.3169 17.9656   2
   4  -5   7 -2.7273 14.5509   2
  -4  -5  -7 25.7823 14.1933   2
  -4  -5  -7 3.89192 8.99412   3
  -4   5  -7 7.41996 12.6966   2
   4   5   7 12.4361 19.1308   2
   5  -5   7 41.5702 21.6746   2
  -5  -5  -7 50.4972 17.4766   2
  -5   5  -7 63.5844 20.7788   2
   5   5   7 60.3853 25.2114   2
  -6  -5  -7 32.1205 18.5284   2
   6  -5   7 63.1483 26.6437   2
  -6   5  -7 65.4956 21.7351   3
  -6   5  -7 88.4701 27.8092   2
   6   5   7 55.7095 32.1434   2
  -7  -5  -7 -36.838 17.8077   2
   7  -5   7 -4.5725 22.4526   2
  -7   5  -7 3.77726 15.9605   3
  -7   5  -7 -0.5940 14.3672   2
   7   5   7 -10.298 22.6025   2
   8  -5   7 -20.926 18.2881   2
  -8  -5  -7 -13.521 14.9342   2
  -8   5  -7 0.54443 20.8316   2
  -8   5  -7 -7.6126 15.5390   3
   8   5   7 -22.265 23.6063   2
   9  -6  -7 85.8944 27.9756   2
  -9  -6   7 40.7238 22.4679   2
   9   6  -7 60.8831 29.7575   2
  -9   6   7 99.7603 29.9804   2
  -8  -6   7 29.3632 16.6663   2
   8  -6  -7 6.50630 18.7956   2
  -8   6   7 59.2707 25.0964   2
   8   6  -7 17.6948 17.7735   2
   7  -6  -7 22.3788 17.2417   2
  -7  -6   7 0.85731 18.7035   2
   7   6  -7 25.7245 19.0772   2
  -7   6   7 -8.5747 13.1046   2
   6  -6  -7 47.5102 17.4388   2
  -6  -6   7 49.1579 19.6641   2
  -6  -6   7 20.4526 15.0756   2
   6   6  -7 31.5692 19.5623   2
  -6   6   7 71.9513 21.9088   2
   5  -6  -7 17.2399 13.3964   2
  -5  -6   7 -6.8476 12.5618   2
  -5  -6   7 20.8275 14.6009   2
  -5   6   7 18.4074 14.8567   2
   5   6  -7 -2.4532 11.4519   2
   4  -6  -7 700.157 42.6553   2
   4  -6  -7 655.914 42.1884   2
  -4   6   7 742.336 47.8509   2
   4   6  -7 676.567 45.4367   2
   3  -6  -7 11.1510 9.18532   2
   3  -6  -7 11.8345 10.0797   2
  -3  -6   7 2.98410 10.6993   2
  -3  -6   7 1.87253 9.32850   2
  -3   6   7 3.04047 12.0985   2
   3   6  -7 8.98471 11.2453   2
  -2  -6   7 9.24310 9.86501   2
   2  -6  -7 11.5252 13.5722   3
   2  -6  -7 5.91800 10.2677   2
   2  -6  -7 9.17658 10.5606   2
  -2   6   7 12.9517 12.9839   2
   2   6  -7 0.32728 10.0578   2
   1  -6  -7 14.9398 13.2216   3
  -1  -6   7 -2.4093 9.67611   2
  -1  -6   7 2.26041 8.89838   2
   1  -6  -7 -7.6401 7.33745   2
   1  -6  -7 -6.7543 6.72635   2
   1   6  -7 3.69011 9.09529   2
  -1   6   7 18.8545 13.4066   2
  -1   6   7 7.49068 10.7120   2
   1   6  -7 -2.2865 12.5191   2
   0  -6  -7 24.1859 14.6099   3
   0  -6   7 20.2806 11.2778   2
   0  -6   7 32.0755 12.3241   2
   0  -6  -7 19.6954 9.55735   2
   0  -6  -7 6.38928 11.7961   2
   0   6   7 44.5716 16.9797   2
   0   6   7 24.0325 12.1795   2
   0   6  -7 1.34716 9.73853   2
  -1  -6  -7 42.7817 11.8814   2
   1  -6   7 62.7134 18.6481   2
   1  -6   7 36.6928 12.4667   2
  -1  -6  -7 30.0414 11.4723   2
  -1  -6  -7 38.7340 13.8245   3
  -1   6  -7 58.7332 18.8550   2
   1   6   7 27.8830 13.6056   2
  -1   6  -7 41.6523 13.9943   2
   2  -6   7 53.9130 14.8845   2
  -2  -6  -7 25.2058 11.8497   3
   2  -6   7 67.1173 17.9795   2
  -2  -6  -7 28.0520 12.8778   2
  -2  -6  -7 37.7872 12.9669   2
  -2   6  -7 26.6299 13.6405   2
   3  -6   7 100.966 18.6500   2
  -3  -6  -7 105.660 19.8155   2
  -3  -6  -7 83.3276 16.3178   3
   3  -6   7 67.8350 21.6305   2
  -3   6  -7 93.6080 20.0485   2
   3   6   7 85.9892 24.7561   2
   4  -6   7 30.9951 21.8981   2
  -4  -6  -7 65.8027 18.3500   2
  -4  -6  -7 61.6050 19.7680   2
   4   6   7 49.6962 22.6804   2
  -4   6  -7 62.8138 19.0570   2
   5  -6   7 65.8166 23.8597   2
  -5  -6  -7 16.2223 16.1725   2
  -5   6  -7 13.0653 15.8788   2
   5   6   7 19.4922 23.0235   2
   6  -6   7 -24.625 16.7793   2
  -6  -6  -7 -11.444 15.1650   2
  -6   6  -7 7.95517 15.2243   3
  -6   6  -7 22.2696 16.5056   2
  -7  -6  -7 34.4152 18.1978   2
   7  -6   7 64.4429 28.7471   2
  -7   6  -7 75.9140 22.9561   3
  -7   6  -7 23.1531 20.1955   2
   7   6   7 32.2166 28.3734   2
   9  -7  -7 16.2839 19.1280   2
  -9  -7   7 4.78070 22.2238   2
  -9   7   7 14.6391 19.6066   2
   9   7  -7 13.0553 19.4683   2
   8  -7  -7 43.8386 25.4873   2
  -8  -7   7 79.7483 23.6070   2
  -8   7   7 13.7701 21.3655   2
   8   7  -7 23.5364 23.9914   2
  -7  -7   7 24.7480 17.9659   2
  -7  -7   7 47.4382 20.9719   2
   7  -7  -7 32.7613 19.2816   2
   7   7  -7 59.3102 25.2594   2
   6  -7  -7 20.6363 14.3978   2
  -6   7   7 29.6408 17.9147   2
   6   7  -7 -2.0279 13.6376   2
  -5  -7   7 56.1036 16.6686   2
   5  -7  -7 42.7867 18.0056   2
  -5  -7   7 37.9126 14.9141   2
   5   7  -7 37.9993 17.4954   2
  -5   7   7 80.2602 21.9060   2
   4  -7  -7 123.104 19.6051   2
  -4  -7   7 122.767 19.5694   2
   4  -7  -7 152.085 24.3671   2
  -4  -7   7 139.158 20.9650   2
  -4   7   7 151.175 27.4379   2
   4   7  -7 160.555 25.6652   2
   3  -7  -7 -2.6412 8.72561   2
  -3  -7   7 29.0190 10.7165   2
   3  -7  -7 -3.3829 10.4047   2
   3   7  -7 16.5641 10.5332   2
   3   7  -7 24.4053 11.7112   2
  -3   7   7 5.32408 12.3483   2
  -2  -7   7 31.7673 10.7396   2
   2  -7  -7 5.25942 8.79046   2
   2  -7  -7 11.1966 10.6303   2
  -2   7   7 20.3626 13.6428   2
   2   7  -7 15.6300 12.9646   2
  -2   7   7 11.5733 12.4768   2
   2   7  -7 22.8291 11.7317   2
   1  -7  -7 294.534 23.3610   2
   1  -7  -7 209.229 30.1823   3
  -1  -7   7 220.407 20.3342   2
   1   7  -7 209.697 24.2917   2
  -1   7   7 242.835 31.0125   2
  -1   7   7 242.626 24.4224   2
   0  -7   7 31.7772 12.2349   2
   0  -7   7 26.8588 11.8766   2
   0  -7  -7 41.9604 16.3601   3
   0  -7  -7 31.5286 11.8786   2
   0  -7  -7 30.8077 11.4350   2
   0   7  -7 63.8429 16.3979   2
   0   7   7 15.9821 14.7188   2
   0   7   7 33.2400 13.6643   2
   0   7  -7 38.5414 14.4136   2
  -1  -7  -7 85.9344 15.4956   2
  -1  -7  -7 79.5826 14.8560   2
   1  -7   7 71.2904 15.7574   2
   1  -7   7 91.2316 16.3068   2
   1   7   7 83.7716 17.4902   2
  -1   7  -7 110.400 20.6045   2
  -1   7  -7 81.7305 19.9278   2
   1   7   7 88.0507 24.8263   2
  -2  -7  -7 312.787 28.0012   2
   2  -7   7 282.170 23.9668   2
  -2  -7  -7 288.171 26.1255   3
   2  -7   7 312.555 28.5234   2
  -2  -7  -7 300.726 24.9232   2
  -2   7  -7 288.937 30.0236   2
  -3  -7  -7 149.315 21.3973   2
   3  -7   7 183.875 25.4373   2
  -3  -7  -7 126.170 18.8076   3
  -3  -7  -7 158.756 22.4971   2
  -3   7  -7 158.903 25.3334   2
   3   7   7 96.3984 26.9645   2
   4  -7   7 -24.223 15.1979   2
   4  -7   7 -0.7588 14.2270   2
  -4  -7  -7 15.0200 10.1988   3
  -4  -7  -7 14.6626 15.1893   2
  -4  -7  -7 12.9486 9.84356   2
   4   7   7 -15.398 14.4068   2
  -4   7  -7 1.06568 12.7691   2
  -5  -7  -7 48.1092 16.9209   2
  -5  -7  -7 73.0952 11.4619   3
   5  -7   7 106.417 28.6149   2
   5   7   7 69.4293 28.7203   2
  -5   7  -7 75.4960 21.9630   2
  -6  -7  -7 67.9255 18.2908   2
   6  -7   7 89.7122 26.9200   2
  -6   7  -7 58.0822 22.8596   2
  -6   7  -7 84.2460 25.2365   3
   6   7   7 102.925 33.9721   2
  -7  -7  -7 14.2618 20.2363   2
   7  -7   7 12.3314 23.3494   2
   7   7   7 -30.313 19.3855   2
  -7   7  -7 15.9482 18.2181   3
  -7   7  -7 -1.5551 16.1403   2
  -8  -8   7 -8.2342 13.1666   2
   8   8  -7 -27.767 14.1663   2
  -8   8   7 5.17080 14.0513   2
  -7  -8   7 -30.513 15.7881   2
   7  -8  -7 22.4609 15.5057   2
  -7   8   7 2.71891 16.5491   2
   7   8  -7 -8.5148 15.5586   2
   6  -8  -7 4.86266 16.8095   2
  -6  -8   7 14.9416 11.8605   2
  -6  -8   7 1.18521 15.0305   2
   6   8  -7 -10.583 14.6680   2
  -6   8   7 -7.4184 12.3245   2
   5  -8  -7 60.3021 17.1032   2
  -5  -8   7 99.3185 25.3267   2
   5  -8  -7 100.156 18.7721   2
   5   8  -7 122.332 24.4700   2
  -5   8   7 103.236 23.7681   2
  -4  -8   7 40.4293 9.25408   2
  -4  -8   7 39.2072 10.0004   2
   4  -8  -7 29.9055 18.0273   2
   4   8  -7 71.5681 20.2704   2
  -4   8   7 41.4315 20.0196   2
   3  -8  -7 11.4203 11.0388   2
   3  -8  -7 6.19063 9.83317   2
  -3   8   7 4.74854 15.8430   2
   3   8  -7 3.39736 10.3033   2
   3   8  -7 14.6380 11.0553   2
   2  -8  -7 308.179 23.1719   2
  -2   8   7 310.583 32.0815   2
   2   8  -7 336.569 28.6185   2
   2   8  -7 352.303 28.4151   2
   1  -8  -7 53.7257 12.3846   2
   1  -8  -7 44.0489 12.1757   2
   1   8  -7 51.2293 14.6666   2
  -1   8   7 51.0619 14.9326   2
   0  -8   7 433.104 19.2084   2
   0  -8  -7 413.020 36.3842   3
   0  -8  -7 410.975 23.8452   2
   0  -8   7 430.741 19.7980   2
   0  -8  -7 439.838 25.5902   2
   0   8   7 432.782 31.7391   2
   0   8  -7 470.661 36.4931   2
   0   8  -7 436.517 30.9659   2
  -1  -8  -7 33.8945 10.9241   2
   1  -8   7 30.4285 10.2206   2
  -1  -8  -7 19.2429 9.20171   2
  -1  -8  -7 22.7508 13.0451   3
   1  -8   7 25.2530 12.3930   2
  -1   8  -7 42.4545 18.1966   2
   1   8   7 14.1318 14.4494   2
  -2  -8  -7 40.6894 11.2324   2
   2  -8   7 75.0000 15.9834   2
   2  -8   7 50.4637 14.4784   2
  -2  -8  -7 84.6226 15.7115   2
  -2  -8  -7 70.2666 18.0576   3
  -2   8  -7 131.796 22.1492   2
  -3  -8  -7 98.4320 16.9150   2
   3  -8   7 149.856 20.5910   2
  -3  -8  -7 114.068 19.7914   2
   3  -8   7 117.017 22.9965   2
  -3  -8  -7 113.561 18.4759   3
  -3   8  -7 125.119 22.7148   2
   3   8   7 92.8610 25.5118   2
   4  -8   7 80.7514 19.4967   2
   4  -8   7 65.9744 20.4431   2
  -4  -8  -7 43.0105 16.9419   2
  -4  -8  -7 58.0683 13.5241   3
   4   8   7 80.7848 27.0628   2
  -4   8  -7 96.5959 21.6227   2
   5  -8   7 28.4018 19.7494   2
  -5  -8  -7 44.4278 19.8639   2
  -5  -8  -7 10.9200 10.7299   2
  -5   8  -7 33.8001 20.7960   3
  -5   8  -7 33.4369 18.1323   2
   5   8   7 13.3947 24.9651   2
  -6  -8  -7 6.00632 14.5736   2
   6  -8   7 11.9228 20.7799   2
  -6   8  -7 6.25857 16.1387   3
  -6   8  -7 -15.928 12.5834   2
   6   8   7 23.1645 25.3055   2
  -7  -8  -7 11.2163 19.7943   2
   7  -8   7 -9.0209 23.9535   2
  -7   8  -7 -11.788 11.7429   2
   7   8   7 22.2924 23.3499   2
  -7   8  -7 -0.3909 14.3588   3
  -8  -9   7 13.4973 12.3053   2
   8  -9  -7 -19.512 14.1273   2
  -8   9   7 8.90365 16.5945   2
   8   9  -7 -18.818 16.1299   2
  -7  -9   7 19.7372 15.0610   2
   7  -9  -7 6.37100 16.9605   2
  -7  -9   7 12.5108 10.0105   2
   7   9  -7 5.40557 14.4390   2
  -7   9   7 21.9716 17.0779   2
   6  -9  -7 49.5374 18.8369   2
   6   9  -7 79.8240 21.7433   2
  -6   9   7 82.4126 22.9338   2
   5  -9  -7 -0.0624 10.0656   2
   5  -9  -7 23.5862 10.3554   2
  -5   9   7 7.56116 15.3067   2
   5   9  -7 18.2824 13.6598   2
  -4   9   7 228.587 31.6602   2
   4   9  -7 229.004 30.0802   2
   3  -9  -7 49.7495 12.3154   2
   3   9  -7 94.2531 18.8335   2
  -3   9   7 105.301 23.2242   2
   3   9  -7 94.9617 21.1718   2
   2  -9  -7 30.9079 9.38235   2
   2  -9  -7 26.2393 9.62911   2
  -2   9   7 48.1404 16.5089   2
   2   9  -7 37.9125 12.5683   2
   2   9  -7 41.6688 13.0799   2
   1  -9  -7 5.50063 6.63519   2
   1   9  -7 1.10618 8.26086   2
  -1   9   7 23.3532 13.4099   2
   1   9  -7 -9.3392 11.0027   2
   0  -9  -7 447.080 19.2880   2
   0  -9  -7 436.615 19.1356   2
   0   9   7 490.279 45.3788   2
   0   9  -7 359.839 34.5407   2
   0   9  -7 466.336 31.1693   2
  -1  -9  -7 76.1203 19.6135   3
  -1  -9  -7 73.0885 9.99306   2
  -1  -9  -7 58.2608 10.3743   2
  -1   9  -7 165.064 31.4893   2
   1   9   7 76.6043 20.4412   2
  -2  -9  -7 -11.754 11.1587   3
  -2  -9  -7 3.28003 7.18649   2
  -2  -9  -7 27.0118 16.7557   2
   2  -9   7 -14.363 12.6900   2
   2  -9   7 -0.9889 7.12979   2
  -2   9  -7 7.65118 11.0253   2
  -3  -9  -7 32.6720 10.1537   2
   3  -9   7 21.9571 13.4995   2
  -3  -9  -7 2.72852 10.6945   2
  -3  -9  -7 19.4381 15.2058   3
   3  -9   7 15.4988 12.2115   2
  -3   9  -7 46.6185 16.6496   2
   3   9   7 32.7954 23.3609   2
   4  -9   7 35.7535 15.7297   2
  -4  -9  -7 22.8487 12.3199   3
  -4  -9  -7 38.3321 11.6816   2
   4   9   7 45.9471 26.6835   2
  -4   9  -7 57.3610 18.4385   2
  -5  -9  -7 8.11272 13.0822   2
   5  -9   7 18.0186 19.0620   2
  -5  -9  -7 -4.4820 14.5780   2
   5  -9   7 -24.462 15.8211   2
   5   9   7 -0.0719 20.9730   2
  -5   9  -7 6.81305 13.6949   2
  -5   9  -7 3.88379 15.8684   3
   6  -9   7 57.0278 24.4750   2
  -6  -9  -7 21.5216 16.5349   2
   6   9   7 34.4662 26.3932   2
  -6   9  -7 3.47153 16.0975   2
  -6   9  -7 27.6993 20.4059   3
   8 -10  -7 57.9315 22.6379   2
  -8  10   7 46.3456 25.6363   2
   8  10  -7 33.9386 24.8878   2
   7 -10  -7 28.3030 16.0260   2
  -7  10   7 9.49684 17.5835   2
   7  10  -7 9.18579 15.9856   2
   6 -10  -7 71.4473 18.0369   2
   6 -10  -7 49.3177 17.3765   2
  -6  10   7 33.5881 19.9200   2
   6  10  -7 46.2653 23.8891   2
   5 -10  -7 -18.021 10.3309   2
   5  10  -7 7.38208 10.7694   2
  -5  10   7 -4.2715 12.8092   2
   4 -10  -7 120.706 16.0633   2
   4 -10  -7 112.352 16.0286   2
   4  10  -7 99.4394 21.5840   2
  -4  10   7 148.011 28.1539   2
   3 -10  -7 90.6311 12.8103   2
   3  10  -7 130.436 21.6732   2
   3  10  -7 99.4203 19.2531   2
  -3  10   7 74.6183 20.6188   2
   2 -10  -7 158.429 15.1158   2
   2  10  -7 149.839 21.1132   2
  -2  10   7 127.071 23.5070   2
   2  10  -7 148.436 21.5932   2
  -1  10   7 1.09905 13.3688   2
   1  10  -7 4.54608 7.64736   2
   1  10  -7 4.24751 9.30354   2
   0  10  -7 7.56100 8.48381   2
   0  10  -7 -11.251 10.9040   2
   0  10   7 1.04249 12.0926   2
  -1  10  -7 16.2285 9.87878   2
   1  10   7 33.6301 16.0432   2
  -2 -10  -7 179.429 26.6735   3
  -2  10  -7 152.160 25.1004   2
   3 -10   7 58.4834 10.3909   2
   3 -10   7 79.3334 12.4962   2
   3  10   7 69.9518 23.5185   2
  -3  10  -7 79.2756 20.6518   2
   4 -10   7 20.8894 12.5882   2
  -4 -10  -7 33.2977 7.41623   2
   4 -10   7 15.0381 14.2429   2
   4  10   7 70.7108 25.9489   2
  -4  10  -7 14.8243 15.2573   2
  -5 -10  -7 0.11574 9.25597   2
  -5 -10  -7 -13.466 12.5196   2
   5 -10   7 -7.2107 14.2242   2
   5 -10   7 -4.3307 21.4198   2
  -5  10  -7 -7.0886 17.2338   3
   5  10   7 0.63045 21.6027   2
  -6 -10  -7 5.24287 12.3215   2
   6 -10   7 21.8924 16.7315   2
  -6  10  -7 32.7007 18.6287   3
   6  10   7 -5.2982 20.8001   2
  -6  10  -7 -8.0577 13.0349   2
   7 -11  -7 -16.763 10.1879   2
   7  11  -7 20.0768 16.5831   2
  -7  11   7 3.25335 13.9839   2
   6 -11  -7 22.4198 13.8638   2
   6  11  -7 42.9543 20.2650   2
   5 -11  -7 12.0212 10.0935   2
   5 -11  -7 18.6350 14.4315   2
   5  11  -7 28.8388 16.2433   2
  -5  11   7 22.9775 16.9484   2
   4  11  -7 350.964 33.3420   2
  -4  11   7 317.424 35.8870   2
  -3  11   7 -16.143 13.1749   2
   2  11  -7 27.2611 13.3491   2
  -2  11   7 0.54761 16.0387   2
   2  11  -7 3.57264 10.0536   2
   1  11  -7 2.05743 9.01946   2
  -1  11   7 16.1553 15.4839   2
   1  11  -7 -5.2533 12.6698   2
   0  11  -7 -20.079 10.2426   2
   0  11  -7 0.08428 11.0438   2
   0  11   7 27.0517 13.2437   2
   1  11   7 23.1035 17.3381   2
  -1  11  -7 24.2230 12.4322   2
  -2  11  -7 -28.602 9.99803   2
  -3 -11  -7 11.4459 15.4011   3
  -3  11  -7 18.3033 14.1337   2
   3  11   7 -20.005 13.2358   2
  -4  11  -7 179.071 27.7616   2
   4  11   7 127.178 29.0516   2
  -4  11  -7 101.843 31.3257   3
   5 -11   7 9.39805 10.5602   2
  -5  11  -7 -4.9657 13.4245   2
  -5  11  -7 -0.8843 16.2278   3
   5  11   7 39.8000 25.4093   2
   6 -12  -7 14.3651 10.8147   2
  -6  12   7 15.1985 17.5699   2
   6  12  -7 39.4507 18.6011   2
   5  12  -7 9.98940 14.6631   2
  -5  12   7 9.96907 13.9609   2
   4  12  -7 195.503 28.0675   2
  -4  12   7 206.745 31.1646   2
  -3  12   7 48.0924 18.8736   2
   2  12  -7 2.06517 9.33483   2
   2  12  -7 3.37000 9.43590   2
  -2  12   7 -17.657 11.2847   2
   1  12  -7 13.6266 13.4727   2
  -1  12   7 12.6522 13.7102   2
   1  12  -7 14.8320 11.0563   2
   0  12   7 14.8719 13.7130   2
   1  12   7 19.0577 15.7956   2
  -1  12  -7 51.8674 14.4115   2
  -2  12  -7 109.716 20.2637   2
   3  12   7 114.091 30.9073   2
  -3  12  -7 129.581 23.9705   2
  -3  12  -7 88.3914 26.3468   3
   4  12   7 71.4583 28.7660   2
  -4  12  -7 74.2800 19.5898   2
  -5  12  -7 10.5815 14.3822   2
  -5  12  -7 19.7601 25.9133   3
  -6  13   7 8.82338 14.6977   2
   6  13  -7 17.7822 17.8627   2
  -5  13   7 -8.3193 16.5678   2
   5  13  -7 -10.088 13.2190   2
  -4  13   7 25.0738 18.2328   2
   4  13  -7 57.7557 18.7048   2
  -3  13   7 12.5272 14.0042   2
   3  13  -7 24.7908 14.3813   2
   2  13  -7 -19.531 8.42413   2
  -2  13   7 19.4856 13.6873   2
   1  13  -7 -7.7377 7.95971   2
  -1  13   7 12.6687 12.7750   2
   0  13  -7 4.80021 11.6003   2
   0  13   7 -12.659 13.8052   2
  -1  13  -7 -11.718 9.43148   2
   1  13   7 46.7701 18.7022   2
  -2  13  -7 50.1720 17.1893   2
  -2  13  -7 33.1064 26.3831   3
  -3  13  -7 55.9067 23.2782   3
  -3  13  -7 39.1106 15.2560   2
   3  13   7 25.9364 22.3677   2
   4  13   7 52.0855 21.9963   2
  -4  13  -7 16.3638 17.7783   3
   4  14  -7 225.497 28.0593   2
  -4  14   7 229.894 35.8384   2
   3  14  -7 -10.488 8.87739   2
  -3  14   7 14.4624 12.9994   2
   2  14  -7 181.958 26.4596   2
  -2  14   7 194.336 30.7183   2
  -1  14   7 -1.0760 12.1131   2
   0  14   7 253.270 34.9316   2
   0  14  -7 260.851 24.6911   2
  -1  14  -7 17.7925 19.9328   3
   1  14   7 47.4249 20.4221   2
  -1  14  -7 31.3038 13.9441   2
  -2  14  -7 13.9187 10.9141   2
   2  14   7 0.78032 17.2350   2
  -2  14  -7 2.48446 17.5562   3
  -3  14  -7 22.3124 18.1104   2
   3  14   7 18.0710 22.1052   2
  -3  14  -7 11.8453 24.6973   3
   3  15  -7 9.80338 7.92488   2
  -3  15   7 -20.160 10.8753   2
   2  15  -7 14.6707 16.9702   3
  -2  15   7 -10.597 11.3512   2
   1  15  -7 15.4069 21.3607   3
  -1  15   7 -2.2902 12.2573   2
   0  15   7 65.2441 21.4671   2
   0  15  -7 10.4920 25.4648   3
   0  15  -7 27.2613 12.1246   2
  -1  15  -7 14.5503 9.49381   2
  -1  15  -7 35.6746 23.4905   3
  10   0  -8 99.5658 35.4644   2
 -10   0   8 75.8286 27.2153   2
  -9   0   8 -11.629 17.1921   2
   9   0  -8 15.1545 20.0273   2
   8   0  -8 32.2693 23.7895   2
  -8   0   8 79.0588 25.7093   2
  -7   0   8 -15.705 13.9417   2
   7   0  -8 12.2642 16.6236   2
  -6   0   8 82.9518 23.1359   2
   6   0  -8 -1.2921 14.7867   2
   5   0  -8 -1.3479 12.8825   2
  -5   0   8 2.71569 14.7468   2
  -4   0   8 34.9809 17.5489   2
   4   0  -8 58.4034 18.8492   2
  -3   0   8 -6.9276 10.7557   2
   3   0  -8 -5.7659 10.1245   2
   3   0  -8 -12.485 5.59022   2
  -3   0   8 -0.2202 12.1815   2
   2   0  -8 8.08040 13.3801   2
  -2   0   8 7.00487 12.0372   2
   2   0  -8 1.31757 10.7459   2
  -2   0   8 -0.4028 13.7029   2
   1   0  -8 5.52097 10.6770   2
  -1   0   8 -1.4525 9.06598   2
  -1   0   8 5.53412 15.9507   2
   0   0   8 20.4804 11.8718   2
   0   0  -8 46.5448 16.3597   2
   0   0  -8 29.0361 15.0630   2
   1   0   8 -4.4469 10.0302   2
   1   0   8 9.97397 15.6908   2
  -1   0  -8 -9.5735 9.49566   2
  -1   0  -8 -4.8972 7.50290   2
  -2   0  -8 580.951 37.9807   2
   2   0   8 536.134 45.2291   2
   3   0   8 -8.1641 15.3045   2
  -3   0  -8 -11.285 10.0040   2
  -4   0  -8 243.043 32.6622   2
   4   0   8 251.475 38.5001   2
   5   0   8 15.0027 15.8634   2
  -5   0  -8 13.7296 15.1088   2
   6   0   8 26.8507 25.1360   2
  -6   0  -8 4.91141 17.4107   2
   7   0   8 -18.733 22.9519   2
  -7   0  -8 5.31949 12.0305   3
  -7   0  -8 -12.894 13.0485   2
  -8   0  -8 105.799 26.8925   2
   8   0   8 58.3892 34.6451   2
  10  -1  -8 79.9235 27.7649   2
 -10  -1   8 12.6550 22.4800   2
 -10   1   8 42.5055 21.3906   2
  10   1  -8 44.7719 24.9280   2
   9  -1  -8 14.7348 23.3581   2
  -9  -1   8 85.4674 26.8359   2
  -9   1   8 71.3953 26.0562   2
   9   1  -8 64.4097 27.4623   2
   8  -1  -8 32.7341 21.5229   2
  -8   1   8 -3.1543 17.4152   2
   8   1  -8 4.38793 17.4705   2
   7  -1  -8 5.04272 15.9687   2
  -7  -1   8 16.2450 16.3196   2
  -7   1   8 4.90011 17.6360   2
   7   1  -8 10.0833 18.2548   2
   6  -1  -8 19.6408 16.5757   2
  -6  -1   8 53.3596 21.2039   2
   6   1  -8 11.0052 16.9415   2
  -6   1   8 -5.8986 15.4009   2
   5  -1  -8 89.2137 22.6449   2
  -5  -1   8 88.3256 24.8669   2
  -5   1   8 95.4184 23.0857   2
   5   1  -8 63.3422 19.8073   2
   4  -1  -8 54.8908 18.7311   2
  -4  -1   8 41.5183 18.5840   2
  -4  -1   8 -5.3473 13.8416   2
  -4   1   8 31.3747 19.2464   2
   4   1  -8 45.8962 17.6056   2
   3  -1  -8 -10.641 9.37450   2
  -3  -1   8 16.6230 15.2936   2
  -3  -1   8 -1.9624 12.0316   2
   3  -1  -8 9.83123 10.7295   2
  -3   1   8 2.33462 13.8033   2
  -3   1   8 -10.006 7.71059   2
   3   1  -8 -15.032 9.05786   2
   3   1  -8 8.34241 11.5466   2
   2  -1  -8 176.912 25.6998   2
  -2  -1   8 194.273 27.2667   2
   2  -1  -8 152.646 25.6413   2
   2   1  -8 148.648 24.6542   2
  -2   1   8 155.311 23.7733   2
   2   1  -8 153.474 27.7076   2
  -2   1   8 148.389 27.2639   2
  -1  -1   8 299.108 31.6551   2
  -1  -1   8 273.811 31.6285   2
   1  -1  -8 255.278 27.4852   2
   1   1  -8 236.999 27.9519   2
  -1   1   8 254.461 26.3210   2
   0  -1   8 286.968 26.4708   2
   0  -1  -8 254.074 28.4311   2
   0  -1  -8 248.930 30.1373   2
   0   1   8 301.583 33.8185   2
   0   1  -8 240.904 32.4499   2
   0   1   8 273.078 26.3641   2
   0   1  -8 228.780 25.8712   2
   1  -1   8 19.1330 11.3779   2
  -1  -1  -8 22.7446 14.0749   2
  -1  -1  -8 23.4912 13.0405   2
   1  -1   8 -13.389 11.9285   2
  -1   1  -8 9.81681 10.8124   2
  -1   1  -8 3.89557 11.4097   2
   1   1   8 -12.440 8.02838   2
   2  -1   8 788.028 51.6342   2
  -2  -1  -8 789.284 43.5750   2
  -2   1  -8 795.332 44.0516   2
   2   1   8 769.533 52.6862   2
   3  -1   8 587.333 49.4931   2
  -3  -1  -8 653.549 41.8750   2
   3   1   8 625.744 47.9584   2
  -3   1  -8 626.360 42.2042   2
  -4  -1  -8 54.3863 18.7441   2
   4  -1   8 84.8544 26.7139   2
   4   1   8 39.7770 23.0589   2
  -4   1  -8 87.8166 21.7877   2
   5  -1   8 17.3538 22.7408   2
  -5  -1  -8 42.7727 18.2970   2
   5   1   8 59.1450 26.7147   2
  -5   1  -8 28.9135 13.6371   2
   6  -1   8 73.3291 36.7956   2
  -6   1  -8 88.3254 23.4493   2
   6   1   8 30.4346 25.7890   2
  -7  -1  -8 9.83645 17.5323   2
   7  -1   8 9.37100 24.9375   2
  -7  -1  -8 7.47260 9.31870   3
  -7   1  -8 -17.965 13.3268   2
   7   1   8 -11.349 22.6701   2
  -7   1  -8 -2.0492 10.1195   3
   8  -1   8 26.1330 30.8586   2
  -8  -1  -8 38.8059 20.9768   2
  -8  -1  -8 33.9731 11.0948   3
  -8   1  -8 35.9005 12.8111   3
   8   1   8 14.3364 29.8925   2
  -8   1  -8 16.9752 19.5074   2
  -9  -2   8 13.7115 18.4891   2
   9  -2  -8 5.78678 18.7135   2
  -9   2   8 -1.5161 15.8402   2
   9   2  -8 1.62550 17.8117   2
   8  -2  -8 182.260 36.8371   2
  -8  -2   8 186.532 34.9260   2
   8   2  -8 188.796 38.5010   2
  -8   2   8 185.989 35.5230   2
  -7  -2   8 75.1235 24.7466   2
   7  -2  -8 51.4485 23.6860   2
   7   2  -8 66.4093 20.4788   2
  -7   2   8 34.5860 21.8316   2
   6  -2  -8 113.901 24.5697   2
  -6  -2   8 106.373 25.2867   2
   6   2  -8 168.686 30.2207   2
  -6   2   8 121.436 26.6376   2
   5  -2  -8 376.228 39.2250   2
  -5  -2   8 416.638 39.1213   2
  -5   2   8 406.973 39.5772   2
   5   2  -8 413.114 39.6637   2
  -4  -2   8 56.4912 17.7037   2
   4  -2  -8 29.9736 16.9334   2
  -4  -2   8 78.4800 21.1983   2
  -4   2   8 47.5663 21.2722   2
   4   2  -8 66.6029 20.3979   2
  -3  -2   8 17.2907 13.4495   2
   3  -2  -8 -3.4418 10.6565   2
  -3  -2   8 4.19932 14.2380   2
   3  -2  -8 2.95208 10.5064   2
   3   2  -8 -0.8825 11.4862   2
  -3   2   8 -1.1965 12.1989   2
   3   2  -8 -2.5580 11.3477   2
   2  -2  -8 172.312 24.9321   2
   2  -2  -8 217.824 28.4936   2
  -2  -2   8 172.048 28.5169   2
  -2   2   8 244.406 30.0527   2
  -2   2   8 175.672 27.7317   2
   2   2  -8 210.448 32.0120   2
   2   2  -8 197.458 27.8754   2
   1  -2  -8 5.39121 10.9697   2
  -1  -2   8 5.85991 15.0985   2
  -1  -2   8 22.4898 12.2592   2
   1   2  -8 25.4848 14.1510   2
   1   2  -8 14.0447 11.5406   2
  -1   2   8 10.0707 11.7299   2
  -1   2   8 5.48836 12.1136   2
   0  -2   8 227.600 30.6745   2
   0  -2  -8 232.778 31.8979   2
   0  -2  -8 205.939 27.3675   2
   0   2  -8 217.833 29.3159   2
   0   2   8 120.067 26.5765   2
   0   2   8 214.296 22.7688   2
   1  -2   8 175.913 28.4719   2
  -1  -2  -8 127.500 21.2175   2
  -1  -2  -8 118.687 22.9116   2
   1  -2   8 148.235 23.2820   2
   1   2   8 126.836 24.6248   2
   1   2   8 126.653 20.1459   2
  -1   2  -8 119.116 22.3780   2
  -1   2  -8 126.629 21.4475   2
   2  -2   8 99.8498 25.6704   2
  -2  -2  -8 111.385 27.9326   2
   2  -2   8 150.217 23.0171   2
  -2  -2  -8 117.610 20.8621   2
  -2   2  -8 114.643 21.4338   2
   2   2   8 119.731 24.7405   2
  -3  -2  -8 139.000 24.5925   2
   3  -2   8 163.217 30.5133   2
   3   2   8 170.870 30.9238   2
  -3   2  -8 133.984 24.8520   2
   4  -2   8 109.711 27.5058   2
  -4  -2  -8 106.459 22.7822   2
   4   2   8 99.9799 28.9415   2
  -4   2  -8 112.097 22.5377   2
   5  -2   8 48.2520 23.9663   2
  -5  -2  -8 22.3672 18.1047   2
   5   2   8 20.7184 23.0452   2
  -5   2  -8 18.2324 15.8316   2
  -6  -2  -8 32.8595 18.9066   2
  -6   2  -8 5.23043 11.3095   2
   6   2   8 16.2911 23.2059   2
  -7  -2  -8 2.36647 7.66591   3
  -7  -2  -8 -5.5294 15.3805   2
   7  -2   8 1.34341 24.5427   2
   7   2   8 -30.820 19.8074   2
  -7   2  -8 -8.1410 9.55655   3
  -7   2  -8 20.1523 18.6361   2
  -8  -2  -8 -27.086 11.2357   2
   8  -2   8 14.6689 22.6286   2
  -8   2  -8 20.8219 16.0764   2
  -8   2  -8 -0.5963 11.8904   3
   8   2   8 12.7239 21.5103   2
   9  -3  -8 13.2833 22.3427   2
  -9  -3   8 9.25222 22.8651   2
  -9   3   8 -20.108 16.8783   2
   9   3  -8 -2.2515 19.7213   2
   8  -3  -8 157.293 33.3672   2
  -8  -3   8 166.258 31.9554   2
   8   3  -8 171.398 34.4065   2
  -8   3   8 171.643 32.9546   2
  -7  -3   8 26.3209 19.1382   2
   7  -3  -8 28.5846 18.9877   2
   7   3  -8 16.3042 17.6742   2
   6  -3  -8 4.32072 16.9307   2
  -6  -3   8 -3.6455 13.8273   2
  -6   3   8 15.1367 16.9227   2
   6   3  -8 2.48207 17.0698   2
   5  -3  -8 268.756 36.0973   2
  -5  -3   8 294.241 37.2653   2
   5   3  -8 325.836 36.0434   2
  -5   3   8 245.649 36.7977   2
  -4  -3   8 311.114 33.6041   2
   4  -3  -8 330.810 32.6930   2
  -4  -3   8 280.898 34.7979   2
   4   3  -8 288.442 32.0216   2
  -4   3   8 289.317 37.6702   2
   3  -3  -8 22.1443 14.4149   2
   3  -3  -8 11.5820 11.4446   2
   3   3  -8 -12.985 10.3058   2
  -3   3   8 11.9749 15.6782   2
   3   3  -8 22.2754 14.2251   2
  -2  -3   8 25.8876 14.4546   2
   2  -3  -8 31.3954 11.2722   2
   2  -3  -8 49.9600 14.4642   2
  -2  -3   8 29.5273 15.3160   2
  -2   3   8 41.2097 15.8333   2
  -2   3   8 21.2314 15.6074   2
   2   3  -8 43.8946 15.5711   2
  -1  -3   8 161.008 23.7578   2
   1  -3  -8 191.671 26.3025   2
  -1  -3   8 130.288 24.8875   2
   1   3  -8 166.569 25.4290   2
  -1   3   8 174.222 28.0296   2
  -1   3   8 156.414 22.9694   2
   1   3  -8 133.266 25.2481   2
   0  -3   8 106.317 22.6776   2
   0  -3  -8 106.968 20.3746   2
   0  -3   8 111.737 19.8755   2
   0   3   8 85.4497 22.7418   2
   0   3  -8 98.0948 21.8991   2
   0   3   8 89.3093 20.0381   2
   0   3  -8 74.6889 20.7042   2
  -1  -3  -8 5.88318 10.1800   2
   1  -3   8 20.5069 15.9313   2
  -1  -3  -8 -2.3973 10.9412   2
   1  -3   8 7.86054 9.81246   2
   1   3   8 -1.0045 14.8686   2
  -1   3  -8 4.94953 10.0895   2
  -1   3  -8 -22.061 11.3477   2
  -2  -3  -8 8.78424 11.2466   2
   2  -3   8 3.66688 15.7076   2
   2  -3   8 17.2087 11.2422   2
  -2  -3  -8 18.2549 14.6811   2
   2   3   8 19.6646 14.3323   2
  -2   3  -8 0.64849 11.6043   2
   3  -3   8 75.0314 23.1716   2
  -3  -3  -8 70.2418 18.4710   2
   3   3   8 47.2328 22.6233   2
  -3   3  -8 70.6015 19.4419   2
  -4  -3  -8 680.921 45.2236   2
   4  -3   8 620.602 53.4199   2
  -4   3  -8 596.912 45.3827   2
   4   3   8 592.448 55.3015   2
   5  -3   8 -6.6561 19.6204   2
  -5  -3  -8 5.76673 14.4872   2
   5   3   8 25.4638 22.7812   2
  -5   3  -8 5.06263 13.2924   2
  -6  -3  -8 70.8077 21.1297   2
  -6   3  -8 59.6923 21.4004   2
   6   3   8 83.6929 31.6103   2
  -7  -3  -8 7.34302 14.2787   2
  -7  -3  -8 17.0422 7.26139   3
   7  -3   8 10.1136 23.7683   2
  -7   3  -8 20.2661 15.9676   3
   7   3   8 -46.825 20.4955   2
  -7   3  -8 -7.2655 14.8092   2
   8  -3   8 32.4185 23.3801   2
  -8  -3  -8 -7.9040 15.1381   2
   8   3   8 -10.602 22.2562   2
  -8   3  -8 6.35838 19.8789   2
  -8   3  -8 -0.6641 12.7107   3
  -9  -4   8 2.22501 18.5574   2
   9  -4  -8 13.6646 20.1648   2
   9   4  -8 -17.988 15.8508   2
  -9   4   8 -4.4337 17.1552   2
   8  -4  -8 -6.2046 14.9579   2
  -8  -4   8 20.8292 20.6850   2
  -8   4   8 22.7137 19.6203   2
   8   4  -8 8.73882 18.0761   2
   7  -4  -8 0.65754 15.0022   2
  -7  -4   8 -2.8752 13.4204   2
  -7   4   8 -0.3819 14.7792   2
   7   4  -8 32.1213 19.7629   2
  -6  -4   8 153.873 27.1864   2
   6  -4  -8 166.107 29.7975   2
  -6   4   8 157.383 30.4924   2
   6   4  -8 173.359 31.9762   2
  -5  -4   8 30.9090 15.1945   2
   5  -4  -8 7.19889 13.9629   2
  -5  -4   8 0.97284 14.1899   2
  -5   4   8 12.5037 16.3985   2
   5   4  -8 -5.8210 13.8094   2
   4  -4  -8 513.035 40.1981   2
  -4  -4   8 511.435 40.8861   2
  -4  -4   8 538.185 38.9929   2
   4   4  -8 576.204 42.6668   2
  -4   4   8 645.330 46.3709   2
  -3  -4   8 31.9891 15.2204   2
  -3  -4   8 23.1814 15.4407   2
   3  -4  -8 18.7677 13.5681   2
   3  -4  -8 21.2971 14.3986   2
   3   4  -8 38.0644 16.8675   2
   3   4  -8 23.7504 16.1644   2
  -3   4   8 43.0189 18.3778   2
   2  -4  -8 449.503 32.9028   2
   2  -4  -8 490.728 37.3811   3
  -2  -4   8 485.905 33.9006   2
   2  -4  -8 446.523 34.3529   2
  -2  -4   8 453.462 36.4072   2
   2   4  -8 474.591 35.2025   2
  -2   4   8 455.897 39.2164   2
  -2   4   8 435.611 41.5660   2
   1  -4  -8 52.2051 17.1260   2
  -1  -4   8 51.2367 15.0692   2
   1   4  -8 67.9430 17.7199   2
  -1   4   8 38.5734 18.5011   2
  -1   4   8 112.156 19.1486   2
   1   4  -8 79.5931 21.0007   2
   0  -4  -8 136.631 26.2743   2
   0  -4   8 131.061 20.4739   2
   0  -4   8 125.677 24.8950   2
   0   4   8 113.461 21.5597   2
   0   4  -8 139.788 24.8757   2
   0   4  -8 70.6784 20.2311   2
   0   4   8 103.686 24.7805   2
  -1  -4  -8 197.095 27.4199   2
  -1  -4  -8 186.817 24.3161   2
   1   4   8 181.707 31.0215   2
  -1   4  -8 182.485 25.2753   2
   2  -4   8 275.185 28.3144   2
  -2  -4  -8 323.807 31.2136   2
   2  -4   8 342.764 38.7992   2
  -2  -4  -8 312.758 32.0807   2
   2   4   8 297.444 39.1875   2
  -2   4  -8 302.227 29.9181   2
   3  -4   8 37.8385 19.4870   2
  -3  -4  -8 33.5933 15.7037   2
  -3   4  -8 43.3207 17.4512   2
   3   4   8 24.3502 21.1765   2
   4  -4   8 34.9231 25.6639   2
  -4  -4  -8 32.9268 16.0383   2
  -4   4  -8 21.9690 14.4760   2
   4   4   8 56.2613 24.9586   2
  -5  -4  -8 36.5029 17.3071   2
   5  -4   8 39.0035 24.0178   2
   5   4   8 46.6115 25.8990   2
  -5   4  -8 7.46483 15.4824   2
   6  -4   8 -7.2216 34.3374   2
  -6  -4  -8 9.52993 15.7490   2
  -6  -4  -8 18.0888 10.7174   3
   6   4   8 50.7901 28.9392   2
  -6   4  -8 15.3116 16.3911   2
   7  -4   8 20.8099 24.0531   2
  -7  -4  -8 6.05166 18.8757   2
   7   4   8 11.9667 22.4003   2
  -7   4  -8 -4.9575 15.1001   2
  -7   4  -8 12.3474 13.4481   3
  -9  -5   8 -6.1267 17.4749   2
   9  -5  -8 -13.263 16.4046   2
   9   5  -8 10.4080 20.3022   2
  -9   5   8 -9.9759 15.3350   2
   8  -5  -8 3.60675 18.8850   2
  -8  -5   8 29.6112 21.3138   2
   8   5  -8 -5.6835 18.1770   2
  -8   5   8 15.7110 18.6087   2
   7  -5  -8 73.7829 24.7258   2
  -7  -5   8 94.4164 24.7312   2
   7   5  -8 86.6568 26.5942   2
   6  -5  -8 32.5895 19.5651   2
  -6  -5   8 35.0753 21.4548   2
   6   5  -8 20.5688 19.4343   2
  -6   5   8 40.1958 20.8901   2
   5  -5  -8 18.7354 15.1898   2
  -5  -5   8 18.6135 17.0187   2
  -5  -5   8 23.2648 15.2044   2
   5   5  -8 -0.1615 12.6413   2
  -5   5   8 10.2324 18.3310   2
   4  -5  -8 11.4723 12.0897   2
  -4  -5   8 19.1490 16.5690   2
  -4   5   8 15.7356 15.7248   2
   4   5  -8 0.96543 11.6110   2
   3  -5  -8 250.911 28.3124   2
   3  -5  -8 254.671 26.6499   2
  -3  -5   8 218.557 25.9390   2
  -3  -5   8 243.738 28.6677   2
  -3   5   8 220.504 31.4260   2
   3   5  -8 260.893 32.0451   2
   2  -5  -8 249.010 32.8260   2
   2  -5  -8 183.472 26.6658   2
  -2  -5   8 219.638 23.7568   2
  -2  -5   8 197.886 27.3763   2
   2   5  -8 220.255 25.8192   2
  -2   5   8 205.114 30.7762   2
   1  -5  -8 135.947 20.9269   2
  -1  -5   8 126.498 19.9999   2
  -1  -5   8 155.017 25.0558   2
   1  -5  -8 95.3644 22.2403   3
   1  -5  -8 115.149 21.7898   2
   1   5  -8 125.718 23.7512   2
  -1   5   8 149.264 26.4837   2
   1   5  -8 125.010 24.5986   2
  -1   5   8 121.833 26.4962   2
   0  -5  -8 228.045 25.8237   2
   0  -5   8 220.940 28.7789   2
   0  -5  -8 188.413 22.6136   2
   0  -5  -8 183.151 26.6834   3
   0  -5   8 195.030 23.4234   2
   0   5   8 221.832 32.5293   2
   0   5   8 198.577 31.9841   2
   0   5  -8 261.576 32.9427   2
   0   5  -8 204.466 30.9449   2
  -1  -5  -8 -3.0092 9.55874   2
   1  -5   8 18.1580 14.3788   2
   1  -5   8 18.6096 10.7870   2
  -1  -5  -8 12.9252 15.6758   2
  -1   5  -8 7.08793 11.4486   2
   1   5   8 -2.5739 14.4742   2
  -2  -5  -8 9.77971 12.4868   2
   2  -5   8 -0.1410 13.5824   2
   2  -5   8 -11.634 10.8439   2
  -2  -5  -8 -4.1669 9.25760   2
  -2   5  -8 -10.708 8.97398   2
   3  -5   8 173.223 30.6694   2
  -3  -5  -8 172.380 25.9127   2
  -3   5  -8 138.861 25.5893   2
   3   5   8 224.595 36.3494   2
   4  -5   8 15.3154 19.2317   2
  -4  -5  -8 26.6983 14.1487   2
  -4  -5  -8 20.5815 12.1014   3
   4   5   8 19.0749 22.4359   2
  -4   5  -8 5.39337 15.3481   2
  -5  -5  -8 27.8848 15.2665   2
  -5  -5  -8 38.5267 10.9479   3
   5  -5   8 17.7250 20.2064   2
   5   5   8 27.2959 23.9866   2
  -5   5  -8 10.0270 13.7534   2
  -6  -5  -8 29.9791 18.0279   2
   6  -5   8 2.79662 25.0387   2
  -6   5  -8 46.8378 21.0659   2
   6   5   8 76.7716 32.2530   2
   7  -5   8 -27.187 21.3767   2
  -7  -5  -8 13.4613 20.5658   2
  -7   5  -8 55.7360 19.5371   3
  -7   5  -8 18.6672 20.9795   2
   7   5   8 56.6151 31.1709   2
  -9  -6   8 13.2221 18.8631   2
   9  -6  -8 10.8163 22.0930   2
  -9   6   8 32.1512 22.6316   2
   9   6  -8 9.84043 22.4646   2
  -8  -6   8 12.6565 15.8513   2
   8  -6  -8 4.86025 20.1490   2
  -8   6   8 27.0827 17.9221   2
   8   6  -8 5.80491 18.9812   2
   7  -6  -8 9.36377 18.5723   2
  -7  -6   8 5.95513 15.8649   2
  -7   6   8 10.6640 20.3421   2
   7   6  -8 -0.8630 14.6863   2
   6  -6  -8 75.8327 24.3588   2
  -6  -6   8 56.2750 19.8005   2
  -6  -6   8 38.9313 18.1029   2
  -6   6   8 102.059 27.1632   2
   6   6  -8 51.5810 23.1650   2
   5  -6  -8 98.8969 22.1690   2
  -5  -6   8 90.3113 22.2761   2
  -5   6   8 82.0458 26.4594   2
   5   6  -8 54.4253 21.0782   2
   4  -6  -8 97.6246 25.6877   2
   4  -6  -8 177.596 26.2561   2
  -4  -6   8 132.499 21.5477   2
   4   6  -8 148.822 26.9130   2
  -4   6   8 162.637 28.7152   2
   3  -6  -8 14.3485 11.1316   2
  -3  -6   8 8.75730 11.4621   2
  -3  -6   8 -6.0674 9.64231   2
   3  -6  -8 -0.9295 11.2929   2
  -3   6   8 12.0179 14.9705   2
   3   6  -8 0.51361 15.5733   2
  -2  -6   8 98.2466 19.2847   2
   2  -6  -8 61.3284 18.7365   2
  -2  -6   8 98.9946 19.5026   2
   2   6  -8 124.552 21.2344   2
  -2   6   8 96.9846 22.4330   2
   1  -6  -8 146.711 23.3146   2
  -1  -6   8 146.108 23.8264   2
   1  -6  -8 168.006 22.7826   2
  -1  -6   8 122.523 19.5758   2
  -1   6   8 101.849 23.8644   2
   1   6  -8 131.207 23.7476   2
   0  -6  -8 16.0459 12.6424   3
   0  -6   8 7.11781 14.2470   2
   0  -6  -8 -3.3338 8.92206   2
   0  -6  -8 -14.935 11.7826   2
   0  -6   8 30.7772 13.0364   2
   0   6   8 -11.195 11.8536   2
   0   6  -8 -9.5000 10.8293   2
   0   6  -8 -14.944 9.54617   2
  -1  -6  -8 -26.760 10.1565   2
   1  -6   8 -4.0016 9.38214   2
  -1  -6  -8 -3.0850 10.6143   3
   1  -6   8 -8.6648 13.8041   2
  -1  -6  -8 -1.2808 9.60593   2
  -1   6  -8 5.75135 10.6774   2
   1   6   8 -3.0969 14.3956   2
  -2  -6  -8 12.4596 10.9412   2
   2  -6   8 -3.0695 13.3346   2
  -2  -6  -8 4.10021 12.3871   3
  -2  -6  -8 20.0112 11.9118   2
  -2   6  -8 19.4662 13.0631   2
   3  -6   8 352.873 38.1035   2
  -3  -6  -8 352.090 30.8340   2
  -3  -6  -8 359.944 28.4829   3
  -3  -6  -8 323.762 36.7094   2
   3  -6   8 299.914 33.8440   2
   3   6   8 357.254 42.8848   2
  -3   6  -8 353.755 34.2722   2
  -4  -6  -8 161.366 25.6250   2
  -4  -6  -8 180.481 20.6008   3
   4  -6   8 143.542 31.3863   2
   4   6   8 139.413 32.3885   2
  -4   6  -8 158.709 28.6329   2
  -5  -6  -8 116.221 23.7135   2
  -5  -6  -8 182.641 18.6289   3
   5  -6   8 157.752 34.5696   2
   5   6   8 116.809 32.8945   2
  -5   6  -8 162.582 30.2273   2
  -6  -6  -8 41.4321 18.7353   2
   6  -6   8 20.4221 23.9768   2
  -6   6  -8 18.9152 20.1526   2
  -6   6  -8 19.5268 14.4936   3
   6   6   8 -27.313 21.5089   2
  -7  -6  -8 82.9724 24.9390   2
   7  -6   8 45.2772 28.2390   2
   7   6   8 28.4754 32.1795   2
  -7   6  -8 30.2801 19.7646   2
  -7   6  -8 45.0686 18.9717   3
   8  -7  -8 9.76598 17.0614   2
  -8  -7   8 28.4661 14.9090   2
   8   7  -8 -6.0947 21.1208   2
  -8   7   8 -10.623 14.0118   2
   7  -7  -8 6.45396 17.7841   2
  -7  -7   8 8.90097 14.5292   2
  -7  -7   8 8.88470 28.2332   2
   7   7  -8 43.5018 22.4711   2
  -7   7   8 56.3510 22.3444   2
  -6  -7   8 -13.590 12.7513   2
   6  -7  -8 23.2528 18.9391   2
  -6   7   8 15.7119 16.1942   2
   6   7  -8 -4.0382 14.6459   2
  -5  -7   8 -13.086 11.7239   2
  -5  -7   8 11.4092 14.5783   2
   5  -7  -8 11.7225 14.8866   2
   5   7  -8 -10.833 10.5365   2
  -5   7   8 -9.2783 13.1661   2
   4  -7  -8 24.1284 13.4891   2
  -4  -7   8 29.7161 14.0656   2
   4  -7  -8 11.3354 13.4596   2
  -4  -7   8 18.6548 14.0676   2
  -4   7   8 41.7395 17.5219   2
   4   7  -8 7.56756 12.7630   2
   3  -7  -8 1.50463 9.81974   2
  -3  -7   8 6.18374 9.66296   2
  -3  -7   8 16.0404 12.0366   2
   3  -7  -8 6.01504 13.5462   2
   3   7  -8 15.6422 12.7496   2
  -3   7   8 -0.9932 12.0873   2
   2  -7  -8 59.7349 14.8956   2
   2  -7  -8 56.4054 16.0764   2
  -2  -7   8 54.6446 14.0602   2
  -2  -7   8 40.7109 13.4653   2
   2   7  -8 87.9745 22.6045   2
   2   7  -8 66.9211 16.8563   2
  -2   7   8 80.2665 21.2497   2
  -1  -7   8 2.87601 10.6954   2
   1  -7  -8 -7.7250 8.73585   2
   1  -7  -8 7.57406 9.42792   2
  -1  -7   8 -3.4029 10.2154   2
  -1   7   8 11.5945 14.9024   2
   1   7  -8 3.68617 11.3443   2
   0  -7   8 103.943 18.5857   2
   0  -7   8 147.082 19.8313   2
   0  -7  -8 101.235 16.9341   2
   0  -7  -8 134.394 19.7339   2
   0   7  -8 152.420 22.9631   2
   0   7   8 126.427 26.5775   2
  -1  -7  -8 90.8359 17.7861   2
   1  -7   8 74.2684 18.6114   2
  -1  -7  -8 82.6478 17.9984   3
  -1  -7  -8 36.1462 13.4787   2
   1  -7   8 81.8807 17.5215   2
   1   7   8 72.7699 22.5596   2
  -1   7  -8 98.6025 19.7932   2
   2  -7   8 104.462 24.4350   2
   2  -7   8 78.4660 18.4078   2
  -2  -7  -8 110.513 21.7194   3
  -2  -7  -8 63.5461 19.0951   2
  -2   7  -8 104.734 21.7391   2
   3  -7   8 78.0565 18.7995   2
  -3  -7  -8 96.3936 19.0397   3
   3  -7   8 106.386 25.1000   2
  -3  -7  -8 70.1168 18.1151   2
  -3  -7  -8 36.1037 18.4476   2
   3   7   8 91.3387 27.8395   2
  -3   7  -8 87.4228 20.4749   2
  -4  -7  -8 92.9021 17.9164   2
  -4  -7  -8 93.6791 17.5037   3
   4  -7   8 93.4579 25.3425   2
   4   7   8 86.9711 27.7241   2
  -4   7  -8 110.361 24.0984   2
  -5  -7  -8 23.4601 16.5285   2
  -5  -7  -8 8.74407 8.25305   3
   5  -7   8 0.27092 20.3398   2
   5   7   8 -19.178 18.2080   2
   6  -7   8 53.9978 24.9927   2
  -6  -7  -8 65.5298 20.2281   2
   6   7   8 94.7519 34.5961   2
  -6   7  -8 25.6841 19.8180   3
  -6   7  -8 48.6940 19.7666   2
   7  -7   8 46.1203 26.0355   2
  -7   7  -8 42.8621 19.8301   3
   7   7   8 0.37578 32.3181   2
  -7   7  -8 24.7089 21.3307   2
  -8  -8   8 18.7629 15.4489   2
   8  -8  -8 -11.936 19.8427   2
   8   8  -8 -32.610 16.0320   2
  -8   8   8 20.8213 17.9865   2
  -7  -8   8 40.3098 22.2770   2
   7  -8  -8 65.8326 23.6969   2
  -7  -8   8 77.4722 27.1633   2
   7   8  -8 64.7784 29.1995   2
  -7   8   8 101.160 25.0832   2
   6  -8  -8 64.4712 18.5368   2
  -6  -8   8 45.3986 14.6386   2
  -6  -8   8 26.4757 18.5610   2
   6   8  -8 31.9766 19.3764   2
  -6   8   8 91.8079 25.1853   2
  -5  -8   8 -13.903 9.48942   2
  -5  -8   8 14.4641 12.1630   2
  -5   8   8 13.4688 15.8285   2
   5   8  -8 8.40784 12.8873   2
   4  -8  -8 -0.6640 9.26450   2
   4  -8  -8 -9.3256 11.5015   2
  -4  -8   8 7.50231 11.1018   2
  -4  -8   8 -1.4824 8.51523   2
   4   8  -8 -3.2722 9.43398   2
  -4   8   8 3.86212 15.8472   2
  -3  -8   8 7.81199 9.29490   2
   3  -8  -8 3.92748 10.7830   2
  -3  -8   8 1.17962 7.51671   2
   3   8  -8 14.2139 11.8775   2
  -3   8   8 -3.3441 12.5431   2
   2  -8  -8 23.3187 11.1089   2
  -2  -8   8 13.7017 7.66747   2
  -2  -8   8 13.9313 8.18490   2
   2  -8  -8 37.7960 12.4262   2
   2   8  -8 11.7429 11.1574   2
   2   8  -8 7.66609 14.2161   2
  -2   8   8 34.3722 19.1185   2
   1  -8  -8 18.5608 11.6837   2
  -1  -8   8 3.85985 7.49666   2
  -1  -8   8 3.10223 8.37955   2
   1  -8  -8 21.8331 10.5134   2
   1   8  -8 23.3908 13.2738   2
  -1   8   8 -13.663 11.2525   2
   1   8  -8 12.8093 11.4549   2
   0  -8  -8 127.601 18.8823   2
   0  -8  -8 165.947 19.9870   2
   0  -8   8 130.409 17.8802   2
   0   8   8 138.052 28.1670   2
   0   8  -8 178.729 24.0722   2
   1  -8   8 72.4066 15.1953   2
   1  -8   8 54.5588 15.5781   2
  -1  -8  -8 42.8754 21.0777   3
  -1  -8  -8 46.4700 12.1331   2
  -1  -8  -8 62.0603 16.0932   2
   1   8   8 58.7671 21.9898   2
  -1   8  -8 55.7914 16.6343   2
  -2  -8  -8 -8.5699 10.9726   3
   2  -8   8 26.8526 12.7305   2
  -2  -8  -8 7.06468 12.4098   2
  -2  -8  -8 -3.6461 9.66941   2
   2  -8   8 27.9638 12.9874   2
  -2   8  -8 13.7713 11.8561   2
   3  -8   8 110.047 21.6151   2
  -3  -8  -8 99.7536 24.0179   3
  -3  -8  -8 131.217 22.7692   2
  -3   8  -8 106.191 22.4062   2
   3   8   8 132.809 30.7447   2
  -4  -8  -8 -0.6035 10.7931   3
   4  -8   8 7.49095 14.6810   2
  -4  -8  -8 26.1901 13.6895   2
  -4  -8  -8 -20.795 7.77113   2
   4   8   8 -28.389 16.1444   2
  -4   8  -8 -3.4649 11.1773   2
  -5  -8  -8 57.0059 13.2952   3
   5  -8   8 83.3577 28.5555   2
  -5  -8  -8 22.0479 14.8738   2
  -5   8  -8 62.8497 21.4780   2
  -6  -8  -8 13.2362 15.3440   2
   6  -8   8 -4.4082 24.2207   2
  -6   8  -8 3.71081 15.0901   2
   6   8   8 43.4254 27.5743   2
  -6   8  -8 1.86344 18.1104   3
   8  -9  -8 -9.3602 14.5253   2
  -8  -9   8 -19.554 17.5683   2
   8   9  -8 27.6872 22.5038   2
  -8   9   8 8.74970 20.9700   2
   7  -9  -8 4.14223 19.7387   2
  -7  -9   8 29.0856 26.5052   2
  -7  -9   8 7.80564 10.3797   2
   7   9  -8 -2.2786 15.1496   2
  -7   9   8 1.92340 17.0903   2
   6  -9  -8 44.4784 16.3354   2
   6   9  -8 17.4966 16.7304   2
   5  -9  -8 191.679 28.5785   2
   5  -9  -8 263.679 27.7650   2
   5   9  -8 236.936 34.7602   2
  -5   9   8 241.345 36.0611   2
   4  -9  -8 -13.998 6.83238   2
  -4   9   8 6.12593 13.4625   2
   4   9  -8 5.70272 13.3594   2
   3  -9  -8 115.168 18.3764   2
[truncated: 128,985 more chars]
