# Supplementary material for: Synthesis and crystal structure of 1,3-bis­(4-hy­droxy­phen­yl)-1H-imidazol-3-ium chloride
Source: Acta Crystallogr E Crystallogr Commun. 2019 Aug 16;75(Pt 9):1311–5. doi: 10.1107/S2056989019011058 (PMC6727052; doi:10.1107/S2056989019011058)
Supplement: Supplementary file 2 [file e-75-01311-Isup2.hkl]

data_I                                                                          
_shelx_title ' m17139_a.res in P2(1)/n'                                         
_shelx_refln_list_code          4                                               
_shelx_F_calc_maximum      187.41                                               
_exptl_crystal_F_000       600.00                                               
_reflns_d_resolution_high  0.7702                                               
                                                                                
loop_                                                                           
 _space_group_symop_operation_xyz                                               
 'x, y, z'                                                                      
 '-x+1/2, y+1/2, -z+1/2'                                                        
 '-x, -y, -z'                                                                   
 'x-1/2, -y-1/2, z-1/2'                                                         
                                                                                
_cell_length_a     8.1752                                                       
_cell_length_b    13.2684                                                       
_cell_length_c    12.7391                                                       
_cell_angle_alpha  90.000                                                       
_cell_angle_beta  100.105                                                       
_cell_angle_gamma  90.000                                                       
                                                                                
_shelx_F_squared_multiplier     1.000                                           
                                                                                
loop_                                                                           
 _refln_index_h                                                                 
 _refln_index_k                                                                 
 _refln_index_l                                                                 
 _refln_F_squared_calc                                                          
 _refln_F_squared_meas                                                          
 _refln_F_squared_sigma                                                         
 _refln_observed_status                                                         
   2   0   0        285.58        310.06        16.70 o                         
   4   0   0         39.90         45.79        14.28 o                         
   6   0   0         63.37        102.54        39.45 o                         
   8   0   0        168.85         73.26        49.89 o                         
  10   0   0        121.24         85.48        90.85 o                         
   1   1   0         59.73         52.59         4.89 o                         
   2   1   0        663.87        652.31        13.92 o                         
   3   1   0         52.93         43.95         8.71 o                         
   4   1   0       1778.75       1752.32        35.88 o                         
   5   1   0         71.53        101.84        16.01 o                         
   6   1   0        383.53        415.27        34.27 o                         
   7   1   0         19.18         27.64        27.19 o                         
   8   1   0        184.98        185.13        55.47 o                         
   9   1   0         35.28         44.19        32.07 o                         
  10   1   0        319.18        334.25        51.75 o                         
   1   2   0        168.85        186.40         7.60 o                         
   2   2   0       6952.22       6901.54        52.79 o                         
   3   2   0         31.15         39.53         6.88 o                         
   4   2   0       3050.56       2887.58        45.64 o                         
   5   2   0         27.79         17.53        14.22 o                         
   6   2   0        375.59        382.91        31.71 o                         
   7   2   0       3665.30       3769.34        90.58 o                         
   8   2   0          1.18          0.83        28.71 o                         
   9   2   0        177.82        117.10        40.67 o                         
  10   2   0         48.73        104.68        36.13 o                         
   1   3   0         95.48        103.30         6.79 o                         
   2   3   0        560.93        570.83        16.52 o                         
   3   3   0        135.55        138.22        12.91 o                         
   4   3   0         14.09         11.77        10.90 o                         
   5   3   0        159.86        179.16        18.86 o                         
   6   3   0       1136.34       1147.39        48.08 o                         
   7   3   0          3.31         24.48        23.39 o                         
   8   3   0        534.14        606.14        47.44 o                         
   9   3   0        108.01        102.87        39.76 o                         
  10   3   0        134.26        185.89        56.47 o                         
   0   4   0      15991.47      15367.63       274.60 o                         
   1   4   0       6564.74       6379.63        45.95 o                         
   2   4   0       1602.93       1576.06        21.77 o                         
   3   4   0        747.93        747.20        18.86 o                         
   4   4   0        290.66        283.01        18.97 o                         
   5   4   0        269.22        305.42        23.49 o                         
   6   4   0        717.81        807.69        49.63 o                         
   7   4   0         83.11         57.57        27.22 o                         
   8   4   0         13.33         -1.82        38.17 o                         
   9   4   0        340.54        275.72        50.16 o                         
  10   4   0         43.51         -7.35        46.35 o                         
   1   5   0       1014.13        963.58        27.51 o                         
   2   5   0        632.51        643.00        17.71 o                         
   3   5   0        466.07        479.92        17.84 o                         
   4   5   0        548.86        552.33        15.70 o                         
   5   5   0        377.34        381.77        25.78 o                         
   6   5   0        144.35        192.11        27.98 o                         
   7   5   0        412.87        442.93        41.15 o                         
   8   5   0        668.77        690.99        57.36 o                         
   9   5   0         33.67         11.22        26.69 o                         
   0   6   0       5958.51       5774.85       185.83 o                         
   1   6   0        805.30        795.51        26.06 o                         
   2   6   0          8.93          2.25         6.61 o                         
   3   6   0          3.18          8.11         8.89 o                         
   4   6   0        201.01        194.78        17.37 o                         
   5   6   0        268.64        254.20        21.17 o                         
   6   6   0        184.05        151.38        27.62 o                         
   7   6   0         49.09         35.02        22.25 o                         
   8   6   0         77.12        104.15        33.87 o                         
   9   6   0        107.15        158.42        47.43 o                         
   1   7   0       3621.52       3564.67        54.87 o                         
   2   7   0        474.83        536.61        21.27 o                         
   3   7   0        405.65        418.98        18.34 o                         
   4   7   0        264.32        269.48        15.84 o                         
   5   7   0        158.51        169.44        19.25 o                         
   6   7   0        154.18        143.03        24.04 o                         
   7   7   0         26.65         -5.26        21.08 o                         
   8   7   0         23.26         16.03        25.73 o                         
   9   7   0        122.97         -2.57        37.69 o                         
   0   8   0        685.95        702.55        83.81 o                         
   1   8   0         31.78         34.33        14.96 o                         
   2   8   0        131.49        136.68        15.37 o                         
   3   8   0        439.80        454.83        25.76 o                         
   4   8   0        518.36        535.08        23.74 o                         
   5   8   0        140.48        111.41        15.96 o                         
   6   8   0         58.20         55.83        16.91 o                         
   7   8   0        721.16        710.71        42.53 o                         
   8   8   0         61.75         44.75        31.32 o                         
   9   8   0         76.53         66.19        32.24 o                         
   1   9   0        170.10        179.70        23.74 o                         
   2   9   0         23.82         17.93        11.09 o                         
   3   9   0       1007.74        967.45        33.94 o                         
   4   9   0         82.24         58.96        14.60 o                         
   5   9   0          5.82          0.58        18.12 o                         
   6   9   0        190.75        244.65        36.63 o                         
   7   9   0         96.97         92.94        22.56 o                         
   8   9   0        227.05        157.99        36.03 o                         
   0  10   0        229.79        194.37        65.70 o                         
   1  10   0         88.29        112.38        16.22 o                         
   2  10   0        598.44        601.54        27.29 o                         
   3  10   0          8.19          5.01        14.61 o                         
   4  10   0        422.70        445.11        31.62 o                         
   5  10   0        534.57        528.74        29.87 o                         
   6  10   0         77.48         87.47        28.23 o                         
   7  10   0        187.79        123.79        32.57 o                         
   8  10   0         26.51         39.13        33.21 o                         
   1  11   0         19.05         27.83        17.20 o                         
   2  11   0        154.76        165.59        17.37 o                         
   3  11   0          1.08          1.56        12.65 o                         
   4  11   0        115.59        117.61        21.40 o                         
   5  11   0        306.84        278.15        39.08 o                         
   6  11   0        187.29        153.79        33.29 o                         
   7  11   0        246.21        239.38        48.70 o                         
   8  11   0        289.03        273.61        58.50 o                         
   0  12   0          0.66         12.56        12.82 o                         
   1  12   0        122.60         92.54        18.40 o                         
   2  12   0          5.62        -13.21        13.21 o                         
   3  12   0          7.61         -0.45        15.18 o                         
   4  12   0        175.28        138.09        24.91 o                         
   5  12   0         25.65         39.98        23.67 o                         
   6  12   0          5.40          6.51        32.07 o                         
   7  12   0        181.28        196.82        43.69 o                         
   1  13   0        471.98        492.58        23.81 o                         
   2  13   0         39.70         28.73        15.53 o                         
   3  13   0        411.53        415.75        30.58 o                         
   4  13   0         69.86         65.27        25.81 o                         
   5  13   0        145.69        173.45        32.60 o                         
   6  13   0         29.90        169.53        54.81 o                         
   0  14   0         22.34         23.66        13.76 o                         
   1  14   0          7.25         -8.03         8.62 o                         
   2  14   0          1.73        -11.54        11.54 o                         
   3  14   0        679.77        652.71        36.87 o                         
   4  14   0          0.40         15.93        29.12 o                         
   5  14   0         95.11         33.45        41.04 o                         
   6  14   0          1.89        -65.53        65.53 o                         
   1  15   0        618.53        498.54        41.75 o                         
   2  15   0         68.92         34.07        22.57 o                         
   3  15   0        328.99        347.00        36.89 o                         
   4  15   0         63.85         28.45        40.31 o                         
   5  15   0         39.83         40.05        27.67 o                         
   0  16   0         30.73         11.67        18.21 o                         
   1  16   0         19.97         46.36        65.50 o                         
   2  16   0         34.57         52.64        30.46 o                         
   3  16   0          5.86         25.16        23.88 o                         
   1  17   0        340.68        325.40        67.30 o                         
  -9   0   1          7.72         10.61        41.41 o                         
  -7   0   1        177.21        111.34        50.77 o                         
  -5   0   1        119.21        122.29        21.36 o                         
  -3   0   1        191.82        177.92        18.75 o                         
  -1   0   1        210.04        185.35        21.62 o                         
   1   0   1        373.90        391.61        24.54 o                         
   3   0   1       2666.64       2651.12        48.95 o                         
   5   0   1        635.18        638.15        37.45 o                         
   7   0   1        626.87        682.95        79.54 o                         
   9   0   1          2.67        -16.39        83.38 o                         
 -10   1   1         73.09         80.87        43.34 o                         
  -9   1   1        286.93        270.90        47.54 o                         
  -8   1   1        417.29        325.96        43.85 o                         
  -7   1   1        989.39       1078.06        62.88 o                         
  -6   1   1         71.28         78.00        20.39 o                         
  -5   1   1        997.82       1019.43        26.36 o                         
  -4   1   1          1.10         -0.86        11.25 o                         
  -3   1   1       7172.94       7034.82        53.92 o                         
  -2   1   1      14323.43      14191.98        77.51 o                         
  -1   1   1       2019.99       1917.53        19.80 o                         
   0   1   1         13.84         -6.76         6.91 o                         
   1   1   1        137.13        187.18        11.30 o                         
   2   1   1         65.63         64.08        13.10 o                         
   3   1   1        431.56        447.67        16.36 o                         
   4   1   1        370.74        386.88        18.03 o                         
   5   1   1          1.23          2.02        13.50 o                         
   6   1   1        446.80        495.10        34.89 o                         
   7   1   1       1123.83       1097.07        50.54 o                         
   8   1   1          0.66        -22.21        25.72 o                         
   9   1   1        139.74        180.18        41.59 o                         
  10   1   1         77.43         90.89        48.42 o                         
 -10   2   1         16.27         26.45        36.49 o                         
  -9   2   1        432.70        405.02        56.84 o                         
  -8   2   1         23.98          6.72        28.48 o                         
  -7   2   1         19.83         37.69        30.92 o                         
  -6   2   1        842.72        846.22        37.73 o                         
  -5   2   1        116.45        142.01        13.76 o                         
  -4   2   1        129.23        113.96        11.79 o                         
  -3   2   1        153.85        144.65        12.76 o                         
  -2   2   1        694.33        655.74        18.71 o                         
  -1   2   1        594.46        560.23        11.50 o                         
   0   2   1       1215.77       1137.08        12.40 o                         
   1   2   1        868.30        891.21        14.31 o                         
   2   2   1        202.07        220.95        14.70 o                         
   3   2   1       1520.01       1494.03        30.61 o                         
   4   2   1        832.38        892.10        27.83 o                         
   5   2   1        534.39        540.86        29.87 o                         
   6   2   1        573.47        610.37        51.51 o                         
   7   2   1       1168.06       1243.39        61.21 o                         
   8   2   1          4.98        -20.17        20.17 o                         
   9   2   1        433.63        427.95        53.91 o                         
  10   2   1         31.66         84.89        36.80 o                         
 -10   3   1         62.78         93.40        40.37 o                         
  -9   3   1          7.20         20.53        33.18 o                         
  -8   3   1         18.48         14.53        29.14 o                         
  -7   3   1          5.38         15.14        20.71 o                         
  -6   3   1         39.85         61.03        20.37 o                         
  -5   3   1        598.18        564.09        21.59 o                         
  -4   3   1        216.57        239.12        18.15 o                         
  -3   3   1        133.60        107.12        11.86 o                         
  -2   3   1       2580.67       2559.09        30.05 o                         
  -1   3   1      23457.18      23255.70       105.93 o                         
   0   3   1      14909.21      14824.20       100.42 o                         
   1   3   1       2746.29       2700.68        23.89 o                         
   2   3   1        477.06        511.96        19.93 o                         
   3   3   1        301.43        287.65        16.97 o                         
   4   3   1         13.31         18.33        11.06 o                         
   5   3   1         24.92         25.00        13.68 o                         
   6   3   1          0.84        -18.41        18.41 o                         
   7   3   1        178.29        141.95        30.94 o                         
   8   3   1          4.99         15.96        23.16 o                         
   9   3   1        193.95        219.19        35.00 o                         
  10   3   1          0.12        -26.61        30.93 o                         
 -10   4   1         19.58        -15.63        33.94 o                         
  -9   4   1        150.75        157.00        41.64 o                         
  -8   4   1          0.79         -9.51        21.93 o                         
  -7   4   1        707.57        769.51        50.58 o                         
  -6   4   1         91.06        114.03        26.41 o                         
  -5   4   1         59.54         46.43        10.40 o                         
  -4   4   1        478.84        499.66        22.21 o                         
  -3   4   1          1.51         -6.31         8.05 o                         
  -2   4   1       2477.99       2449.88        26.94 o                         
  -1   4   1       3102.21       3045.19        24.54 o                         
   0   4   1        889.02        863.25        17.35 o                         
   1   4   1       2753.87       2785.43        30.96 o                         
   2   4   1        276.84        285.09        12.38 o                         
   3   4   1        656.58        646.31        22.17 o                         
   4   4   1        636.59        709.43        26.59 o                         
   5   4   1       2229.07       2225.10        49.61 o                         
   6   4   1         34.39         58.33        20.95 o                         
   7   4   1          0.53         26.04        22.77 o                         
   8   4   1        156.54        170.67        38.92 o                         
   9   4   1         79.44         52.19        30.37 o                         
  10   4   1          0.21        -22.51        30.56 o                         
 -10   5   1          1.87        -29.83        29.83 o                         
  -9   5   1         41.70         24.23        32.09 o                         
  -8   5   1        610.47        504.81        52.08 o                         
  -7   5   1         29.23          7.40        21.64 o                         
  -6   5   1        277.41        231.43        34.97 o                         
  -5   5   1        492.82        498.79        20.50 o                         
  -4   5   1         54.30         56.47        11.58 o                         
  -3   5   1         75.50         59.93         9.33 o                         
  -2   5   1          9.68         10.72         7.67 o                         
  -1   5   1       5381.26       5266.24       130.31 o                         
   0   5   1        252.01        275.39        15.62 o                         
   1   5   1       1736.16       1721.10        29.74 o                         
   2   5   1        335.53        341.02        12.18 o                         
   3   5   1         12.89         20.01         8.98 o                         
   4   5   1        519.73        528.76        26.17 o                         
   5   5   1        162.20        152.59        20.48 o                         
   6   5   1       1649.22       1669.65        57.27 o                         
   7   5   1        559.95        479.79        43.43 o                         
   8   5   1         63.58         13.53        25.27 o                         
   9   5   1         12.62         20.54        29.77 o                         
  -9   6   1        175.07        112.21        35.20 o                         
  -8   6   1        350.56        363.21        41.87 o                         
  -7   6   1        265.92        238.13        30.68 o                         
  -6   6   1        146.08        145.70        22.81 o                         
  -5   6   1        185.10        185.95        18.62 o                         
  -4   6   1        897.47        891.73        25.63 o                         
  -3   6   1          2.06          7.67         8.83 o                         
  -2   6   1        552.38        513.65        22.87 o                         
  -1   6   1        207.09        232.65        44.21 o                         
   0   6   1          0.88          3.43         5.16 o                         
   1   6   1         86.02         78.72         9.59 o                         
   2   6   1        189.01        187.61        13.33 o                         
   3   6   1        691.70        675.88        19.68 o                         
   4   6   1         64.27         52.13        12.55 o                         
   5   6   1         44.58         41.47        19.19 o                         
   6   6   1        318.30        315.02        36.24 o                         
   7   6   1         59.46         86.12        27.53 o                         
   8   6   1         99.42        103.84        33.54 o                         
   9   6   1         48.59          4.57        29.70 o                         
  -9   7   1          3.48         -1.95        27.42 o                         
  -8   7   1         79.05         61.12        26.59 o                         
  -7   7   1        579.25        579.83        48.39 o                         
  -6   7   1         87.72         56.58        18.19 o                         
  -5   7   1        351.96        395.05        21.03 o                         
  -4   7   1         33.04         24.85        11.68 o                         
  -3   7   1       1168.10       1143.68        27.33 o                         
  -2   7   1        807.97        808.19        27.69 o                         
  -1   7   1       2474.43       2606.78        62.00 o                         
   0   7   1        549.47        585.65        14.98 o                         
   1   7   1        936.99        975.90        22.72 o                         
   2   7   1        362.24        383.61        23.21 o                         
   3   7   1        457.33        464.40        20.18 o                         
   4   7   1        765.03        791.80        24.10 o                         
   5   7   1        219.37        246.63        21.45 o                         
   6   7   1        222.64        213.73        24.42 o                         
   7   7   1        100.00         73.52        27.17 o                         
   8   7   1        245.05        251.01        42.32 o                         
   9   7   1          3.82         -1.02        28.97 o                         
  -9   8   1        318.63        263.48        40.77 o                         
  -8   8   1        112.02         76.98        32.63 o                         
  -7   8   1         15.63          3.70        20.64 o                         
  -6   8   1        852.20        893.32        40.37 o                         
  -5   8   1          1.75          4.43        12.87 o                         
  -4   8   1          7.50         13.52        10.13 o                         
  -3   8   1        393.64        408.25        19.59 o                         
  -2   8   1        638.47        577.88        25.13 o                         
  -1   8   1        946.49        928.82        31.74 o                         
   0   8   1       1647.23       1622.05        27.50 o                         
   1   8   1        366.30        326.95        14.66 o                         
   2   8   1         19.15         21.79        11.93 o                         
   3   8   1          2.75         -1.41         8.17 o                         
   4   8   1        184.16        234.58        17.31 o                         
   5   8   1          4.24        -10.04        10.65 o                         
   6   8   1         36.52         18.75        17.06 o                         
   7   8   1        771.64        693.79        56.85 o                         
   8   8   1         40.25          8.98        31.32 o                         
   9   8   1        319.72        276.90        43.49 o                         
  -9   9   1         90.12          1.36        70.51 o                         
  -8   9   1          0.60         14.13        22.15 o                         
  -7   9   1         25.25         48.72        19.17 o                         
  -6   9   1         28.64         47.49        26.91 o                         
  -5   9   1         30.41         36.52        13.98 o                         
  -4   9   1        326.26        348.36        19.19 o                         
  -3   9   1        341.01        299.06        22.89 o                         
  -2   9   1        155.58        186.90        15.64 o                         
  -1   9   1       1698.98       1751.93        43.72 o                         
   0   9   1        725.38        712.39        23.31 o                         
   1   9   1         69.62         75.58         9.26 o                         
   2   9   1        963.93        937.95        30.89 o                         
   3   9   1         21.19         12.88        13.01 o                         
   4   9   1         72.15         70.34        12.40 o                         
   5   9   1         85.93         90.70        21.65 o                         
   6   9   1         41.67         28.62        41.63 o                         
   7   9   1        282.65        238.44        36.56 o                         
   8   9   1        701.81        728.40        64.66 o                         
  -8  10   1          8.34         43.38        55.72 o                         
  -7  10   1          0.59          5.18        23.13 o                         
  -6  10   1         57.45         15.20        22.14 o                         
  -5  10   1        276.93        285.38        30.97 o                         
  -4  10   1        603.45        664.52        35.21 o                         
  -3  10   1          8.33          9.09        12.06 o                         
  -2  10   1        442.45        438.22        21.27 o                         
  -1  10   1         40.36         36.33        17.57 o                         
   0  10   1       1038.01       1025.23        27.00 o                         
   1  10   1         17.61         18.47         8.70 o                         
   2  10   1       1994.85       2049.28        41.78 o                         
   3  10   1        531.83        537.24        29.06 o                         
   4  10   1          6.35        -16.10        19.33 o                         
   5  10   1        393.34        413.74        31.03 o                         
   6  10   1        460.24        422.90        40.00 o                         
   7  10   1          0.02         -6.08        29.68 o                         
   8  10   1         71.51         40.57        30.70 o                         
  -8  11   1        584.96        568.62        72.81 o                         
  -7  11   1         53.58        107.64        43.69 o                         
  -6  11   1        553.69        571.44        32.74 o                         
  -5  11   1        241.19        206.59        50.03 o                         
  -4  11   1         14.20          8.79        21.66 o                         
  -3  11   1          6.18        -12.24        12.24 o                         
  -2  11   1        608.79        615.30        24.05 o                         
  -1  11   1        100.17        144.69        22.06 o                         
   0  11   1        131.46        138.77        14.56 o                         
   1  11   1         18.30         11.58        10.61 o                         
   2  11   1          6.54         17.52        11.33 o                         
   3  11   1         87.17        100.77        32.49 o                         
   4  11   1        816.21        789.26        48.76 o                         
   5  11   1          8.50         16.87        30.80 o                         
   6  11   1       1059.08       1102.56        66.53 o                         
   7  11   1         23.82         70.75        69.00 o                         
  -7  12   1          4.58         96.24        52.63 o                         
  -6  12   1        133.04        130.44        24.85 o                         
  -5  12   1        247.10        185.61        35.11 o                         
  -4  12   1        575.72        556.70        37.95 o                         
  -3  12   1        136.51        135.60        18.41 o                         
  -2  12   1        476.79        490.25        21.87 o                         
  -1  12   1        491.19        473.90        31.80 o                         
   0  12   1        239.43        240.73        31.26 o                         
   1  12   1         12.25         15.44        11.75 o                         
   2  12   1         88.47         87.17        14.83 o                         
   3  12   1        240.66        228.70        24.09 o                         
   4  12   1        309.89        301.24        29.31 o                         
   5  12   1        112.72         80.64        35.82 o                         
   6  12   1          1.24         25.62        50.39 o                         
   7  12   1          0.61        -26.00        26.00 o                         
  -6  13   1        142.20        138.50        27.86 o                         
  -5  13   1         17.24         21.65        28.60 o                         
  -4  13   1        154.91         94.03        31.27 o                         
  -3  13   1         47.46         42.66        16.07 o                         
  -2  13   1         14.37         21.12        12.74 o                         
  -1  13   1         60.17         69.51        28.39 o                         
   0  13   1        138.07        115.49        13.89 o                         
   1  13   1         62.46         50.47        11.13 o                         
   2  13   1        663.75        630.27        28.38 o                         
   3  13   1         17.88         29.57        15.03 o                         
   4  13   1        114.51        123.57        22.41 o                         
   5  13   1         63.75         35.63        64.54 o                         
   6  13   1        120.38         97.18        44.11 o                         
  -6  14   1         17.05         26.30        48.40 o                         
  -5  14   1          3.10          3.04        23.08 o                         
  -4  14   1        134.04        218.99        53.27 o                         
  -3  14   1         70.08         39.42        18.15 o                         
  -2  14   1        526.43        534.71        22.94 o                         
  -1  14   1         57.05         19.46        30.30 o                         
   0  14   1        195.71        204.24        27.28 o                         
   1  14   1         63.03         34.07        21.36 o                         
   2  14   1         60.02         60.56        14.47 o                         
   3  14   1         13.27         11.49        21.46 o                         
   4  14   1          5.54         12.26        24.70 o                         
   5  14   1        107.67        129.48        53.44 o                         
  -5  15   1        189.06        183.08        39.42 o                         
  -4  15   1         81.93         84.75        26.81 o                         
  -3  15   1          0.94          6.47        19.58 o                         
  -2  15   1          0.64         -9.40         9.40 o                         
  -1  15   1         39.31         56.43        21.95 o                         
   0  15   1         69.71         53.70        10.58 o                         
   1  15   1          9.90          8.37        12.38 o                         
   2  15   1          6.26          2.22        26.01 o                         
   3  15   1        149.04         68.65        29.90 o                         
   4  15   1         73.52         -3.14        41.59 o                         
  -3  16   1         64.14         24.98        31.27 o                         
  -2  16   1         66.00         85.13        25.18 o                         
  -1  16   1        127.41        126.33        29.54 o                         
   0  16   1         22.07         37.48        18.14 o                         
   1  16   1          5.97         -1.77        37.42 o                         
   2  16   1        188.81        112.51        43.50 o                         
   3  16   1         98.01         43.40        34.64 o                         
  -1  17   1         67.04         -7.82        94.33 o                         
   0  17   1         26.47         93.21        51.04 o                         
   1  17   1         28.41         66.82        90.61 o                         
 -10   0   2         97.84         46.79        58.52 o                         
  -8   0   2          4.83         44.47        43.55 o                         
  -6   0   2         76.17         59.69        28.57 o                         
  -4   0   2       1934.68       2213.35        52.41 o                         
  -2   0   2      35121.75      34790.23       287.06 o                         
   0   0   2        159.00        163.07        14.09 o                         
   2   0   2          1.11         19.73        23.56 o                         
   4   0   2       2225.21       2383.03        53.29 o                         
   6   0   2        705.35        706.92        47.45 o                         
   8   0   2         10.53        -12.59        32.80 o                         
  10   0   2        332.42        368.28        72.55 o                         
 -10   1   2        331.72        334.36        56.19 o                         
  -9   1   2          0.14        -28.86        28.86 o                         
  -8   1   2        224.92        213.18        41.56 o                         
  -7   1   2         62.88         61.29        23.42 o                         
  -6   1   2          2.92         -3.79        14.32 o                         
  -5   1   2         26.52          7.24        10.17 o                         
  -4   1   2         91.07         77.10        11.96 o                         
  -3   1   2       1072.91       1094.68        27.54 o                         
  -2   1   2          3.08         -8.03         8.57 o                         
  -1   1   2       3607.05       3551.71        35.24 o                         
   0   1   2       2311.12       2316.16        30.93 o                         
   1   1   2        578.74        557.55        17.10 o                         
   2   1   2       2014.65       1951.42        33.88 o                         
   3   1   2         10.20         18.80        11.20 o                         
   4   1   2       2620.66       2562.02        38.35 o                         
   5   1   2         21.57          5.56        10.46 o                         
   6   1   2        822.80        838.51        33.93 o                         
   7   1   2        198.45        226.82        29.40 o                         
   8   1   2        170.22        149.99        29.30 o                         
   9   1   2        249.48        253.27        47.98 o                         
  10   1   2          9.58        -38.82        38.82 o                         
 -10   2   2         20.63         -9.56        28.90 o                         
  -9   2   2        146.31        151.61        46.32 o                         
  -8   2   2        335.44        322.63        46.84 o                         
  -7   2   2         95.64        108.02        21.64 o                         
  -6   2   2       2021.54       2061.89        59.71 o                         
  -5   2   2        333.81        353.72        20.20 o                         
  -4   2   2       2320.09       2214.59        38.49 o                         
  -3   2   2        614.04        657.84        21.16 o                         
  -2   2   2       7304.56       7230.00        60.95 o                         
  -1   2   2      12931.83      12851.44        75.39 o                         
   0   2   2       1111.23       1115.84        20.61 o                         
   1   2   2        285.42        293.13        13.71 o                         
   2   2   2       1386.98       1373.95        28.46 o                         
   3   2   2          4.48         14.58        10.27 o                         
   4   2   2        124.82        142.73        16.32 o                         
   5   2   2        477.51        507.21        26.31 o                         
   6   2   2        241.93        275.51        31.32 o                         
   7   2   2        343.63        321.61        35.03 o                         
   8   2   2        134.62        148.35        33.35 o                         
   9   2   2         80.26         71.94        38.89 o                         
  10   2   2         56.47         14.43        37.86 o                         
 -10   3   2          0.82         19.62        40.33 o                         
  -9   3   2         53.29         43.37        35.52 o                         
  -8   3   2        108.44        101.59        35.50 o                         
  -7   3   2          9.62         14.02        18.19 o                         
  -6   3   2         10.81         -9.71        12.80 o                         
  -5   3   2          3.93         -5.53        10.08 o                         
  -4   3   2        207.99        219.83        16.43 o                         
  -3   3   2       1004.24       1037.91        27.05 o                         
  -2   3   2       1645.48       1622.74        25.77 o                         
  -1   3   2       3913.31       3857.92        31.49 o                         
   0   3   2          0.77         -4.47         4.47 o                         
   1   3   2         12.33         14.01         7.03 o                         
   2   3   2        552.71        526.41        17.04 o                         
   3   3   2        162.46        200.54        16.46 o                         
   4   3   2        421.03        430.50        23.13 o                         
   5   3   2        986.47       1057.83        40.10 o                         
   6   3   2         67.61         67.69        22.75 o                         
   7   3   2          1.82         -8.21        18.48 o                         
   8   3   2         41.50         37.50        27.53 o                         
   9   3   2         39.41        -11.49        28.85 o                         
 -10   4   2         46.13         40.21        36.11 o                         
  -9   4   2         98.63         89.88        36.64 o                         
  -8   4   2       1203.41       1314.85       110.67 o                         
  -7   4   2          1.47         -9.63        18.12 o                         
  -6   4   2        128.72        145.50        17.33 o                         
  -5   4   2          1.94          3.27        11.30 o                         
  -4   4   2       3641.38       3699.42        49.21 o                         
  -3   4   2        869.59        970.41        23.60 o                         
  -2   4   2        964.78        955.45        20.84 o                         
  -1   4   2       1480.20       1415.36        24.22 o                         
   0   4   2       1800.62       1799.77        21.35 o                         
   1   4   2       1302.98       1262.21        20.16 o                         
   2   4   2        541.43        626.55        19.22 o                         
   3   4   2        479.63        510.84        21.63 o                         
   4   4   2        452.66        523.74        26.06 o                         
   5   4   2        886.41        881.76        34.57 o                         
   6   4   2       1634.87       1611.61        56.09 o                         
   7   4   2          4.91        -12.71        22.27 o                         
   8   4   2        371.39        408.29        46.18 o                         
   9   4   2         12.93        -22.96        25.44 o                         
 -10   5   2         33.29        -20.68        35.36 o                         
  -9   5   2        128.45         98.74        37.05 o                         
  -8   5   2         90.20         66.52        28.60 o                         
  -7   5   2        160.13        118.88        26.48 o                         
  -6   5   2        166.76        141.91        17.47 o                         
  -5   5   2        429.98        420.86        24.95 o                         
  -4   5   2          1.77          7.25         9.89 o                         
  -3   5   2        528.90        603.55        18.90 o                         
  -2   5   2        419.34        357.27        16.37 o                         
  -1   5   2        417.38        427.75        11.53 o                         
   0   5   2       4865.06       4861.89        51.12 o                         
   1   5   2        318.81        294.57        12.48 o                         
   2   5   2       2392.14       2396.67        28.34 o                         
   3   5   2         69.25        102.91        12.92 o                         
   4   5   2         50.22         85.09        14.22 o                         
   5   5   2        185.99        188.08        22.11 o                         
   6   5   2         69.58         77.70        24.45 o                         
   7   5   2         41.12         27.82        24.32 o                         
   8   5   2        163.46        154.26        34.69 o                         
   9   5   2          4.28         31.80        28.80 o                         
  -9   6   2        144.89         70.91        39.99 o                         
  -8   6   2          1.21         37.08        27.40 o                         
  -7   6   2          1.99          3.13        19.74 o                         
  -6   6   2          4.53         -5.59        11.48 o                         
  -5   6   2          1.04        -10.63        10.63 o                         
  -4   6   2        446.25        466.30        21.66 o                         
  -3   6   2        851.21        805.03        25.43 o                         
  -2   6   2      12274.50      12449.27        82.04 o                         
  -1   6   2       1649.88       1607.14        27.56 o                         
   0   6   2        428.13        380.05        15.90 o                         
   1   6   2         81.48         60.96        10.06 o                         
   2   6   2         63.51         85.52        10.15 o                         
   3   6   2        151.66        127.53        14.29 o                         
   4   6   2        950.71       1030.28        30.25 o                         
   5   6   2        571.90        625.54        33.17 o                         
   6   6   2          4.24         26.56        20.48 o                         
   7   6   2        837.41        898.91        55.25 o                         
   8   6   2        573.76        518.49        51.03 o                         
   9   6   2          2.83        -21.36        34.78 o                         
  -9   7   2         48.34         84.20        34.63 o                         
  -8   7   2          8.64         30.19        26.35 o                         
  -7   7   2        475.77        494.43        44.09 o                         
  -6   7   2          4.28         17.56        15.99 o                         
  -5   7   2         83.06         67.26        15.87 o                         
  -4   7   2        133.24        132.14        16.90 o                         
  -3   7   2        307.63        314.59        18.46 o                         
  -2   7   2        669.57        678.07        24.68 o                         
  -1   7   2          3.06         -6.88         6.88 o                         
   0   7   2        697.56        679.39        19.55 o                         
   1   7   2        310.01        288.14        16.54 o                         
   2   7   2        838.30        846.06        32.23 o                         
   3   7   2          6.16         -3.57        11.72 o                         
   4   7   2       1469.14       1524.64        36.03 o                         
   5   7   2         26.16         34.84        17.38 o                         
   6   7   2       1023.93       1082.37        47.13 o                         
   7   7   2        294.76        268.06        47.38 o                         
   8   7   2         21.22         24.25        25.67 o                         
   9   7   2        188.35        208.43        38.83 o                         
  -9   8   2        266.19        201.22        42.86 o                         
  -8   8   2          1.54          6.19        22.96 o                         
  -7   8   2         17.97        -10.39        20.20 o                         
  -6   8   2       1206.71       1249.17        41.29 o                         
  -5   8   2        128.99        137.72        21.59 o                         
  -4   8   2         91.59         97.76        15.40 o                         
  -3   8   2         94.88         87.47        10.57 o                         
  -2   8   2        250.96        296.88        18.72 o                         
  -1   8   2        559.91        591.77        21.19 o                         
   0   8   2         47.66         49.26         8.71 o                         
   1   8   2        985.27        962.75        28.25 o                         
   2   8   2        351.81        385.25        24.59 o                         
   3   8   2        297.49        287.18        16.78 o                         
   4   8   2          5.75          8.96        16.63 o                         
   5   8   2       2650.81       2846.15        79.36 o                         
   6   8   2          6.31          9.14        17.76 o                         
   7   8   2         91.68         80.67        27.08 o                         
   8   8   2          0.02        -26.06        26.06 o                         
  -9   9   2        160.82        167.08        41.65 o                         
  -8   9   2        435.60        382.15        50.48 o                         
  -7   9   2         75.27         65.92        19.12 o                         
  -6   9   2        284.66        242.50        26.60 o                         
  -5   9   2       1341.87       1341.97        39.79 o                         
  -4   9   2          8.48         -6.42        12.33 o                         
  -3   9   2       1335.45       1223.02        40.77 o                         
  -2   9   2        444.07        467.67        26.83 o                         
  -1   9   2        619.54        643.69        22.84 o                         
   0   9   2        150.18        161.69        11.94 o                         
   1   9   2          7.00         -1.45        10.44 o                         
   2   9   2          2.35         -6.00        10.16 o                         
   3   9   2          4.23         -7.00        20.33 o                         
   4   9   2       1292.75       1334.06        45.86 o                         
   5   9   2        283.37        292.21        30.36 o                         
   6   9   2         12.33         -6.13        16.35 o                         
   7   9   2        165.19        177.75        26.91 o                         
   8   9   2          1.73         10.33        27.58 o                         
  -8  10   2        264.18        325.90        51.07 o                         
  -7  10   2        125.75        118.34        29.16 o                         
  -6  10   2          8.92         11.72        16.91 o                         
  -5  10   2        111.15        115.64        18.86 o                         
  -4  10   2         34.91         32.03        21.58 o                         
  -3  10   2         85.29        102.60        15.61 o                         
  -2  10   2        291.67        351.11        42.09 o                         
  -1  10   2         83.86         95.64        26.73 o                         
   0  10   2        153.10        171.03        19.68 o                         
   1  10   2        460.16        462.52        25.07 o                         
   2  10   2        438.49        437.49        28.43 o                         
   3  10   2       1372.30       1351.60        45.94 o                         
   4  10   2          9.53        -10.10        15.73 o                         
   5  10   2         20.02         -5.02        25.14 o                         
   6  10   2         23.60         38.49        26.31 o                         
   7  10   2        110.01        163.69        35.94 o                         
   8  10   2          3.24         44.99        48.39 o                         
  -8  11   2         50.62         34.04        61.68 o                         
  -7  11   2        285.32        310.74        96.97 o                         
  -6  11   2        200.22        151.04        27.32 o                         
  -5  11   2        136.85        101.26        26.65 o                         
  -4  11   2         91.52         84.86        19.88 o                         
  -3  11   2        883.36        912.61        37.51 o                         
  -2  11   2        151.05        151.56        17.89 o                         
  -1  11   2        989.37        955.88        36.78 o                         
   0  11   2         18.02         27.86         8.68 o                         
   1  11   2        198.54        195.44        20.04 o                         
   2  11   2         75.07         72.13        28.42 o                         
   3  11   2         51.01         48.06        16.84 o                         
   4  11   2        435.47        345.01        35.70 o                         
   5  11   2         39.99         50.11        29.75 o                         
   6  11   2          7.44          4.75        23.99 o                         
   7  11   2        120.05         70.58        37.53 o                         
  -7  12   2          2.81        -28.32        28.32 o                         
  -6  12   2          1.99        -16.03        20.84 o                         
  -5  12   2        159.10        140.58        36.80 o                         
  -4  12   2         24.17         -1.15        33.48 o                         
  -3  12   2         85.30         53.27        17.19 o                         
  -2  12   2         32.50         24.25        18.40 o                         
  -1  12   2        744.56        737.04        21.55 o                         
   0  12   2          0.65         -0.90         8.15 o                         
   1  12   2        438.00        518.75        24.67 o                         
   2  12   2        407.07        365.87        24.37 o                         
   3  12   2        191.89        168.49        33.40 o                         
   4  12   2         14.96          6.11        18.56 o                         
   5  12   2          7.16        -23.69        23.69 o                         
   6  12   2        262.26        234.24        49.01 o                         
   7  12   2        107.06        169.09        42.99 o                         
  -6  13   2         29.19          1.19        22.80 o                         
  -5  13   2        170.52        165.04        35.06 o                         
  -4  13   2         18.04         -7.88        16.45 o                         
  -3  13   2        149.25        145.37        21.65 o                         
  -2  13   2        177.12        240.49        30.45 o                         
  -1  13   2         97.15        131.10        14.06 o                         
   0  13   2         58.56         96.79        14.84 o                         
   1  13   2       1390.24       1420.41        36.23 o                         
   2  13   2         28.12         28.56        13.57 o                         
   3  13   2         53.74         30.52        28.07 o                         
   4  13   2          6.75        -14.28        21.19 o                         
   5  13   2        128.41        144.40        49.48 o                         
   6  13   2         18.01         25.61        47.34 o                         
  -6  14   2        131.40         57.43        54.93 o                         
  -5  14   2         99.60         40.20        27.11 o                         
  -4  14   2          5.61         -8.56        21.88 o                         
  -3  14   2        124.16        102.86        22.77 o                         
  -2  14   2         81.19         65.87        23.78 o                         
  -1  14   2         75.32        104.88        15.71 o                         
   0  14   2         16.74         30.07        35.93 o                         
   1  14   2        675.58        666.88        27.78 o                         
   2  14   2         18.86         19.99        14.09 o                         
   3  14   2        324.16        297.84        32.09 o                         
   4  14   2          0.10        -18.90        22.14 o                         
   5  14   2        311.95        304.99        66.90 o                         
  -5  15   2        278.43        334.28        39.59 o                         
  -4  15   2         42.22         20.77        24.56 o                         
  -3  15   2          2.06         16.36        17.99 o                         
  -2  15   2         42.36         39.10        14.61 o                         
  -1  15   2          1.77        -18.46        77.46 o                         
   0  15   2          6.38         20.11        25.09 o                         
   1  15   2        131.09        158.97        21.55 o                         
   2  15   2         31.90         51.19        29.29 o                         
   3  15   2          5.40        -21.67        21.67 o                         
   4  15   2          0.07        -22.52        30.13 o                         
  -3  16   2          0.33         10.77        40.80 o                         
  -2  16   2         16.56         31.98        38.67 o                         
  -1  16   2          1.88        -22.24        22.24 o                         
   0  16   2          8.33         30.16        21.76 o                         
   1  16   2          0.50         15.04        20.61 o                         
   2  16   2         41.37         47.41        26.81 o                         
   3  16   2        195.00        141.59        32.75 o                         
  -1  17   2        139.12        163.70        33.89 o                         
   0  17   2          0.76         66.09        87.73 o                         
  -9   0   3         10.88        -47.69        59.06 o                         
  -7   0   3         91.58         67.14        42.52 o                         
  -5   0   3        175.38        179.01        25.63 o                         
  -3   0   3       7867.97       7694.32       106.82 o                         
  -1   0   3       4694.73       4613.27        65.02 o                         
   1   0   3       6357.94       6157.81        81.50 o                         
   3   0   3        394.84        389.10        31.84 o                         
   5   0   3        126.57        187.94        25.96 o                         
   7   0   3        137.49         87.19        27.27 o                         
   9   0   3        635.06        627.18        95.20 o                         
 -10   1   3          9.69         -7.70        25.77 o                         
  -9   1   3        652.14        649.87        65.35 o                         
  -8   1   3          1.58        -17.15        17.15 o                         
  -7   1   3        753.67        776.56        41.91 o                         
  -6   1   3          1.41        -17.64        17.64 o                         
  -5   1   3       1398.75       1393.34        39.77 o                         
  -4   1   3        612.57        597.14        25.97 o                         
  -3   1   3        890.32        932.94        26.02 o                         
  -2   1   3       3769.94       3601.27        45.39 o                         
  -1   1   3       1526.27       1443.65        26.82 o                         
   0   1   3       1211.14       1154.58        24.10 o                         
   1   1   3        844.81        829.00        24.73 o                         
   2   1   3        329.95        366.24        19.23 o                         
   3   1   3        151.98        194.50        17.27 o                         
   4   1   3         12.80         -3.09        13.68 o                         
   5   1   3         50.11         22.85        12.68 o                         
   6   1   3        683.58        667.85        33.50 o                         
   7   1   3        456.96        476.58        39.31 o                         
   8   1   3        106.70         96.86        27.37 o                         
   9   1   3        241.81        347.09        51.72 o                         
 -10   2   3        208.82        268.03        59.78 o                         
  -9   2   3          0.52         -1.38        37.93 o                         
  -8   2   3        366.78        355.11        33.73 o                         
  -7   2   3          0.17         24.80        18.05 o                         
  -6   2   3         41.89         56.55        17.65 o                         
  -5   2   3        285.87        294.83        20.79 o                         
  -4   2   3         42.77         20.13        11.40 o                         
  -3   2   3        743.29        652.94        24.55 o                         
  -2   2   3       1771.92       1782.51        30.98 o                         
  -1   2   3       5020.53       5019.59        50.49 o                         
   0   2   3         11.17          8.83         8.37 o                         
   1   2   3       2524.11       2437.63        36.57 o                         
   2   2   3        149.93        140.96        13.96 o                         
   3   2   3        309.58        275.32        19.51 o                         
   4   2   3        384.36        463.18        37.55 o                         
   5   2   3       1370.61       1359.23        44.36 o                         
   6   2   3          0.14         25.03        18.52 o                         
   7   2   3        778.02        734.76        48.80 o                         
   8   2   3         56.28         42.64        31.90 o                         
   9   2   3        161.72        107.93        42.06 o                         
 -10   3   3         56.33         41.65        36.99 o                         
  -9   3   3         58.45         37.26        41.43 o                         
  -8   3   3        232.19        241.91        30.14 o                         
  -7   3   3         47.76         61.30        18.32 o                         
  -6   3   3         60.63         78.91        18.31 o                         
  -5   3   3        187.90        167.06        19.05 o                         
  -4   3   3       1511.91       1581.42        34.01 o                         
  -3   3   3       1261.78       1440.85        29.67 o                         
  -2   3   3       1414.12       1426.54        27.16 o                         
  -1   3   3        453.25        458.04        16.02 o                         
   0   3   3       3979.30       3916.26        37.85 o                         
   1   3   3        762.70        791.15        20.05 o                         
   2   3   3        236.73        273.37        17.17 o                         
   3   3   3       1264.86       1399.72        38.60 o                         
   4   3   3        132.59        155.02        16.77 o                         
   5   3   3        601.03        661.72        35.48 o                         
   6   3   3       1058.96       1069.71        81.19 o                         
   7   3   3        398.29        391.51        38.80 o                         
   8   3   3         78.39         91.56        27.96 o                         
   9   3   3        335.03        346.05        39.67 o                         
 -10   4   3         68.73         53.79        39.10 o                         
  -9   4   3        128.26        106.41        40.43 o                         
  -8   4   3          9.86        -19.91        36.78 o                         
  -7   4   3        345.35        322.66        43.95 o                         
  -6   4   3         45.84         58.91        17.58 o                         
  -5   4   3         42.44         29.67        14.57 o                         
  -4   4   3        757.73        794.48        26.18 o                         
  -3   4   3        187.88        232.60        16.15 o                         
  -2   4   3       3409.28       3464.73        37.90 o                         
  -1   4   3       1017.02        989.69        18.86 o                         
   0   4   3       2571.52       2562.18        34.95 o                         
   1   4   3       1141.52       1120.36        22.02 o                         
   2   4   3       1225.81       1270.03        25.48 o                         
   3   4   3       4515.10       4597.51        50.40 o                         
   4   4   3         29.85         17.38        12.80 o                         
   5   4   3        618.84        670.20        38.36 o                         
   6   4   3        519.00        511.57        41.10 o                         
   7   4   3         37.88         54.09        25.21 o                         
   8   4   3         59.09         95.60        28.21 o                         
   9   4   3          7.54         21.63        27.78 o                         
 -10   5   3         19.29         25.59        37.16 o                         
  -9   5   3         14.56        -10.85        31.44 o                         
  -8   5   3         62.79         95.31        41.80 o                         
  -7   5   3        512.04        553.73        34.25 o                         
  -6   5   3         36.53         40.00        22.28 o                         
  -5   5   3        354.27        343.99        24.76 o                         
  -4   5   3        393.94        410.37        22.02 o                         
  -3   5   3        242.37        234.15        14.71 o                         
  -2   5   3         81.36         83.32         9.54 o                         
  -1   5   3       1040.22       1065.27        22.09 o                         
   0   5   3         14.54         33.45         8.76 o                         
   1   5   3         16.69         35.76         7.23 o                         
   2   5   3       1636.96       1656.39        28.71 o                         
   3   5   3       1005.56        979.43        25.09 o                         
   4   5   3       1156.92       1177.45        36.42 o                         
   5   5   3        653.08        769.15        36.06 o                         
   6   5   3         10.91         -7.59        19.84 o                         
   7   5   3         37.52          5.11        22.29 o                         
   8   5   3         65.48         42.79        26.97 o                         
   9   5   3         92.78         92.76        33.97 o                         
  -9   6   3         16.75        -16.18        30.21 o                         
  -8   6   3         72.05         49.83        36.68 o                         
  -7   6   3         43.81         60.92        17.01 o                         
  -6   6   3        745.27        795.26        41.86 o                         
  -5   6   3        453.56        485.96        29.18 o                         
  -4   6   3        230.59        267.89        17.76 o                         
  -3   6   3        837.66        877.10        28.36 o                         
  -2   6   3        853.08        873.21        22.98 o                         
  -1   6   3        208.11        299.51        12.41 o                         
   0   6   3        429.03        426.68        19.16 o                         
   1   6   3        513.29        535.25        22.12 o                         
   2   6   3        270.33        311.76        14.95 o                         
   3   6   3        263.21        230.68        18.55 o                         
   4   6   3         77.02         83.20        15.72 o                         
   5   6   3         26.59         32.83        16.94 o                         
   6   6   3         83.43        133.86        24.91 o                         
   7   6   3        220.29        222.75        33.94 o                         
   8   6   3        498.48        471.25        51.91 o                         
   9   6   3         24.03         23.51        32.31 o                         
  -9   7   3        281.08        252.77        50.21 o                         
  -8   7   3         68.81         60.28        28.37 o                         
  -7   7   3        681.46        710.87        41.27 o                         
  -6   7   3        122.86        153.87        23.72 o                         
  -5   7   3        234.24        282.70        22.80 o                         
  -4   7   3       1645.07       1645.10        42.20 o                         
  -3   7   3       1154.31       1204.98        30.99 o                         
  -2   7   3        320.46        335.19        16.30 o                         
  -1   7   3        199.43        231.92        16.56 o                         
   0   7   3        315.75        320.40        18.07 o                         
   1   7   3          0.77         -1.32         9.41 o                         
   2   7   3       1208.12       1160.99        27.85 o                         
   3   7   3          0.02         -1.62         8.57 o                         
   4   7   3        128.24        125.23        21.47 o                         
   5   7   3        466.41        489.78        31.11 o                         
   6   7   3        350.09        324.09        43.77 o                         
   7   7   3        349.32        407.23        41.69 o                         
   8   7   3          3.27        -26.46        26.46 o                         
   9   7   3          0.18        -13.54        30.26 o                         
  -9   8   3         50.46         43.96        36.48 o                         
  -8   8   3        324.86        322.74        37.29 o                         
  -7   8   3          5.31          4.36        24.48 o                         
  -6   8   3         49.74         59.61        17.35 o                         
  -5   8   3        102.93         84.17        19.78 o                         
  -4   8   3        112.06        108.26        16.51 o                         
  -3   8   3        809.46        796.61        25.13 o                         
  -2   8   3          5.29         12.94        12.02 o                         
  -1   8   3        901.13        905.42        30.96 o                         
   0   8   3        665.48        660.03        23.75 o                         
   1   8   3         37.59         62.58        14.22 o                         
   2   8   3          5.58         19.52        18.19 o                         
   3   8   3         71.37         72.81        14.42 o                         
   4   8   3        733.26        737.54        25.07 o                         
   5   8   3          5.29         16.04        14.61 o                         
   6   8   3         68.69         45.93        21.38 o                         
   7   8   3        103.69         88.73        32.92 o                         
   8   8   3          0.12        -22.91        32.10 o                         
  -9   9   3         57.62        -27.78        54.76 o                         
  -8   9   3         26.65         53.65        25.92 o                         
  -7   9   3        145.47        124.87        22.08 o                         
  -6   9   3          6.18         22.67        24.78 o                         
  -5   9   3          0.02        -13.74        13.74 o                         
  -4   9   3        122.37        124.75        18.25 o                         
  -3   9   3       1279.37       1381.10        43.78 o                         
  -2   9   3       1952.30       1994.11        46.27 o                         
  -1   9   3        260.44        313.60        22.78 o                         
   0   9   3       2131.73       2106.04        44.74 o                         
   1   9   3        314.34        361.45        21.93 o                         
   2   9   3         14.26         10.06        14.85 o                         
   3   9   3          0.25         22.31        15.20 o                         
   4   9   3        138.96        139.16        21.89 o                         
   5   9   3          1.68         -6.40        22.12 o                         
   6   9   3        679.45        712.85        39.22 o                         
   7   9   3         30.35         54.80        21.96 o                         
   8   9   3          1.52         25.66        35.20 o                         
  -8  10   3         38.70         64.64        37.06 o                         
  -7  10   3        111.93         89.61        21.42 o                         
  -6  10   3        137.86        176.08        25.80 o                         
  -5  10   3          0.02        -20.29        20.29 o                         
  -4  10   3          9.01         14.85        18.11 o                         
  -3  10   3         11.48          4.97        19.90 o                         
  -2  10   3        438.22        440.65        25.80 o                         
  -1  10   3        303.21        357.77        25.94 o                         
   0  10   3       1190.34       1241.51        35.28 o                         
   1  10   3       1323.75       1264.39        42.40 o                         
   2  10   3        554.00        608.02        32.48 o                         
   3  10   3        153.71        145.09        22.00 o                         
   4  10   3         86.64         72.89        26.36 o                         
   5  10   3          7.34         29.36        19.45 o                         
   6  10   3       1190.84       1127.06        94.51 o                         
   7  10   3          2.94         -6.21        28.81 o                         
  -8  11   3          0.06         18.03        64.27 o                         
  -7  11   3         13.21         23.98        18.98 o                         
  -6  11   3        223.00        178.24        22.80 o                         
  -5  11   3         26.30         50.14        32.72 o                         
  -4  11   3         79.58         81.79        21.35 o                         
  -3  11   3         59.30         36.61        16.91 o                         
  -2  11   3         28.31         -8.80        14.98 o                         
  -1  11   3        162.71        204.28        17.48 o                         
   0  11   3          5.88         -8.87         9.47 o                         
   1  11   3          2.44         -2.65        13.56 o                         
   2  11   3        939.99        955.44        40.07 o                         
   3  11   3         37.54         80.92        21.43 o                         
   4  11   3       1569.43       1531.36       100.39 o                         
   5  11   3        271.86        301.05        47.30 o                         
   6  11   3         28.03         12.39        22.11 o                         
   7  11   3          0.63         -6.01        29.05 o                         
  -7  12   3        256.94        164.73        48.31 o                         
  -6  12   3        374.61        407.94        39.26 o                         
  -5  12   3         33.83          9.03        33.38 o                         
  -4  12   3        181.30        208.84        27.97 o                         
  -3  12   3          0.00         26.72        14.41 o                         
  -2  12   3        170.76        209.84        19.14 o                         
  -1  12   3         21.36          4.57        19.70 o                         
   0  12   3         11.44         33.20        12.43 o                         
   1  12   3          8.23         26.74        15.42 o                         
   2  12   3         17.19         23.05        21.67 o                         
   3  12   3         52.40         31.43        21.45 o                         
   4  12   3        232.85        230.65        41.96 o                         
   5  12   3        450.42        401.05        54.86 o                         
   6  12   3        394.90        462.41        63.20 o                         
  -6  13   3          0.65        -13.57        24.94 o                         
  -5  13   3          4.17         23.72        38.46 o                         
  -4  13   3         15.26         -0.53        42.45 o                         
  -3  13   3         10.34         12.68        13.91 o                         
  -2  13   3         23.19         57.68        15.41 o                         
  -1  13   3          2.25          4.59        10.27 o                         
   0  13   3        900.04        895.81        30.50 o                         
   1  13   3         48.89         41.61        24.52 o                         
   2  13   3        124.89        163.45        22.43 o                         
   3  13   3          7.09          5.68        28.13 o                         
   4  13   3         70.56        111.76        35.43 o                         
   5  13   3         79.61         26.41        60.30 o                         
   6  13   3         13.98         60.69        36.65 o                         
  -6  14   3         77.50         78.86        42.40 o                         
  -5  14   3          5.84         98.38        44.05 o                         
  -4  14   3        365.24        323.07        38.45 o                         
  -3  14   3         51.24         50.65        22.83 o                         
  -2  14   3       1087.62        977.91        39.64 o                         
  -1  14   3          7.40        -10.40        10.40 o                         
   0  14   3        254.55        225.46        23.41 o                         
   1  14   3        123.27        145.44        24.85 o                         
   2  14   3         96.56         85.99        18.09 o                         
   3  14   3          9.96          4.00        22.89 o                         
   4  14   3        141.65         93.61        34.50 o                         
   5  14   3         32.47          0.33        41.95 o                         
  -5  15   3         36.36        -12.82        26.24 o                         
  -4  15   3        165.63        179.43        30.06 o                         
  -3  15   3          0.74         19.88        20.88 o                         
  -2  15   3        626.85        645.19        27.81 o                         
  -1  15   3        281.78        242.63        29.81 o                         
   0  15   3        225.66        266.06        48.39 o                         
   1  15   3          0.00         -9.56        22.41 o                         
   2  15   3         74.87         68.20        39.76 o                         
   3  15   3          0.93         -4.85        24.20 o                         
   4  15   3          2.52          9.49        24.78 o                         
  -3  16   3         51.20         34.24        31.72 o                         
  -2  16   3          6.25         15.31        23.46 o                         
  -1  16   3        155.39        206.11        36.75 o                         
   0  16   3         83.18         36.74        18.67 o                         
   1  16   3          0.02          4.36        35.56 o                         
   2  16   3          1.90          2.56        50.43 o                         
   3  16   3          8.90          6.61        63.00 o                         
 -10   0   4         88.72         -8.98        47.55 o                         
  -8   0   4        274.99        143.75        54.37 o                         
  -6   0   4          1.02         17.65        24.31 o                         
  -4   0   4      15036.82      15227.49       152.53 o                         
  -2   0   4       1754.42       1672.66        48.65 o                         
   0   0   4       1393.64       1300.06        40.41 o                         
   2   0   4       5009.30       5088.32        96.83 o                         
   4   0   4       2858.27       2666.75       150.77 o                         
   6   0   4        659.02        718.27        49.86 o                         
   8   0   4        823.10        810.93        53.32 o                         
 -10   1   4         25.10         -3.75        33.80 o                         
  -9   1   4          3.66        -25.69        25.69 o                         
  -8   1   4         99.18         69.88        29.23 o                         
  -7   1   4         24.31         21.69        20.59 o                         
  -6   1   4        833.21        870.14        41.54 o                         
  -5   1   4        108.60        121.82        15.95 o                         
  -4   1   4        260.58        311.95        22.94 o                         
  -3   1   4         25.52         41.33        12.67 o                         
  -2   1   4       4243.51       4098.29        51.97 o                         
  -1   1   4        149.98        161.46        14.05 o                         
   0   1   4       5096.17       4933.09        53.70 o                         
   1   1   4          3.83          0.03        10.75 o                         
   2   1   4        684.65        621.28        24.46 o                         
   3   1   4        919.37       1012.57        31.32 o                         
   4   1   4         75.24         96.20        18.20 o                         
   5   1   4         65.30         52.47        16.77 o                         
   6   1   4          1.92         10.13        18.09 o                         
   7   1   4       1196.01       1213.97        41.83 o                         
   8   1   4        113.04        110.71        28.04 o                         
   9   1   4         76.01         34.80        26.51 o                         
 -10   2   4         48.95         -6.72        32.43 o                         
  -9   2   4          0.75         29.33        31.97 o                         
  -8   2   4        917.56       1017.70        56.80 o                         
  -7   2   4        149.45        142.89        24.03 o                         
  -6   2   4       1190.97       1220.71        47.98 o                         
  -5   2   4        864.09        901.73        35.33 o                         
  -4   2   4       1379.61       1379.88        35.05 o                         
  -3   2   4        350.03        384.30        20.77 o                         
  -2   2   4        213.31        227.80        15.98 o                         
  -1   2   4       2850.78       2885.11        41.29 o                         
   0   2   4          0.43         -2.94         9.10 o                         
   1   2   4          0.02          1.22        10.14 o                         
   2   2   4        299.55        330.73        20.12 o                         
   3   2   4       7643.81       7767.74        82.48 o                         
   4   2   4       1603.22       1580.53        50.79 o                         
   5   2   4        112.87        149.90        18.57 o                         
   6   2   4       1088.30       1110.55        52.71 o                         
   7   2   4          9.57          1.84        19.75 o                         
   8   2   4         73.07         85.29        34.28 o                         
   9   2   4        262.19        290.42        39.43 o                         
 -10   3   4          1.79         -3.33        31.77 o                         
  -9   3   4         75.75         93.47        28.16 o                         
  -8   3   4        239.64        231.94        32.96 o                         
  -7   3   4        310.86        298.32        32.43 o                         
  -6   3   4        335.07        322.21        27.29 o                         
  -5   3   4          1.54         -5.27        12.90 o                         
  -4   3   4       4889.92       4886.85        63.06 o                         
  -3   3   4          0.57         10.17         9.99 o                         
  -2   3   4        748.59        711.92        22.44 o                         
  -1   3   4       2447.45       2478.96        34.96 o                         
   0   3   4         13.13         12.42         9.15 o                         
   1   3   4          0.67          0.47         8.93 o                         
   2   3   4       1765.85       1714.94        35.88 o                         
   3   3   4        443.51        515.08        25.66 o                         
   4   3   4        191.89        183.96        23.79 o                         
   5   3   4          0.51         11.97         8.90 o                         
   6   3   4         94.74         82.05        26.27 o                         
   7   3   4         46.64         -9.03        23.47 o                         
   8   3   4        109.55         82.59        35.21 o                         
   9   3   4         71.32          1.50        37.18 o                         
 -10   4   4        481.41        408.10        57.31 o                         
  -9   4   4         32.24         37.46        30.26 o                         
  -8   4   4        705.63        698.02        45.92 o                         
  -7   4   4          1.31         23.52        21.25 o                         
  -6   4   4         88.57         87.44        23.38 o                         
  -5   4   4         62.15         43.51        16.12 o                         
  -4   4   4        469.16        563.97        25.89 o                         
  -3   4   4       1902.50       1965.99        36.73 o                         
  -2   4   4        644.87        613.19        21.06 o                         
  -1   4   4       1548.15       1462.62        27.06 o                         
   0   4   4       1279.11       1229.67        25.97 o                         
   1   4   4        706.35        729.94        21.71 o                         
   2   4   4         85.83         70.46        11.10 o                         
   3   4   4         86.99         87.40        12.48 o                         
   4   4   4         51.69         37.00        11.90 o                         
   5   4   4          0.53          9.14        17.62 o                         
   6   4   4        119.36        141.17        28.11 o                         
   7   4   4         61.68         79.73        27.81 o                         
   8   4   4        151.69        196.31        35.95 o                         
   9   4   4          3.26        -24.73        24.73 o                         
 -10   5   4          9.65         25.21        27.28 o                         
  -9   5   4        108.44         28.48        38.14 o                         
  -8   5   4          0.73         -4.66        19.32 o                         
  -7   5   4        115.89        109.26        27.69 o                         
  -6   5   4         34.23         15.35        26.48 o                         
  -5   5   4         99.31         77.42        16.87 o                         
  -4   5   4        231.27        218.09        17.47 o                         
  -3   5   4        549.02        574.19        22.19 o                         
  -2   5   4       2273.91       2169.51        35.48 o                         
  -1   5   4        534.34        522.61        18.39 o                         
   0   5   4        790.62        774.56        19.97 o                         
   1   5   4        968.59       1019.00        23.50 o                         
   2   5   4         27.16          8.49         9.02 o                         
   3   5   4        752.44        746.17        25.60 o                         
   4   5   4         26.53         23.85        10.37 o                         
   5   5   4        452.70        443.02        32.54 o                         
   6   5   4        239.44        228.17        32.60 o                         
   7   5   4          7.54         18.38        24.25 o                         
   8   5   4        137.84         95.58        33.85 o                         
   9   5   4         27.45         65.14        29.17 o                         
  -9   6   4          2.39        -11.54        20.91 o                         
  -8   6   4          1.99         -0.07        31.38 o                         
  -7   6   4        115.20        131.81        25.62 o                         
  -6   6   4         47.49         95.68        25.18 o                         
  -5   6   4        552.81        571.08        31.35 o                         
  -4   6   4        930.33        955.28        29.99 o                         
  -3   6   4         58.62         44.71         9.94 o                         
  -2   6   4        269.59        290.99        18.03 o                         
  -1   6   4       1494.41       1438.09        37.93 o                         
   0   6   4         45.77         42.95        11.69 o                         
   1   6   4        289.28        302.50        14.08 o                         
   2   6   4       1147.13       1183.47        29.63 o                         
   3   6   4        410.96        483.86        21.96 o                         
   4   6   4         21.77         14.40        16.41 o                         
   5   6   4        568.88        564.31        40.39 o                         
   6   6   4        157.32        167.58        29.82 o                         
   7   6   4          8.77        -29.10        29.10 o                         
   8   6   4        360.45        388.44        44.89 o                         
   9   6   4          0.56         46.83        34.14 o                         
  -9   7   4        114.89         79.14        41.09 o                         
  -8   7   4          0.16        -20.40        26.16 o                         
  -7   7   4        116.02         44.74        30.82 o                         
  -6   7   4         89.80        107.72        22.41 o                         
  -5   7   4        283.63        288.94        25.44 o                         
  -4   7   4        188.47        231.59        16.22 o                         
  -3   7   4        194.27        185.97        16.57 o                         
  -2   7   4         62.95         66.77        11.48 o                         
  -1   7   4        571.66        622.28        22.76 o                         
   0   7   4       1272.39       1237.84        37.00 o                         
   1   7   4         64.10         32.84        13.89 o                         
   2   7   4        386.42        431.76        17.27 o                         
   3   7   4        362.56        397.19        21.83 o                         
   4   7   4        621.32        611.42        29.22 o                         
   5   7   4       1520.38       1551.78        48.30 o                         
   6   7   4        123.33        109.73        28.45 o                         
   7   7   4        216.91        171.42        32.77 o                         
   8   7   4         41.16         58.72        35.88 o                         
  -9   8   4         42.85         20.87        32.92 o                         
  -8   8   4        120.18        166.58        22.53 o                         
  -7   8   4        126.39         86.05        24.00 o                         
  -6   8   4        206.12        169.67        22.02 o                         
  -5   8   4          0.52          4.79        15.48 o                         
  -4   8   4         49.05          6.51        13.41 o                         
  -3   8   4        318.38        333.54        23.97 o                         
  -2   8   4        602.80        615.76        21.62 o                         
  -1   8   4        863.56        825.90        30.87 o                         
   0   8   4         31.55         21.47        12.88 o                         
   1   8   4        414.70        402.84        26.49 o                         
   2   8   4          5.86         19.82        19.69 o                         
   3   8   4        466.85        472.50        20.98 o                         
   4   8   4        708.11        716.80        30.92 o                         
   5   8   4        114.11        109.61        22.49 o                         
   6   8   4         16.36         14.91        29.96 o                         
   7   8   4         28.68        -25.52        25.52 o                         
   8   8   4         18.11         25.64        31.37 o                         
  -8   9   4        244.84        228.79        40.61 o                         
  -7   9   4        676.36        632.38        57.51 o                         
  -6   9   4          0.87         -6.74        19.48 o                         
  -5   9   4         21.22        -15.27        15.27 o                         
  -4   9   4        197.36        216.01        20.33 o                         
  -3   9   4        547.59        570.22        21.54 o                         
  -2   9   4        123.87        103.08        18.78 o                         
  -1   9   4         51.94         51.78        14.31 o                         
   0   9   4        111.68        127.69        17.75 o                         
   1   9   4         84.98         61.65        14.39 o                         
   2   9   4        294.67        340.51        33.11 o                         
   3   9   4        286.76        269.22        30.09 o                         
   4   9   4        190.82        150.67        24.54 o                         
   5   9   4         27.97         20.84        16.32 o                         
   6   9   4        160.85        137.70        25.78 o                         
   7   9   4        179.74        242.70        37.42 o                         
   8   9   4          0.06         34.17        28.33 o                         
  -8  10   4          5.10         21.92        36.53 o                         
  -7  10   4        163.84        103.66        28.92 o                         
  -6  10   4        113.52        102.26        27.74 o                         
  -5  10   4        217.54        220.26        26.91 o                         
  -4  10   4         37.96         27.30        12.94 o                         
  -3  10   4        218.11        227.13        24.16 o                         
  -2  10   4        210.11        223.46        22.50 o                         
  -1  10   4        244.66        259.43        22.26 o                         
   0  10   4        284.70        297.05        24.79 o                         
   1  10   4        688.93        679.26        30.65 o                         
   2  10   4         30.92         29.26        25.43 o                         
   3  10   4        231.04        230.11        38.98 o                         
   4  10   4         47.10         16.15        18.29 o                         
   5  10   4         13.97        -17.63        18.99 o                         
   6  10   4        105.00        108.39        29.50 o                         
   7  10   4         22.82         31.32        23.83 o                         
  -8  11   4         48.84         16.03        28.82 o                         
  -7  11   4         99.25         97.65        23.94 o                         
  -6  11   4        154.08        127.63        23.94 o                         
  -5  11   4         13.42         23.01        20.79 o                         
  -4  11   4        385.21        342.35        44.89 o                         
  -3  11   4         48.55         45.61        27.46 o                         
  -2  11   4        433.35        438.90        29.45 o                         
  -1  11   4        905.23        845.32        34.31 o                         
   0  11   4          5.06         26.55        13.78 o                         
   1  11   4         45.37         55.76        20.54 o                         
   2  11   4        274.67        255.44        31.83 o                         
   3  11   4         20.22         35.33        20.26 o                         
   4  11   4          4.01         -5.20        25.68 o                         
   5  11   4          0.60         99.55        37.69 o                         
   6  11   4          0.23         -8.62        42.32 o                         
   7  11   4        287.40        221.56        41.87 o                         
  -7  12   4         15.72         25.73        21.79 o                         
  -6  12   4          0.56         11.63        23.83 o                         
  -5  12   4        276.13        287.05        37.61 o                         
  -4  12   4         48.78         88.82        24.26 o                         
  -3  12   4        862.00        813.18        49.85 o                         
  -2  12   4          0.06         29.01        13.71 o                         
  -1  12   4        160.66        202.50        25.40 o                         
   0  12   4        384.53        434.07        29.11 o                         
   1  12   4         16.16          5.51        15.28 o                         
   2  12   4          0.07        -16.87        22.06 o                         
   3  12   4         84.85         45.50        23.97 o                         
   4  12   4         89.30         44.30        32.11 o                         
   5  12   4        233.92        292.97        50.18 o                         
   6  12   4         31.88         14.21        66.93 o                         
  -6  13   4          0.19        -19.50        19.50 o                         
  -5  13   4         91.92        106.36        28.75 o                         
  -4  13   4          1.54         29.54        21.80 o                         
  -3  13   4        392.17        417.10        41.91 o                         
  -2  13   4         17.18         -6.66        12.77 o                         
  -1  13   4         62.95         45.84        15.65 o                         
   0  13   4         12.24         27.67        16.27 o                         
   1  13   4        386.80        373.91        28.24 o                         
   2  13   4         77.38         93.36        22.32 o                         
   3  13   4        355.54        362.54        45.41 o                         
   4  13   4        194.38        206.79        41.20 o                         
   5  13   4        888.81       1011.14        77.55 o                         
  -5  14   4        201.85        208.37        40.07 o                         
  -4  14   4         15.67         31.50        22.60 o                         
  -3  14   4        125.87        158.37        29.56 o                         
  -2  14   4        115.76        131.80        22.61 o                         
  -1  14   4        393.96        436.70        27.77 o                         
   0  14   4        226.38        229.59        21.42 o                         
   1  14   4        297.70        306.70        38.25 o                         
   2  14   4          4.54         19.89        28.14 o                         
   3  14   4        140.56        108.26        41.74 o                         
   4  14   4        169.85        150.42        39.98 o                         
   5  14   4         98.53        149.21        65.29 o                         
  -4  15   4         27.10         28.81        27.35 o                         
  -3  15   4          9.94         -8.07        22.35 o                         
  -2  15   4        194.17        203.04        25.90 o                         
  -1  15   4         16.10         21.88        13.66 o                         
   0  15   4         34.10         34.22        19.10 o                         
   1  15   4         26.50         30.93        22.17 o                         
   2  15   4          0.38        -32.85        37.20 o                         
   3  15   4        124.88        103.52        53.91 o                         
   4  15   4         13.70         75.45        33.51 o                         
  -3  16   4        108.65        123.15        25.43 o                         
  -2  16   4          5.93        -20.31        31.28 o                         
  -1  16   4        151.62        138.50        23.77 o                         
   0  16   4         48.47         37.81        20.50 o                         
   1  16   4        254.38        242.00        31.64 o                         
   2  16   4          0.83        -23.30        23.30 o                         
  -9   0   5        389.66        359.09        70.88 o                         
  -7   0   5        433.96        420.75        50.87 o                         
  -5   0   5       1341.25       1354.10        52.14 o                         
  -3   0   5        872.88        830.43        42.16 o                         
  -1   0   5        116.14         98.33        19.75 o                         
   1   0   5        446.03        521.25        35.88 o                         
   3   0   5          3.44         -4.32        36.96 o                         
   5   0   5       1960.63       2242.34       140.78 o                         
   7   0   5         16.63         28.51        24.80 o                         
   9   0   5         94.27        104.20        63.37 o                         
 -10   1   5         33.18        -10.15        31.12 o                         
  -9   1   5        352.36        278.93        40.03 o                         
  -8   1   5        103.65        109.04        28.36 o                         
  -7   1   5         50.83         56.99        21.46 o                         
  -6   1   5       1603.31       1605.24        60.26 o                         
  -5   1   5        589.29        668.28        31.54 o                         
  -4   1   5       1530.75       1556.22        38.54 o                         
  -3   1   5        155.76        166.21        17.02 o                         
  -2   1   5         31.96         32.77        12.04 o                         
  -1   1   5         29.18         46.71        14.99 o                         
   0   1   5        258.23        284.08        18.72 o                         
   1   1   5       5461.36       5347.27        66.45 o                         
   2   1   5        562.70        626.48        28.31 o                         
   3   1   5       1045.43       1048.45        39.42 o                         
   4   1   5         47.15         68.33        17.91 o                         
   5   1   5        236.02        248.85        56.84 o                         
   6   1   5         92.22         93.14        18.51 o                         
   7   1   5         11.09         17.71        15.33 o                         
   8   1   5        108.47        123.65        31.01 o                         
   9   1   5          8.50         -4.89        21.34 o                         
 -10   2   5        209.32        219.39        46.30 o                         
  -9   2   5        130.41        179.22        39.07 o                         
  -8   2   5         49.56         46.47        23.18 o                         
  -7   2   5        433.35        457.60        37.26 o                         
  -6   2   5         74.32         77.38        21.53 o                         
  -5   2   5        310.10        291.16        22.82 o                         
  -4   2   5        790.13        830.09        30.00 o                         
  -3   2   5        412.84        433.98        23.10 o                         
  -2   2   5        665.10        626.83        24.72 o                         
  -1   2   5        734.50        723.10        25.14 o                         
   0   2   5        445.81        477.92        23.34 o                         
   1   2   5         92.86        143.42        16.26 o                         
   2   2   5         56.75         59.55        14.85 o                         
   3   2   5        162.24        171.39        18.60 o                         
   4   2   5          3.73         11.27        16.08 o                         
   5   2   5        138.57        128.63        42.17 o                         
   6   2   5         98.13         60.98        16.63 o                         
   7   2   5        577.07        539.70        45.05 o                         
   8   2   5         63.25          9.48        24.77 o                         
   9   2   5         85.05         71.46        30.04 o                         
 -10   3   5          1.51        -28.15        28.15 o                         
  -9   3   5         14.18         36.91        28.39 o                         
  -8   3   5          9.58        -20.89        20.89 o                         
  -7   3   5          0.02        -18.63        18.63 o                         
  -6   3   5         10.35        -10.27        17.78 o                         
  -5   3   5        114.28        131.99        19.56 o                         
  -4   3   5        291.65        305.05        21.83 o                         
  -3   3   5          0.72         16.90        11.29 o                         
  -2   3   5        563.19        590.29        23.43 o                         
  -1   3   5       1562.10       1645.92        34.10 o                         
   0   3   5         42.26         32.33        10.96 o                         
   1   3   5         20.39          8.46        10.20 o                         
   2   3   5       2172.06       2214.48        42.81 o                         
   3   3   5       1233.82       1225.91        36.35 o                         
   4   3   5        159.17        160.15        23.90 o                         
   5   3   5        945.19        934.91        60.13 o                         
   6   3   5         74.31         24.00        22.17 o                         
   7   3   5        799.47        751.80        57.63 o                         
   8   3   5          4.71          8.13        24.71 o                         
   9   3   5        107.21        123.73        32.05 o                         
 -10   4   5         10.44         -3.22        32.23 o                         
  -9   4   5         43.80         -1.71        24.66 o                         
  -8   4   5         23.66         17.23        23.98 o                         
  -7   4   5        111.75        178.79        29.92 o                         
  -6   4   5        117.02        144.22        27.90 o                         
  -5   4   5        326.16        335.28        26.09 o                         
  -4   4   5         16.75         25.67        13.87 o                         
  -3   4   5        695.92        717.52        25.91 o                         
  -2   4   5        291.23        337.29        18.89 o                         
  -1   4   5       1541.03       1503.08        32.91 o                         
   0   4   5        902.73        855.65        24.20 o                         
   1   4   5       1580.80       1620.44        33.85 o                         
   2   4   5          3.63          2.65        12.06 o                         
   3   4   5        350.64        404.61        24.71 o                         
   4   4   5        193.26        210.13        20.39 o                         
   5   4   5         16.73        -13.99        15.03 o                         
   6   4   5         54.60         19.05        24.80 o                         
   7   4   5          1.99         32.03        30.59 o                         
   8   4   5         78.85         93.00        31.70 o                         
   9   4   5        150.61         92.93        34.86 o                         
 -10   5   5          0.77         52.87        47.65 o                         
  -9   5   5         70.81        112.61        26.57 o                         
  -8   5   5        465.74        468.04        40.75 o                         
  -7   5   5        129.57        109.95        35.59 o                         
  -6   5   5          4.04         14.66        21.43 o                         
  -5   5   5       1135.05       1183.80        42.45 o                         
  -4   5   5        290.20        286.24        22.62 o                         
  -3   5   5       1415.35       1447.78        33.98 o                         
  -2   5   5        137.85        173.53        14.44 o                         
  -1   5   5       4203.55       4199.79        48.14 o                         
   0   5   5        829.48        881.29        25.48 o                         
   1   5   5        275.29        323.85        18.52 o                         
   2   5   5        620.43        646.00        24.69 o                         
   3   5   5        125.91        124.01        15.04 o                         
   4   5   5          0.02         18.15        12.39 o                         
   5   5   5        294.99        296.03        30.55 o                         
   6   5   5        100.04        105.84        28.82 o                         
   7   5   5        103.29         90.36        35.20 o                         
   8   5   5        221.88        145.55        55.07 o                         
  -9   6   5          1.93         -0.95        29.57 o                         
  -8   6   5        367.65        293.65        40.72 o                         
  -7   6   5        383.79        370.26        38.87 o                         
  -6   6   5         22.56         21.39        29.32 o                         
  -5   6   5       1579.10       1595.92        50.78 o                         
  -4   6   5         81.09         88.64        16.68 o                         
  -3   6   5       1176.55       1200.27        31.20 o                         
  -2   6   5        236.97        235.74        15.23 o                         
  -1   6   5       1126.83       1138.10        24.18 o                         
   0   6   5        111.79        165.98        13.50 o                         
   1   6   5        145.43        161.26        14.54 o                         
   2   6   5        249.65        280.65        18.84 o                         
   3   6   5         56.74         39.23        12.77 o                         
   4   6   5         68.23         88.16        16.17 o                         
   5   6   5        269.23        216.50        29.16 o                         
   6   6   5        868.51        956.32        55.00 o                         
   7   6   5         94.17         66.25        34.40 o                         
   8   6   5         25.02         65.96        34.92 o                         
  -9   7   5        219.17        184.25        42.32 o                         
  -8   7   5        241.63        278.02        34.01 o                         
  -7   7   5        107.20        126.30        32.90 o                         
  -6   7   5        287.32        281.65        32.34 o                         
  -5   7   5        529.84        562.70        32.55 o                         
  -4   7   5        107.33        105.60        16.82 o                         
  -3   7   5         21.19         12.23        12.48 o                         
  -2   7   5        430.02        462.31        28.13 o                         
  -1   7   5         22.01         13.17        10.63 o                         
   0   7   5          1.93          7.81         9.11 o                         
   1   7   5        376.05        382.72        16.97 o                         
   2   7   5       1420.61       1448.02        33.59 o                         
   3   7   5        359.36        416.03        22.67 o                         
   4   7   5         67.39         52.81        16.87 o                         
   5   7   5        459.96        506.01        39.07 o                         
   6   7   5        280.77        240.07        33.16 o                         
   7   7   5          6.74        -26.71        26.71 o                         
   8   7   5         70.80         31.77        32.65 o                         
  -9   8   5        138.22        114.50        46.78 o                         
  -8   8   5         11.22         11.73        27.51 o                         
  -7   8   5         62.24         45.38        22.69 o                         
  -6   8   5        292.82        237.54        40.09 o                         
  -5   8   5        300.05        302.15        45.40 o                         
  -4   8   5         36.73         19.65        20.18 o                         
  -3   8   5       1720.59       1737.83        40.83 o                         
  -2   8   5        764.82        819.21        41.20 o                         
  -1   8   5         57.81         61.42        11.27 o                         
   0   8   5        775.15        788.63        37.08 o                         
   1   8   5          5.24          0.86        12.58 o                         
   2   8   5       2454.33       2450.24        36.48 o                         
   3   8   5        326.41        331.80        22.19 o                         
   4   8   5        167.53        157.66        19.92 o                         
   5   8   5        205.26        181.99        28.89 o                         
   6   8   5        242.59        226.38        32.29 o                         
   7   8   5        214.19        177.45        38.49 o                         
   8   8   5         94.35         98.49        35.05 o                         
  -8   9   5          5.71          7.64        27.41 o                         
  -7   9   5          0.06         -9.34        23.59 o                         
  -6   9   5        249.72        196.41        36.98 o                         
  -5   9   5          1.11         28.44        18.07 o                         
  -4   9   5       1174.36       1149.46        46.00 o                         
  -3   9   5        327.87        308.48        20.06 o                         
  -2   9   5       1519.00       1502.47        49.04 o                         
  -1   9   5          1.82        -12.31        12.31 o                         
   0   9   5          1.70          6.37        13.38 o                         
   1   9   5        129.97        146.53        23.07 o                         
   2   9   5        834.06        796.00        40.59 o                         
   3   9   5        564.15        580.06        30.60 o                         
   4   9   5        368.04        379.33        30.48 o                         
   5   9   5         11.76         19.86        17.97 o                         
   6   9   5          0.08         -8.03        21.96 o                         
   7   9   5        252.25        198.75        37.78 o                         
  -8  10   5         19.42         45.07        36.17 o                         
  -7  10   5         27.03         31.28        31.67 o                         
  -6  10   5         37.31         -4.54        22.57 o                         
  -5  10   5        108.19        129.08        39.52 o                         
  -4  10   5         59.06         51.05        18.22 o                         
  -3  10   5        373.60        424.48        41.74 o                         
  -2  10   5         38.91         12.32        19.62 o                         
  -1  10   5        268.85        270.24        26.29 o                         
   0  10   5       1465.13       1449.06        50.30 o                         
   1  10   5        159.62        145.53        21.62 o                         
   2  10   5          0.68          3.75        27.89 o                         
   3  10   5         20.68         69.93        41.07 o                         
   4  10   5       2597.36       2602.75        80.46 o                         
   5  10   5         19.66         -1.00        21.28 o                         
   6  10   5        254.69        228.81        36.16 o                         
   7  10   5         24.50         20.42        24.90 o                         
  -7  11   5         10.09         29.70        27.08 o                         
  -6  11   5        479.49        528.06        35.61 o                         
  -5  11   5          6.56          4.70        13.58 o                         
  -4  11   5        515.30        502.61        43.48 o                         
  -3  11   5         81.56         93.36        23.28 o                         
  -2  11   5         10.39         -6.06        16.28 o                         
  -1  11   5         14.58          6.50        17.00 o                         
   0  11   5       1322.68       1389.25        54.16 o                         
   1  11   5        133.43        105.58        25.97 o                         
   2  11   5        332.75        323.52        33.47 o                         
   3  11   5          5.20        -25.58        25.58 o                         
   4  11   5         25.73        -12.24        26.06 o                         
   5  11   5         50.97         29.03        20.64 o                         
   6  11   5         23.28         83.59        36.23 o                         
  -7  12   5          2.07         23.14        43.54 o                         
  -6  12   5          1.71         38.96        28.93 o                         
  -5  12   5          2.51         -8.02        40.21 o                         
  -4  12   5         44.29         71.38        31.53 o                         
  -3  12   5        215.86        248.02        29.77 o                         
  -2  12   5        490.71        529.21        34.48 o                         
  -1  12   5         47.65         45.62        17.52 o                         
   0  12   5          0.33        -10.52        17.80 o                         
   1  12   5          2.09         25.25        18.92 o                         
   2  12   5        220.67        160.52        34.61 o                         
   3  12   5          0.28        -31.33        39.30 o                         
   4  12   5         46.95        101.57        39.88 o                         
   5  12   5        116.42        188.46        39.66 o                         
   6  12   5         63.23        105.14        42.94 o                         
  -6  13   5        195.05        186.66        57.20 o                         
  -5  13   5          1.58          7.49        24.56 o                         
  -4  13   5         91.42        120.49        26.60 o                         
  -3  13   5         66.88         40.76        20.04 o                         
  -2  13   5       1536.42       1440.98        69.04 o                         
  -1  13   5          7.69         -7.79        14.76 o                         
   0  13   5        120.22        117.68        25.83 o                         
   1  13   5         31.34         45.37        20.31 o                         
   2  13   5         76.85        152.62        79.03 o                         
   3  13   5          0.02         33.06        30.67 o                         
   4  13   5        163.09         99.10        51.71 o                         
   5  13   5         31.69         45.06        34.73 o                         
  -5  14   5          6.85         24.34        25.96 o                         
  -4  14   5         18.96         27.31        26.91 o                         
  -3  14   5        231.87        273.20        36.50 o                         
  -2  14   5        183.22        173.66        24.88 o                         
  -1  14   5          9.57         -3.51        16.13 o                         
   0  14   5        212.93        171.70        25.06 o                         
   1  14   5         53.74        -18.75        20.40 o                         
   2  14   5        797.54        812.16        60.03 o                         
   3  14   5        213.52        252.65        43.82 o                         
   4  14   5        258.49        176.95        65.23 o                         
  -4  15   5        156.37        123.69        59.81 o                         
  -3  15   5        118.07        159.84        36.48 o                         
  -2  15   5         53.75         47.85        31.08 o                         
  -1  15   5          0.13         11.17        22.59 o                         
   0  15   5          0.79         36.22        20.18 o                         
   1  15   5         74.52        -18.40        33.94 o                         
   2  15   5          5.08        -16.47        39.09 o                         
   3  15   5         73.15        137.60        32.57 o                         
  -2  16   5         25.52         52.31        44.25 o                         
  -1  16   5          3.26          0.13        41.85 o                         
   0  16   5         48.94         37.10        57.40 o                         
   1  16   5          1.25        -22.14        27.29 o                         
 -10   0   6          0.46         37.70        49.48 o                         
  -8   0   6        163.97        104.20        54.36 o                         
  -6   0   6       1497.84       1520.73        76.49 o                         
  -4   0   6          9.46          2.65        23.02 o                         
  -2   0   6       6053.88       6064.99       102.42 o                         
   0   0   6       1026.22        938.05        42.99 o                         
   2   0   6         25.84         52.75        19.28 o                         
   4   0   6        247.12        248.28        45.86 o                         
   6   0   6       3052.46       2963.96       163.16 o                         
   8   0   6          5.80         30.02        27.34 o                         
 -10   1   6        112.19        120.31        43.37 o                         
  -9   1   6         27.48        -17.45        28.46 o                         
  -8   1   6        144.39        174.59        42.55 o                         
  -7   1   6         63.01         39.25        25.22 o                         
  -6   1   6         92.35        100.34        24.21 o                         
  -5   1   6         34.04         19.90        17.25 o                         
  -4   1   6        425.67        443.67        34.27 o                         
  -3   1   6         19.07         14.48        11.99 o                         
  -2   1   6        359.84        374.85        22.90 o                         
  -1   1   6        944.05        964.00        30.44 o                         
   0   1   6         30.68         41.14        12.75 o                         
   1   1   6        637.76        691.17        31.24 o                         
   2   1   6          8.82         -6.98        12.71 o                         
   3   1   6         83.88         95.33        18.77 o                         
   4   1   6         43.90         43.37        24.22 o                         
   5   1   6       1208.09       1174.69        74.24 o                         
   6   1   6         20.21         17.37        21.32 o                         
   7   1   6         24.55        -16.11        16.11 o                         
   8   1   6        388.60        402.07        37.40 o                         
   9   1   6         61.23         87.19        30.05 o                         
 -10   2   6        249.50        343.25        56.94 o                         
  -9   2   6        343.60        215.52        41.22 o                         
  -8   2   6        153.44        106.14        33.21 o                         
  -7   2   6         70.19         71.76        24.89 o                         
  -6   2   6        691.42        765.74        70.36 o                         
  -5   2   6         11.28         36.00        18.61 o                         
  -4   2   6        426.39        420.38        27.72 o                         
  -3   2   6        357.12        388.88        24.63 o                         
  -2   2   6        498.43        529.49        26.58 o                         
  -1   2   6        319.26        423.81        23.47 o                         
   0   2   6       1148.27       1112.86        33.73 o                         
   1   2   6        710.31        729.68        27.96 o                         
   2   2   6        807.90        780.45        35.32 o                         
   3   2   6        102.22        101.34        19.63 o                         
   4   2   6        922.98        903.90        55.03 o                         
   5   2   6          7.31         -4.94        20.19 o                         
   6   2   6          4.90          4.34        14.36 o                         
   7   2   6        271.36        299.60        25.84 o                         
   8   2   6         23.46         19.73        24.01 o                         
 -10   3   6        109.87        134.72        41.68 o                         
  -9   3   6          2.38         -7.98        34.33 o                         
  -8   3   6        379.21        394.56        42.30 o                         
  -7   3   6         28.01         10.67        21.63 o                         
  -6   3   6       1436.70       1424.88        70.99 o                         
  -5   3   6        245.38        293.86        30.09 o                         
  -4   3   6        504.53        527.63        28.56 o                         
  -3   3   6        150.48        160.26        20.85 o                         
  -2   3   6         34.63         28.09        11.85 o                         
  -1   3   6        274.62        330.47        20.72 o                         
   0   3   6        356.58        452.77        23.83 o                         
   1   3   6       1090.20       1145.71        32.77 o                         
   2   3   6         33.58          6.53        13.52 o                         
   3   3   6         25.53         33.73        16.31 o                         
   4   3   6        169.49        133.45        26.35 o                         
   5   3   6         28.57         13.39        25.66 o                         
   6   3   6       1694.57       1730.24        48.15 o                         
   7   3   6        230.83        250.47        49.61 o                         
   8   3   6         91.08         90.61        32.63 o                         
 -10   4   6          0.53         42.73        35.43 o                         
  -9   4   6          1.12         12.02        32.93 o                         
  -8   4   6          4.73          2.94        27.76 o                         
  -7   4   6          2.06         29.52        28.25 o                         
  -6   4   6        165.44        167.47        30.17 o                         
  -5   4   6        372.49        436.93        48.79 o                         
  -4   4   6        614.52        648.25        31.02 o                         
  -3   4   6       1578.21       1601.70        37.65 o                         
  -2   4   6        129.29        112.19        14.73 o                         
  -1   4   6          4.23          1.44        11.08 o                         
   0   4   6       1177.99       1152.93        31.61 o                         
   1   4   6        227.03        234.87        19.11 o                         
   2   4   6       3203.65       3275.45        67.97 o                         
   3   4   6        166.09        179.88        29.23 o                         
   4   4   6         78.46         91.36        24.75 o                         
   5   4   6         70.29         82.01        19.46 o                         
   6   4   6        203.05        155.29        31.93 o                         
   7   4   6         29.03        -17.58        25.43 o                         
   8   4   6         12.45         -4.78        30.39 o                         
  -9   5   6         45.65         38.56        35.54 o                         
  -8   5   6        282.97        240.54        50.96 o                         
  -7   5   6         58.55         30.35        26.84 o                         
  -6   5   6        183.12        179.73        31.50 o                         
  -5   5   6         20.80         10.64        17.64 o                         
  -4   5   6       1271.34       1240.40        46.18 o                         
  -3   5   6          3.29         18.16        11.90 o                         
  -2   5   6       1153.55       1120.68        32.21 o                         
  -1   5   6       2685.25       2691.99        42.88 o                         
   0   5   6        457.54        525.97        23.14 o                         
   1   5   6        113.39        117.73        14.54 o                         
   2   5   6        914.01        925.53        31.50 o                         
   3   5   6        166.78        171.11        21.00 o                         
   4   5   6        263.15        297.06        24.68 o                         
   5   5   6         31.36         34.90        18.55 o                         
   6   5   6         96.22         68.12        28.17 o                         
   7   5   6         17.63         52.01        27.42 o                         
   8   5   6         60.65         34.75        29.12 o                         
  -9   6   6          0.05         35.89        40.60 o                         
  -8   6   6         33.48         38.65        28.12 o                         
  -7   6   6        841.00        909.62        55.73 o                         
  -6   6   6         27.99         22.92        25.95 o                         
  -5   6   6        159.63        112.48        36.82 o                         
  -4   6   6         14.44         27.46        18.73 o                         
  -3   6   6         48.87         56.10        17.21 o                         
  -2   6   6         42.94         49.61        13.25 o                         
  -1   6   6         14.01         23.89        10.99 o                         
   0   6   6        750.84        733.10        25.08 o                         
   1   6   6        207.64        258.96        17.67 o                         
   2   6   6        408.29        446.82        24.32 o                         
   3   6   6          3.17         -2.79        12.22 o                         
   4   6   6        242.11        296.99        34.15 o                         
   5   6   6         52.49         57.97        23.86 o                         
   6   6   6        320.18        353.51        39.79 o                         
   7   6   6          5.14         26.05        33.57 o                         
   8   6   6          0.33        -24.65        27.27 o                         
  -9   7   6          1.73         11.08        31.42 o                         
  -8   7   6        204.20        205.12        46.68 o                         
  -7   7   6         61.67         60.87        29.88 o                         
  -6   7   6         79.70        128.68        26.33 o                         
  -5   7   6        409.69        395.39        30.36 o                         
  -4   7   6        141.63        127.85        23.19 o                         
  -3   7   6        163.66        187.79        15.73 o                         
  -2   7   6         10.01         -1.24         9.62 o                         
  -1   7   6        422.49        432.78        20.44 o                         
   0   7   6         15.58         17.72         9.69 o                         
   1   7   6          6.43          5.60        13.02 o                         
   2   7   6         41.18         41.14        13.13 o                         
   3   7   6       1240.48       1293.26        38.99 o                         
   4   7   6        586.75        562.10        31.84 o                         
   5   7   6        450.91        466.95        36.52 o                         
   6   7   6        193.88        211.95        36.18 o                         
   7   7   6          2.03        -29.96        29.96 o                         
   8   7   6         95.18         51.05        40.85 o                         
  -9   8   6        135.23         84.54        37.52 o                         
  -8   8   6         33.95         65.41        30.03 o                         
  -7   8   6        101.81         93.90        30.31 o                         
  -6   8   6         38.77         69.25        25.97 o                         
  -5   8   6        293.07        289.04        23.33 o                         
  -4   8   6        472.77        595.79        42.51 o                         
  -3   8   6         67.29        101.95        17.12 o                         
  -2   8   6        594.86        616.37        28.78 o                         
  -1   8   6         56.00         81.05        16.86 o                         
   0   8   6         11.78         21.20        11.30 o                         
   1   8   6        335.24        326.39        17.30 o                         
   2   8   6        135.04        114.80        17.32 o                         
   3   8   6        130.07         94.07        16.90 o                         
   4   8   6        138.93        148.29        28.42 o                         
   5   8   6         34.04         44.56        22.15 o                         
   6   8   6         88.08         68.02        30.50 o                         
   7   8   6         73.66         54.82        35.73 o                         
  -8   9   6          8.69        -33.68        33.68 o                         
  -7   9   6         90.39         31.13        21.36 o                         
  -6   9   6        174.62        156.39        40.06 o                         
  -5   9   6        449.20        438.85        66.84 o                         
  -4   9   6          2.34         -9.42        14.99 o                         
  -3   9   6       1061.17       1054.27        50.55 o                         
  -2   9   6         93.46        109.86        14.46 o                         
  -1   9   6        187.06        191.56        26.59 o                         
   0   9   6        404.81        505.72        45.78 o                         
   1   9   6       1366.79       1441.84        70.13 o                         
   2   9   6        213.05        258.36        36.60 o                         
   3   9   6         27.74         16.00        13.95 o                         
   4   9   6         73.84         38.58        19.45 o                         
   5   9   6          1.58         19.41        19.33 o                         
   6   9   6          0.37        -22.35        22.35 o                         
   7   9   6          7.95         20.64        36.33 o                         
  -8  10   6         10.25        -28.42        28.42 o                         
  -7  10   6        224.31        208.26        46.58 o                         
  -6  10   6          2.09         22.13        25.03 o                         
  -5  10   6          7.65         11.42        18.99 o                         
  -4  10   6          3.19         -8.25        13.80 o                         
  -3  10   6        493.01        508.14        30.04 o                         
  -2  10   6        891.74        910.11        50.55 o                         
  -1  10   6        233.95        279.78        29.31 o                         
   0  10   6        322.70        350.29        32.07 o                         
   1  10   6          5.02         -9.43        21.29 o                         
   2  10   6         60.01         54.34        31.06 o                         
   3  10   6        202.40        205.15        32.84 o                         
   4  10   6         68.90         50.62        24.94 o                         
   5  10   6        517.63        501.89        32.64 o                         
   6  10   6          0.18        -21.18        24.14 o                         
  -7  11   6          3.41          2.19        66.79 o                         
  -6  11   6          0.23        -11.18        26.54 o                         
  -5  11   6          0.62         22.05        16.47 o                         
  -4  11   6        420.15        429.43        81.82 o                         
  -3  11   6        725.86        729.95        52.40 o                         
  -2  11   6        161.91        176.50        28.22 o                         
  -1  11   6        230.43        249.58        28.88 o                         
   0  11   6        275.48        304.79        33.90 o                         
   1  11   6        702.23        697.90        51.60 o                         
   2  11   6         31.62         21.55        30.49 o                         
   3  11   6        156.35        180.79        64.62 o                         
   4  11   6        653.90        617.07        63.45 o                         
   5  11   6        120.55         99.91        27.29 o                         
   6  11   6          4.08          7.40        33.55 o                         
  -7  12   6        100.21        129.75        36.68 o                         
  -6  12   6          5.92        -12.15        21.76 o                         
  -5  12   6        533.26        511.95        66.84 o                         
  -4  12   6          0.00        -32.85        32.85 o                         
  -3  12   6        454.02        504.49        46.71 o                         
  -2  12   6        533.92        546.05        85.34 o                         
  -1  12   6         30.06         73.43        27.10 o                         
   0  12   6          0.29         -1.25        25.50 o                         
   1  12   6        313.00        265.41        47.47 o                         
   2  12   6        128.55        182.74        43.44 o                         
   3  12   6        189.38        175.76        37.90 o                         
   4  12   6         15.34         17.76        31.94 o                         
   5  12   6        127.97        139.53        61.07 o                         
  -6  13   6         44.95         -9.80        36.94 o                         
  -5  13   6         19.49        -45.51        60.51 o                         
  -4  13   6          0.25          3.11        57.67 o                         
  -3  13   6        248.13        217.23        33.95 o                         
  -2  13   6         44.39         59.19        59.54 o                         
  -1  13   6        588.69        695.73       105.93 o                         
   0  13   6         29.63         70.65        22.80 o                         
   1  13   6        211.90        225.66        45.87 o                         
   2  13   6        248.98        232.63        47.95 o                         
   3  13   6        630.65        583.56        61.45 o                         
   4  13   6          2.06         19.88        32.45 o                         
   5  13   6        109.28        150.41        53.59 o                         
  -5  14   6        128.02        158.70        37.85 o                         
  -4  14   6        114.87        141.34        39.21 o                         
  -3  14   6          2.67          5.02        22.65 o                         
  -2  14   6         11.00         59.97        20.23 o                         
  -1  14   6         23.57         17.51        19.87 o                         
   0  14   6         17.90         34.46        22.22 o                         
   1  14   6         18.68         -1.51        41.53 o                         
   2  14   6         57.35         27.47        44.09 o                         
   3  14   6          6.72          4.21        32.35 o                         
   4  14   6          0.07         19.49        53.66 o                         
  -4  15   6        101.54        166.58        34.22 o                         
  -3  15   6        166.30        111.55        31.46 o                         
  -2  15   6         15.45         34.80        35.91 o                         
  -1  15   6        140.82        163.13        33.78 o                         
   0  15   6         20.50         26.02        42.29 o                         
   1  15   6          3.36         25.68        71.22 o                         
   2  15   6        150.02         81.39        38.49 o                         
  -1  16   6         94.11        182.54        33.52 o                         
   0  16   6         54.03         71.02        29.90 o                         
  -9   0   7        279.75        367.14        85.95 o                         
  -7   0   7       1251.39       1064.63       103.99 o                         
  -5   0   7        764.56        865.95        87.85 o                         
  -3   0   7        113.31        134.95        25.45 o                         
  -1   0   7        746.92        867.54        43.79 o                         
   1   0   7       1206.34       1196.01        60.69 o                         
   3   0   7       1258.98       1205.60        80.47 o                         
   5   0   7        362.94        331.00        63.01 o                         
   7   0   7        450.94        435.50        50.04 o                         
 -10   1   7          5.30        -24.64        34.62 o                         
  -9   1   7         10.01         66.29        35.36 o                         
  -8   1   7        853.72        859.92       141.22 o                         
  -7   1   7         61.56         57.72        36.83 o                         
  -6   1   7        105.95        109.31        33.48 o                         
  -5   1   7       2183.74       2227.80        70.15 o                         
  -4   1   7          0.48         22.89        14.42 o                         
  -3   1   7       1988.49       1898.03        46.40 o                         
  -2   1   7        811.27        840.46        32.18 o                         
  -1   1   7       3257.23       3198.01        54.84 o                         
   0   1   7        629.56        661.49        28.99 o                         
   1   1   7       1305.12       1240.72        42.45 o                         
   2   1   7          0.80        -12.74        12.74 o                         
   3   1   7        776.67        785.42        51.01 o                         
   4   1   7       1143.20       1195.56        62.22 o                         
   5   1   7        561.12        523.62        51.86 o                         
   6   1   7         12.27        -11.60        22.57 o                         
   7   1   7          4.46          0.53        16.19 o                         
   8   1   7         39.11         -5.96        25.70 o                         
 -10   2   7          0.22        -29.33        29.33 o                         
  -9   2   7        178.38        199.87        57.72 o                         
  -8   2   7        230.57        205.11        63.31 o                         
  -7   2   7        296.59        324.56        42.70 o                         
  -6   2   7        322.21        330.98        44.90 o                         
  -5   2   7        292.78        254.64        31.15 o                         
  -4   2   7        212.13        236.73        21.84 o                         
  -3   2   7        160.90        187.88        21.27 o                         
  -2   2   7        378.37        396.48        26.86 o                         
  -1   2   7        707.20        762.33        29.49 o                         
   0   2   7        685.54        716.65        31.66 o                         
   1   2   7         15.54          2.26        12.55 o                         
   2   2   7        208.93        276.39        23.28 o                         
   3   2   7         15.52          7.09        16.41 o                         
   4   2   7        277.22        334.42        39.94 o                         
   5   2   7       1394.82       1361.62        72.88 o                         
   6   2   7         28.93         68.20        32.64 o                         
   7   2   7        280.67        273.67        27.85 o                         
   8   2   7         13.96         -4.07        28.37 o                         
 -10   3   7         27.59        185.07        49.30 o                         
  -9   3   7         19.81         17.46        31.13 o                         
  -8   3   7         38.69        -24.74        46.29 o                         
  -7   3   7        575.53        623.74        56.60 o                         
  -6   3   7        661.94        625.55        55.34 o                         
  -5   3   7          8.12          1.16        18.87 o                         
  -4   3   7         17.24          9.74        15.86 o                         
  -3   3   7        300.87        323.68        23.45 o                         
  -2   3   7        830.60        893.87        32.31 o                         
  -1   3   7         20.08         28.39        15.45 o                         
   0   3   7         94.94        124.22        17.64 o                         
   1   3   7        636.29        622.06        30.10 o                         
   2   3   7         76.59        119.06        21.43 o                         
   3   3   7         86.48        123.84        31.98 o                         
   4   3   7        293.64        320.60        57.54 o                         
   5   3   7       2090.43       1964.31        82.54 o                         
   6   3   7         71.87         78.55        33.62 o                         
   7   3   7          5.57        -16.89        34.97 o                         
   8   3   7        129.77        101.31        37.00 o                         
  -9   4   7        112.94        104.17        55.15 o                         
  -8   4   7        205.28        223.49        53.07 o                         
  -7   4   7          0.33        -10.18        26.57 o                         
  -6   4   7         18.72         37.92        27.81 o                         
  -5   4   7          4.86        -21.14        22.76 o                         
  -4   4   7        120.63        127.90        20.91 o                         
  -3   4   7         62.35         59.06        16.22 o                         
  -2   4   7        220.01        234.24        18.53 o                         
  -1   4   7          0.24         -8.03        11.38 o                         
   0   4   7        151.22        149.71        17.53 o                         
   1   4   7        207.48        205.35        19.62 o                         
   2   4   7        902.04        851.09        39.06 o                         
   3   4   7       1428.82       1500.17        51.64 o                         
   4   4   7         95.09        110.40        30.35 o                         
   5   4   7          3.49        -11.72        23.56 o                         
   6   4   7         85.23         -4.28        26.52 o                         
   7   4   7        168.36        161.37        47.07 o                         
   8   4   7         17.81         23.78        29.70 o                         
  -9   5   7          2.10         53.44        36.09 o                         
  -8   5   7         11.67         59.88        27.81 o                         
  -7   5   7          9.62        -25.35        25.35 o                         
  -6   5   7         54.31         58.59        22.88 o                         
  -5   5   7         56.02         46.69        25.09 o                         
  -4   5   7        170.20        205.23        22.48 o                         
  -3   5   7        370.28        373.03        25.50 o                         
  -2   5   7        815.35        854.93        30.81 o                         
  -1   5   7       1117.26       1079.41        31.90 o                         
   0   5   7        107.15        125.79        16.61 o                         
   1   5   7         53.17         42.69        17.11 o                         
   2   5   7          0.04        -15.78        16.36 o                         
   3   5   7          7.69         19.87        16.40 o                         
   4   5   7         26.95         30.23        19.87 o                         
   5   5   7        146.43        187.95        36.28 o                         
   6   5   7        193.06        206.80        37.50 o                         
   7   5   7         14.06        -27.77        27.77 o                         
   8   5   7          4.76        -27.90        27.90 o                         
  -9   6   7        229.50        246.51        47.16 o                         
  -8   6   7         48.12         91.32        33.07 o                         
  -7   6   7         51.98         29.67        28.76 o                         
  -6   6   7        168.65        149.61        28.58 o                         
  -5   6   7         42.98         29.59        20.62 o                         
  -4   6   7       2428.86       2422.96        77.58 o                         
  -3   6   7          1.13         23.61        14.69 o                         
  -2   6   7         33.49         27.42        15.65 o                         
  -1   6   7          3.03          5.31        10.93 o                         
   0   6   7         58.27         69.78        14.52 o                         
   1   6   7        151.07        143.86        16.96 o                         
   2   6   7        127.28        137.47        21.37 o                         
   3   6   7        256.68        320.74        28.15 o                         
   4   6   7        183.95        194.62        31.52 o                         
   5   6   7        128.30         90.38        34.69 o                         
   6   6   7         43.81         -4.87        33.47 o                         
   7   6   7        115.06        158.12        35.29 o                         
  -9   7   7         41.65         43.51        34.98 o                         
  -8   7   7        144.77        142.54        43.56 o                         
  -7   7   7        134.33        138.01        35.64 o                         
  -6   7   7         22.89         51.76        30.92 o                         
  -5   7   7        157.10        177.19        27.20 o                         
  -4   7   7        531.66        487.84        31.90 o                         
  -3   7   7         20.61         38.16        18.43 o                         
  -2   7   7         40.29         57.73        14.85 o                         
  -1   7   7        788.35        843.81        36.67 o                         
   0   7   7        109.59        122.03        15.53 o                         
   1   7   7        252.77        301.38        21.59 o                         
   2   7   7        982.49       1039.41        38.09 o                         
   3   7   7        507.32        521.98        33.83 o                         
   4   7   7         33.68          7.14        17.13 o                         
   5   7   7        302.33        255.31        27.99 o                         
   6   7   7        198.24        271.97        37.45 o                         
   7   7   7         18.32          6.01        29.78 o                         
  -8   8   7          1.68        -28.76        28.76 o                         
  -7   8   7         35.81        -12.01        32.41 o                         
  -6   8   7         23.27          2.96        21.56 o                         
  -5   8   7        341.37        339.27        32.97 o                         
  -4   8   7        149.10        150.03        20.30 o                         
  -3   8   7         39.57         28.57        17.46 o                         
  -2   8   7       1095.50       1142.07        48.07 o                         
  -1   8   7        233.54        175.10        23.37 o                         
   0   8   7       1507.62       1510.97        31.81 o                         
   1   8   7        100.59         92.25        15.65 o                         
   2   8   7        217.56        263.48        34.06 o                         
   3   8   7        431.38        412.38        27.06 o                         
   4   8   7        280.49        244.14        26.45 o                         
   5   8   7        106.68         90.15        24.28 o                         
   6   8   7         15.89         12.02        25.55 o                         
   7   8   7         48.76          1.37        25.90 o                         
  -8   9   7         30.72        -11.66        30.66 o                         
  -7   9   7          0.78         45.54        21.65 o                         
  -6   9   7        268.96        247.31        42.30 o                         
  -5   9   7         54.31         42.91        20.60 o                         
  -4   9   7        795.64        800.23        76.27 o                         
  -3   9   7        333.93        286.69        40.80 o                         
  -2   9   7        129.97        123.85        17.94 o                         
  -1   9   7         10.34         14.84        18.72 o                         
   0   9   7       1528.68       1543.90        57.99 o                         
   1   9   7        216.06        272.00        39.98 o                         
   2   9   7         31.10          2.56        16.96 o                         
   3   9   7        113.00         80.70        17.40 o                         
   4   9   7        165.70        133.38        23.42 o                         
   5   9   7          3.88          3.55        20.58 o                         
   6   9   7         89.75         90.95        30.65 o                         
  -8  10   7        184.44        162.47        49.03 o                         
  -7  10   7         24.26         55.41        33.28 o                         
  -6  10   7        174.31        183.51        33.88 o                         
  -5  10   7          0.32        -18.19        22.54 o                         
  -4  10   7        373.57        413.87        33.08 o                         
  -3  10   7        334.69        346.08        32.61 o                         
  -2  10   7        409.45        524.66        34.01 o                         
  -1  10   7         11.34         12.66        18.90 o                         
   0  10   7         10.81         -0.65        20.49 o                         
   1  10   7         20.01         79.95        30.43 o                         
   2  10   7        568.14        580.89        63.93 o                         
   3  10   7        274.08        245.39        24.84 o                         
   4  10   7        116.41        100.82        28.71 o                         
   5  10   7          0.29        -18.41        19.97 o                         
   6  10   7          8.79         28.65        24.80 o                         
  -7  11   7          0.04         -3.07        33.78 o                         
  -6  11   7        108.59        107.59        40.02 o                         
  -5  11   7         82.73         67.95        23.64 o                         
  -4  11   7       1099.56       1176.04        85.43 o                         
  -3  11   7         37.76        -46.08        46.08 o                         
  -2  11   7         21.91         35.93        27.54 o                         
  -1  11   7         15.32         11.78        23.22 o                         
   0  11   7         63.00          1.19        39.06 o                         
   1  11   7         81.19         83.08        35.34 o                         
   2  11   7         14.42        -34.97        34.97 o                         
   3  11   7         17.87          8.72        38.96 o                         
   4  11   7        441.64        512.53        79.63 o                         
   5  11   7          0.87         26.30        27.79 o                         
  -6  12   7         78.43         74.28        28.87 o                         
  -5  12   7         34.99         34.90        35.36 o                         
  -4  12   7        675.08        701.91        72.94 o                         
  -3  12   7        184.54        168.20        66.01 o                         
  -2  12   7          0.50        -11.43        21.73 o                         
  -1  12   7         51.43         48.22        25.37 o                         
   0  12   7        195.47         52.01        47.96 o                         
   1  12   7        131.29        131.83        57.37 o                         
   2  12   7        368.93        383.72        70.87 o                         
   3  12   7        399.21        400.66        53.79 o                         
   4  12   7        252.10        256.33        56.63 o                         
   5  12   7        121.16         48.47        43.98 o                         
  -6  13   7          6.62         45.00        39.69 o                         
  -5  13   7          3.64        -32.54        36.14 o                         
  -4  13   7        190.86        144.94        57.15 o                         
  -3  13   7         16.59         64.97        35.09 o                         
  -2  13   7         35.05        -16.32        68.23 o                         
  -1  13   7          1.44          0.34        35.68 o                         
   0  13   7          6.36        -11.09        31.06 o                         
   1  13   7         85.90         27.59       102.28 o                         
   2  13   7        175.61        151.93        50.37 o                         
   3  13   7        132.67        139.81        38.76 o                         
   4  13   7         59.51        113.07        62.47 o                         
  -4  14   7        701.71        794.57        77.27 o                         
  -3  14   7         25.90         -1.27        43.63 o                         
  -2  14   7        566.98        655.52        70.12 o                         
  -1  14   7          6.50         -3.76        42.36 o                         
   0  14   7        844.49        903.65        70.52 o                         
   1  14   7         71.89        111.77        34.87 o                         
   2  14   7          1.39         24.75        28.55 o                         
   3  14   7        134.65         62.76        42.62 o                         
  -3  15   7          1.21         -9.89        52.40 o                         
  -2  15   7          0.00         -1.64        44.19 o                         
  -1  15   7          1.89         14.56        37.18 o                         
   0  15   7        119.99        118.82        50.67 o                         
   1  15   7         25.65         72.15        36.94 o                         
 -10   0   8        422.11        301.25        75.51 o                         
  -8   0   8        136.51        192.52        81.82 o                         
  -6   0   8        142.34        123.08       147.32 o                         
  -4   0   8        167.12        162.50        44.92 o                         
  -2   0   8         42.56         13.81        21.50 o                         
   0   0   8        162.98        107.33        28.33 o                         
   2   0   8       2043.25       1970.04       101.73 o                         
   4   0   8        824.50        862.61        87.11 o                         
   6   0   8         43.76         48.58        50.06 o                         
   8   0   8        287.80        308.37        82.91 o                         
 -10   1   8        170.11        150.97        41.59 o                         
  -9   1   8        240.08        202.45        45.82 o                         
  -8   1   8         10.86         34.53        37.43 o                         
  -7   1   8         13.16         31.82        29.67 o                         
  -6   1   8         39.81         59.96        34.27 o                         
  -5   1   8        319.68        295.03        39.12 o                         
  -4   1   8        114.72        109.40        29.79 o                         
  -3   1   8         13.55         -6.37        12.94 o                         
  -2   1   8        537.07        568.10        34.23 o                         
  -1   1   8        863.70        920.05        44.98 o                         
   0   1   8        942.41        920.67        37.89 o                         
   1   1   8          4.05         20.60        18.61 o                         
   2   1   8       2760.35       2752.04        82.96 o                         
   3   1   8       2239.14       2192.37        78.70 o                         
   4   1   8        222.60        236.76        39.63 o                         
   5   1   8        159.90        124.19        32.33 o                         
   6   1   8        275.28        231.28        54.88 o                         
   7   1   8         25.06         -2.59        19.05 o                         
   8   1   8         85.93        104.18        23.97 o                         
  -9   2   8          3.42         16.14        30.77 o                         
  -8   2   8        643.60        650.11        63.60 o                         
  -7   2   8        207.00        198.90        39.35 o                         
  -6   2   8        380.18        448.33        46.22 o                         
  -5   2   8       1415.49       1412.34        68.89 o                         
  -4   2   8        186.27        195.48        30.08 o                         
  -3   2   8          0.85          6.74        15.58 o                         
  -2   2   8        602.79        697.76        37.41 o                         
  -1   2   8         26.44         43.67        16.32 o                         
   0   2   8        659.59        727.44        39.38 o                         
   1   2   8        404.40        465.77        28.10 o                         
   2   2   8        385.19        425.77        33.66 o                         
   3   2   8        484.64        524.80        47.63 o                         
   4   2   8        365.74        377.11        43.68 o                         
   5   2   8        100.78         91.07        33.87 o                         
   6   2   8         49.99         55.05        31.32 o                         
   7   2   8          5.92        -10.39        17.82 o                         
   8   2   8         37.47          0.79        26.46 o                         
  -9   3   8         48.24         -5.40        34.98 o                         
  -8   3   8        485.01        583.37        57.95 o                         
  -7   3   8         47.32         82.36        37.49 o                         
  -6   3   8         30.30         14.48        27.96 o                         
  -5   3   8        976.05       1003.80        63.90 o                         
  -4   3   8       1023.67       1056.58        53.17 o                         
  -3   3   8         49.17         32.62        19.90 o                         
  -2   3   8         66.68        122.16        18.99 o                         
  -1   3   8        495.18        561.59        33.17 o                         
   0   3   8        341.31        342.44        27.89 o                         
   1   3   8          8.71          5.32        14.99 o                         
   2   3   8         27.44         39.19        18.23 o                         
   3   3   8        230.24        233.49        36.09 o                         
   4   3   8       2128.54       2196.77        86.05 o                         
   5   3   8          0.06         22.78        28.61 o                         
   6   3   8        194.77        244.67        47.49 o                         
   7   3   8          3.42         14.52        26.21 o                         
   8   3   8         26.62          8.11        26.88 o                         
  -9   4   8         12.07         -9.27        30.98 o                         
  -8   4   8          1.58         35.26        31.33 o                         
  -7   4   8          2.02         19.27        26.72 o                         
  -6   4   8        538.30        567.64        51.95 o                         
  -5   4   8         37.00         30.33        22.87 o                         
  -4   4   8       1924.75       1943.74        75.07 o                         
  -3   4   8        131.48         97.58        20.51 o                         
  -2   4   8       1573.21       1619.00        44.61 o                         
  -1   4   8        187.81        249.46        32.44 o                         
   0   4   8        379.59        418.55        30.34 o                         
   1   4   8        595.64        655.01        46.63 o                         
   2   4   8       1056.67       1075.92        46.41 o                         
   3   4   8        110.38        122.89        31.66 o                         
   4   4   8        175.50        119.41        32.22 o                         
   5   4   8         29.24        103.83        33.76 o                         
   6   4   8         42.25         59.29        25.71 o                         
   7   4   8         25.40         28.87        27.27 o                         
  -9   5   8          0.08        -19.50        29.91 o                         
  -8   5   8         52.98         35.40        33.47 o                         
  -7   5   8        221.70        299.88        51.10 o                         
  -6   5   8        138.52        111.52        35.47 o                         
  -5   5   8         59.65         47.52        23.94 o                         
  -4   5   8         30.87         38.09        23.61 o                         
  -3   5   8        865.53        846.84        40.81 o                         
  -2   5   8        661.20        744.92        39.11 o                         
  -1   5   8        444.16        450.28        27.00 o                         
   0   5   8        696.79        735.06        32.23 o                         
   1   5   8         14.36         28.28        17.30 o                         
   2   5   8          0.66        -14.60        16.59 o                         
   3   5   8        596.97        611.06        50.29 o                         
   4   5   8        102.56         62.01        24.27 o                         
   5   5   8         28.36         90.40        23.52 o                         
   6   5   8        171.31        128.29        45.85 o                         
   7   5   8         97.39         76.36        45.20 o                         
  -9   6   8        133.94         57.04        37.30 o                         
  -8   6   8         31.77         45.17        31.49 o                         
  -7   6   8         53.82         20.09        29.64 o                         
  -6   6   8        184.68        223.07        34.12 o                         
  -5   6   8        314.51        292.20        39.78 o                         
  -4   6   8        552.23        513.79        39.82 o                         
  -3   6   8         50.39         15.22        16.89 o                         
  -2   6   8        255.53        345.91        31.44 o                         
  -1   6   8        455.65        485.20        32.38 o                         
   0   6   8          5.85         -4.46        17.40 o                         
   1   6   8          0.68        -14.32        14.32 o                         
   2   6   8         36.57         37.84        19.14 o                         
   3   6   8       1217.10       1205.38        45.21 o                         
   4   6   8        623.06        570.79        41.60 o                         
   5   6   8        565.26        554.63        40.34 o                         
   6   6   8         63.95         54.83        29.59 o                         
   7   6   8        144.77        164.63        36.53 o                         
  -8   7   8          6.15         20.54        28.30 o                         
  -7   7   8         92.20         80.50        34.50 o                         
  -6   7   8         21.76         11.47        28.57 o                         
  -5   7   8          1.64        -11.41        19.78 o                         
  -4   7   8        115.18         74.25        20.02 o                         
  -3   7   8         19.03         24.82        16.23 o                         
  -2   7   8        181.75        217.36        21.43 o                         
  -1   7   8          9.51          5.91        14.92 o                         
   0   7   8        438.75        446.59        28.74 o                         
   1   7   8        261.66        273.29        23.36 o                         
   2   7   8        279.58        325.97        32.47 o                         
   3   7   8        294.80        284.99        26.95 o                         
   4   7   8        328.49        334.85        33.41 o                         
   5   7   8         14.38         17.61        25.80 o                         
   6   7   8        185.55        190.37        35.00 o                         
   7   7   8        112.73        107.09        41.29 o                         
  -8   8   8         55.49         -3.95        42.47 o                         
  -7   8   8        269.73        249.08        39.32 o                         
  -6   8   8        158.33        179.74        36.31 o                         
  -5   8   8         14.67         13.07        21.59 o                         
  -4   8   8          2.74         -2.96        14.74 o                         
  -3   8   8         12.52         16.12        15.44 o                         
  -2   8   8         38.69         66.28        14.02 o                         
  -1   8   8         25.94         31.74        15.14 o                         
   0   8   8        512.84        519.15        33.94 o                         
   1   8   8        236.38        199.70        21.27 o                         
   2   8   8         51.24         32.83        19.22 o                         
   3   8   8        358.03        405.45        37.17 o                         
   4   8   8          0.08        -16.18        22.95 o                         
   5   8   8        221.17        183.61        38.45 o                         
   6   8   8         16.31         34.47        28.84 o                         
  -8   9   8         43.26         -1.76        32.99 o                         
  -7   9   8         16.27         22.86        24.10 o                         
  -6   9   8         79.32        108.94        47.18 o                         
  -5   9   8        708.94        826.27        54.50 o                         
  -4   9   8          4.28        -13.81        24.55 o                         
  -3   9   8        367.22        449.14        37.74 o                         
  -2   9   8        397.38        423.46        34.32 o                         
  -1   9   8        265.46        252.03        26.38 o                         
   0   9   8        412.57        433.56        32.41 o                         
   1   9   8         73.22         59.51        14.18 o                         
   2   9   8        585.13        614.42        31.05 o                         
   3   9   8        175.78        183.82        24.71 o                         
   4   9   8        411.80        406.10        33.36 o                         
   5   9   8          0.40        -21.45        21.45 o                         
   6   9   8         52.36         50.67        43.98 o                         
  -7  10   8          1.17         58.52        40.93 o                         
  -6  10   8         51.20         13.91        32.26 o                         
  -5  10   8          1.87        -22.80        22.80 o                         
  -4  10   8         20.65         25.04        24.40 o                         
  -3  10   8          0.03         22.65        18.25 o                         
  -2  10   8        350.54        325.28        34.43 o                         
  -1  10   8         20.07         42.22        15.30 o                         
   0  10   8          9.21         -3.21        16.47 o                         
   1  10   8        291.88        278.16        31.87 o                         
   2  10   8         74.91         75.25        29.60 o                         
   3  10   8         96.25         81.97        25.99 o                         
   4  10   8         65.37         84.47        21.00 o                         
   5  10   8        167.12        123.77        31.50 o                         
  -7  11   8         31.27         73.70        34.67 o                         
  -6  11   8          0.54         -5.23        35.86 o                         
  -5  11   8        918.80        990.33        52.86 o                         
  -4  11   8          0.49         48.26        25.90 o                         
  -3  11   8        781.16        898.47        82.97 o                         
  -2  11   8        210.11        179.48        47.08 o                         
  -1  11   8        205.08        275.55        45.35 o                         
   0  11   8        259.77        373.99        53.21 o                         
   1  11   8        125.14        249.19       136.14 o                         
   2  11   8          2.43          2.13        40.40 o                         
   3  11   8         75.78         56.24        37.54 o                         
   4  11   8          1.24          3.03        22.97 o                         
   5  11   8         25.33          7.01        32.82 o                         
  -6  12   8         38.95         40.90        65.60 o                         
  -5  12   8         58.29         17.72        29.47 o                         
  -4  12   8        101.91        104.24        44.17 o                         
  -3  12   8         78.07        165.51        79.69 o                         
  -2  12   8         13.50         22.70        62.30 o                         
  -1  12   8        189.77        187.78        42.78 o                         
   0  12   8         22.18         -3.29        49.40 o                         
   1  12   8        239.69        296.23        62.33 o                         
   2  12   8          0.31        -15.43        33.97 o                         
   3  12   8          9.21         16.93        36.27 o                         
   4  12   8          0.07        -10.85        29.03 o                         
  -5  13   8          0.20         -5.11        32.84 o                         
  -4  13   8         92.74        171.31       128.46 o                         
  -3  13   8        181.11        185.61        88.57 o                         
  -2  13   8          9.43        -28.11        47.86 o                         
  -1  13   8        262.84        296.82        49.52 o                         
   0  13   8        117.41        158.69        64.38 o                         
   1  13   8         67.23         -7.66       115.31 o                         
   2  13   8          4.84         -6.59        43.47 o                         
   3  13   8        125.85         91.27        62.59 o                         
  -4  14   8        132.10        -19.04        44.43 o                         
  -3  14   8          7.99         35.52        67.02 o                         
  -2  14   8         22.90          3.01        68.14 o                         
  -1  14   8        121.47        166.96        41.61 o                         
   0  14   8        135.69         85.59        41.62 o                         
   1  14   8         10.83         25.28       100.05 o                         
   2  14   8         44.35          3.95        65.75 o                         
  -1  15   8         38.26         59.67        31.87 o                         
   0  15   8          3.98         53.93        67.77 o                         
  -9   0   9        122.58        131.34        63.97 o                         
  -7   0   9          7.24        -52.00        52.00 o                         
  -5   0   9       1665.42       1643.62       108.71 o                         
  -3   0   9          0.93        -27.80        27.80 o                         
  -1   0   9       1347.75       1236.46        68.74 o                         
   1   0   9       1064.80       1079.19        86.27 o                         
   3   0   9        321.96        329.42        59.90 o                         
   5   0   9        200.99        203.63        54.38 o                         
   7   0   9        112.64         68.05        62.33 o                         
  -9   1   9          3.54         28.22        35.40 o                         
  -8   1   9        122.18         82.97        39.29 o                         
  -7   1   9         52.60         40.67        32.25 o                         
  -6   1   9        399.34        400.14        49.24 o                         
  -5   1   9         72.63         66.65        30.01 o                         
  -4   1   9          5.06        -16.20        22.10 o                         
  -3   1   9       1503.84       1538.52        67.49 o                         
  -2   1   9         98.70        125.56        30.21 o                         
  -1   1   9          2.31        -16.32        25.58 o                         
   0   1   9        288.24        325.33        32.51 o                         
   1   1   9        644.95        634.84        56.03 o                         
   2   1   9         30.49         43.44        26.78 o                         
   3   1   9         54.52         37.40        25.36 o                         
   4   1   9        230.53        259.22        40.58 o                         
   5   1   9         54.70         76.11        34.76 o                         
   6   1   9         33.47        -16.14        29.30 o                         
   7   1   9        120.39        101.14        63.86 o                         
  -9   2   9          0.38        -19.94        29.31 o                         
  -8   2   9         46.28         30.28        34.25 o                         
  -7   2   9          5.74         33.93        29.65 o                         
  -6   2   9          8.52        -12.47        24.47 o                         
  -5   2   9          0.44         16.23        25.24 o                         
  -4   2   9        421.34        442.67        62.50 o                         
  -3   2   9       1336.22       1387.19        57.13 o                         
  -2   2   9        211.77        222.78        33.74 o                         
  -1   2   9        201.54        190.26        25.63 o                         
   0   2   9          0.47         26.04        20.87 o                         
   1   2   9         47.17         62.79        29.76 o                         
   2   2   9        872.38        773.25        56.24 o                         
   3   2   9        718.38        800.52        65.85 o                         
   4   2   9        367.85        360.03        46.27 o                         
   5   2   9        162.89        195.97        42.76 o                         
   6   2   9          5.52         41.18        36.06 o                         
   7   2   9         21.12         -2.67        25.57 o                         
  -9   3   9        521.66        491.48        60.69 o                         
  -8   3   9         59.56         28.43        54.34 o                         
  -7   3   9        274.90        339.39        52.75 o                         
  -6   3   9        611.61        635.39        58.10 o                         
  -5   3   9        693.57        695.49        57.89 o                         
  -4   3   9         28.12         32.00        24.71 o                         
  -3   3   9        182.18        216.17        31.54 o                         
  -2   3   9        339.12        338.23        34.40 o                         
  -1   3   9        154.63        181.45        25.17 o                         
   0   3   9          5.82         16.78        16.97 o                         
   1   3   9        573.75        646.69        45.05 o                         
   2   3   9         99.76        107.22        30.30 o                         
   3   3   9        205.47        160.37        36.41 o                         
   4   3   9        103.33         86.33        48.80 o                         
   5   3   9        203.11        202.37        58.94 o                         
   6   3   9         75.84         75.56        32.51 o                         
   7   3   9        319.09        335.49        33.15 o                         
  -9   4   9          7.27        -29.53        29.53 o                         
  -8   4   9          1.85        -26.45        26.45 o                         
  -7   4   9          5.34          9.04        27.98 o                         
  -6   4   9         38.01         37.36        29.00 o                         
  -5   4   9        140.64        142.71        34.61 o                         
  -4   4   9         23.76         -3.36        20.94 o                         
  -3   4   9         64.33          2.67        21.80 o                         
  -2   4   9          0.19         -4.09        15.75 o                         
  -1   4   9        618.34        733.82        44.43 o                         
   0   4   9        100.78         87.97        21.24 o                         
   1   4   9       1155.35       1128.41        53.01 o                         
   2   4   9         38.67         33.87        26.29 o                         
   3   4   9          0.34        -22.51        28.80 o                         
   4   4   9         62.99         -4.89        40.28 o                         
   5   4   9        160.24        122.52        40.69 o                         
   6   4   9          1.40          6.25        30.80 o                         
   7   4   9         22.21         64.12        31.30 o                         
  -9   5   9         39.79         22.95        27.82 o                         
  -8   5   9          5.28        -27.75        27.75 o                         
  -7   5   9        921.26        890.27        73.17 o                         
  -6   5   9        512.20        517.90        54.21 o                         
  -5   5   9        776.21        945.21        63.06 o                         
  -4   5   9          0.70         31.69        22.12 o                         
  -3   5   9        181.46        145.74        33.06 o                         
  -2   5   9        360.50        418.18        36.36 o                         
  -1   5   9        458.48        467.20        36.97 o                         
   0   5   9         86.11         98.78        22.35 o                         
   1   5   9        292.69        431.65        37.26 o                         
   2   5   9        264.92        267.01        37.16 o                         
   3   5   9       1356.96       1443.49        72.13 o                         
   4   5   9          0.27         16.43        22.66 o                         
   5   5   9        152.39        125.48        30.39 o                         
   6   5   9         12.93         13.49        38.89 o                         
   7   5   9          7.37        -20.03        26.96 o                         
  -8   6   9         49.33         75.42        35.87 o                         
  -7   6   9          0.10          3.21        32.99 o                         
  -6   6   9        295.79        281.08        44.51 o                         
  -5   6   9        202.19        320.21        35.55 o                         
  -4   6   9          3.47         16.94        24.04 o                         
  -3   6   9          0.56         -1.63        17.57 o                         
  -2   6   9         34.80         12.94        22.58 o                         
  -1   6   9        380.30        392.10        30.47 o                         
   0   6   9         75.23         63.05        24.21 o                         
   1   6   9        819.85        816.48        40.80 o                         
   2   6   9       1098.37       1089.70        46.53 o                         
   3   6   9       1191.35       1233.42        55.31 o                         
   4   6   9         20.82        -16.87        20.44 o                         
   5   6   9        125.60         90.03        35.07 o                         
   6   6   9        118.21        103.83        44.30 o                         
  -8   7   9         14.22         31.28        30.96 o                         
  -7   7   9        101.44         14.61        57.11 o                         
  -6   7   9        242.77        261.43        38.96 o                         
  -5   7   9          2.11         15.30        22.66 o                         
  -4   7   9        733.04        767.01        53.33 o                         
  -3   7   9        837.14        877.27        46.20 o                         
  -2   7   9        116.86         77.64        20.63 o                         
  -1   7   9         29.17         -0.37        23.34 o                         
   0   7   9       1361.99       1381.52        49.51 o                         
   1   7   9        598.32        569.87        37.55 o                         
   2   7   9        517.64        528.27        34.98 o                         
   3   7   9        214.48        205.86        45.20 o                         
   4   7   9        104.17        117.72        51.70 o                         
   5   7   9        100.10         93.44        27.79 o                         
   6   7   9         94.28         84.63        34.11 o                         
  -8   8   9        136.85        132.43        39.43 o                         
  -7   8   9          1.04        -20.40        26.48 o                         
  -6   8   9         74.67         37.35        33.74 o                         
  -5   8   9        399.26        382.08        42.69 o                         
  -4   8   9        447.69        496.05        42.57 o                         
  -3   8   9        546.77        499.95        31.73 o                         
  -2   8   9       1005.89        967.25        47.39 o                         
  -1   8   9        200.32        153.39        24.83 o                         
   0   8   9         29.23         49.54        20.43 o                         
   1   8   9         56.37         41.14        38.83 o                         
   2   8   9        234.12        228.88        35.46 o                         
   3   8   9        364.73        342.10        42.80 o                         
   4   8   9         25.72         17.48        25.00 o                         
   5   8   9         54.10        134.96        29.49 o                         
   6   8   9        125.08         86.75        34.20 o                         
  -7   9   9          2.46         20.12        45.54 o                         
  -6   9   9        109.34         79.77        36.88 o                         
  -5   9   9         45.33         14.04        20.77 o                         
  -4   9   9        117.62        115.57        30.76 o                         
  -3   9   9          0.44         -6.53        20.92 o                         
  -2   9   9       1182.46       1209.55        54.08 o                         
  -1   9   9          4.08          1.06        14.33 o                         
   0   9   9        184.76        197.51        28.45 o                         
   1   9   9         13.17         25.41        16.86 o                         
   2   9   9        285.61        321.10        29.16 o                         
   3   9   9        555.25        561.01        38.49 o                         
   4   9   9        296.74        267.23        76.88 o                         
   5   9   9          0.58         32.51        29.40 o                         
  -7  10   9        176.40        143.19        53.33 o                         
  -6  10   9        154.29        133.56        38.82 o                         
  -5  10   9         20.55        -28.17        28.17 o                         
  -4  10   9        205.14        175.85        35.66 o                         
  -3  10   9         85.42         37.79        22.73 o                         
  -2  10   9          0.98        -14.63        14.63 o                         
  -1  10   9         27.05         16.77        24.64 o                         
   0  10   9        173.88        191.01        26.32 o                         
   1  10   9         50.22        -10.96        21.44 o                         
   2  10   9        155.99        163.61        25.92 o                         
   3  10   9        151.98        153.58        22.75 o                         
   4  10   9        369.06        384.35        51.55 o                         
   5  10   9         14.75         -0.85        23.37 o                         
  -6  11   9        314.22        290.50        46.22 o                         
  -5  11   9         58.61         38.12        29.70 o                         
  -4  11   9          6.20         21.71        20.10 o                         
  -3  11   9          6.93        -11.70        16.91 o                         
  -2  11   9        167.79        127.23        26.36 o                         
  -1  11   9         20.36        -23.53        51.77 o                         
   0  11   9         94.58        153.32        78.16 o                         
   1  11   9          0.06         -1.11        34.90 o                         
   2  11   9        419.89        530.36        87.96 o                         
   3  11   9          1.46        -19.27        67.09 o                         
   4  11   9        160.94        155.06        38.10 o                         
  -5  12   9          6.52         65.12        65.99 o                         
  -4  12   9         40.96         46.38        50.65 o                         
  -3  12   9         98.47         23.05        46.07 o                         
  -2  12   9         42.95         21.11        33.51 o                         
  -1  12   9         59.85         48.98        39.11 o                         
   0  12   9          9.72         34.23        32.95 o                         
   1  12   9         27.39         64.85        35.23 o                         
   2  12   9         32.91        -36.00        36.00 o                         
  -4  13   9        163.66        165.06        56.13 o                         
  -3  13   9          4.70         30.40        35.60 o                         
  -2  13   9        139.52         87.81        46.91 o                         
  -1  13   9         17.99        -27.75        74.75 o                         
   0  13   9        462.81        456.89        62.32 o                         
   1  13   9          0.76        -24.50        96.29 o                         
   2  13   9        111.22         53.52        70.66 o                         
  -3  14   9          5.60          0.88        48.46 o                         
  -2  14   9        172.17        159.73        47.94 o                         
  -1  14   9         25.95         56.94        31.65 o                         
   0  14   9        131.17        151.03        60.60 o                         
   1  14   9         23.00         10.52        30.49 o                         
  -8   0  10        819.00        794.33        98.37 o                         
  -6   0  10       2303.80       2350.73       133.20 o                         
  -4   0  10         16.15        -31.01        31.01 o                         
  -2   0  10         14.73         32.17        35.91 o                         
   0   0  10        419.25        404.44        64.80 o                         
   2   0  10        155.02        172.60        84.79 o                         
   4   0  10        528.69        499.77        78.28 o                         
   6   0  10        244.48        236.59        65.01 o                         
  -9   1  10         20.12        -28.52        28.52 o                         
  -8   1  10         31.98         54.49        30.95 o                         
  -7   1  10         15.10         12.52        27.92 o                         
  -6   1  10         36.84          5.73        39.84 o                         
  -5   1  10        227.65        202.17        40.51 o                         
  -4   1  10        796.97        829.11        62.48 o                         
  -3   1  10        589.34        591.64        51.24 o                         
  -2   1  10        648.29        777.93        56.83 o                         
  -1   1  10         80.57         76.82        28.18 o                         
   0   1  10        793.99        939.78        64.16 o                         
   1   1  10       1845.18       1926.12        86.00 o                         
   2   1  10        251.36        253.82        38.29 o                         
   3   1  10         21.07        -10.57        29.89 o                         
   4   1  10        170.83        195.69        38.97 o                         
   5   1  10         44.66         81.89        31.36 o                         
   6   1  10          0.78        -15.72        43.19 o                         
   7   1  10         36.64         96.06        35.17 o                         
  -9   2  10         21.60         -5.47        38.13 o                         
  -8   2  10        227.74        174.98        54.12 o                         
  -7   2  10          9.39          0.27        23.33 o                         
  -6   2  10        175.63        212.13        41.84 o                         
  -5   2  10         32.17         24.92        28.27 o                         
  -4   2  10         76.60         89.27        32.07 o                         
  -3   2  10         24.68         30.06        27.20 o                         
  -2   2  10        142.32        139.66        31.92 o                         
  -1   2  10        267.29        249.69        37.98 o                         
   0   2  10        172.35        161.50        31.72 o                         
   1   2  10       1174.43       1216.42        68.27 o                         
   2   2  10        783.71        860.50        61.11 o                         
   3   2  10        185.88        188.37        42.75 o                         
   4   2  10        385.77        401.51        70.51 o                         
   5   2  10         20.44          3.82        29.04 o                         
   6   2  10        140.73        154.03        44.02 o                         
   7   2  10          3.17        -22.16        22.16 o                         
  -9   3  10         16.17        -26.95        36.66 o                         
  -8   3  10         11.34         -4.99        32.23 o                         
  -7   3  10         65.18         56.72        32.84 o                         
  -6   3  10        831.37        839.80        68.20 o                         
  -5   3  10         88.23         22.18        27.83 o                         
  -4   3  10         35.28         13.38        25.78 o                         
  -3   3  10         74.42         61.96        25.94 o                         
  -2   3  10        191.87        190.37        34.41 o                         
  -1   3  10         11.87        -22.64        22.64 o                         
   0   3  10        118.19        147.78        32.35 o                         
   1   3  10         92.37         67.31        29.08 o                         
   2   3  10       5050.96       5042.06       123.99 o                         
   3   3  10         20.58         60.05        29.98 o                         
   4   3  10         86.38        124.01        36.13 o                         
   5   3  10         23.80         13.39        28.74 o                         
   6   3  10         36.75         49.78        37.77 o                         
  -9   4  10         59.91         61.17        34.35 o                         
  -8   4  10          3.21         42.86        31.95 o                         
  -7   4  10          8.74         17.63        30.09 o                         
  -6   4  10        115.75        110.82        40.33 o                         
  -5   4  10        130.74        118.62        34.22 o                         
  -4   4  10        280.82        348.26        42.67 o                         
  -3   4  10         31.23         38.78        26.22 o                         
  -2   4  10          9.92          1.30        20.27 o                         
  -1   4  10        157.71        138.01        28.31 o                         
   0   4  10        127.47        113.86        43.10 o                         
   1   4  10        508.16        532.13        50.29 o                         
   2   4  10        416.55        460.00        48.00 o                         
   3   4  10        189.54        178.21        36.94 o                         
   4   4  10         15.25        137.68        52.41 o                         
   5   4  10         17.40         -1.15        39.28 o                         
   6   4  10        369.28        418.57        58.77 o                         
  -8   5  10          1.19        -31.25        31.25 o                         
  -7   5  10          3.67        -21.48        30.44 o                         
  -6   5  10         13.75          9.81        33.02 o                         
  -5   5  10       1017.60       1051.34        70.63 o                         
  -4   5  10        436.05        433.70        46.92 o                         
  -3   5  10        144.80        154.81        28.42 o                         
  -2   5  10       1127.19       1109.20        62.02 o                         
  -1   5  10        168.42        142.44        29.30 o                         
   0   5  10       1049.51       1055.09        53.94 o                         
   1   5  10        267.42        276.31        39.34 o                         
   2   5  10         17.84          7.23        28.96 o                         
   3   5  10        167.32        160.17        48.08 o                         
   4   5  10         18.83         35.55        42.30 o                         
   5   5  10        186.79         84.23        42.40 o                         
   6   5  10         71.44         16.10        38.63 o                         
  -8   6  10          2.50         37.49        31.34 o                         
  -7   6  10         35.25         29.03        30.35 o                         
  -6   6  10          0.11        -23.58        26.02 o                         
  -5   6  10         28.99         50.19        25.87 o                         
  -4   6  10         40.76         28.26        26.06 o                         
  -3   6  10        447.26        354.50        36.20 o                         
  -2   6  10        435.40        423.05        39.01 o                         
  -1   6  10         23.93         25.07        21.59 o                         
   0   6  10        439.94        439.72        38.10 o                         
   1   6  10         37.52         51.22        22.96 o                         
   2   6  10         57.84         24.83        30.28 o                         
   3   6  10         46.14         65.49        26.85 o                         
   4   6  10        112.66         97.15        27.99 o                         
   5   6  10        110.98         72.03        54.84 o                         
   6   6  10         21.41          8.44        41.93 o                         
  -8   7  10        163.77        158.33        48.28 o                         
  -7   7  10        359.04        375.84        48.42 o                         
  -6   7  10         11.97         17.61        26.57 o                         
  -5   7  10         30.11         71.87        26.95 o                         
  -4   7  10        252.02        277.39        41.28 o                         
  -3   7  10         10.20          5.20        23.08 o                         
  -2   7  10          0.63         28.02        18.67 o                         
  -1   7  10         33.50         21.75        22.90 o                         
   0   7  10        129.02        123.88        28.28 o                         
   1   7  10          3.11         -5.51        21.83 o                         
   2   7  10        104.42         39.81        44.92 o                         
   3   7  10        264.31        282.30        40.83 o                         
   4   7  10         27.71         57.89        47.26 o                         
   5   7  10         63.01         53.40        32.63 o                         
   6   7  10         56.96         46.00        44.24 o                         
  -7   8  10        255.39        285.92        42.14 o                         
  -6   8  10        363.40        286.58        51.53 o                         
  -5   8  10        206.01        203.02        74.21 o                         
  -4   8  10        155.32        127.14        26.39 o                         
  -3   8  10        408.38        368.89        42.22 o                         
  -2   8  10        243.76        238.98        31.52 o                         
  -1   8  10        359.98        394.84        34.92 o                         
   0   8  10         27.12         28.67        18.95 o                         
   1   8  10          5.32         37.67        21.08 o                         
   2   8  10        160.70        199.49        32.23 o                         
   3   8  10         20.38         32.36        30.50 o                         
   4   8  10        132.39         72.23        28.47 o                         
   5   8  10          0.32        -28.64        47.40 o                         
  -7   9  10         35.49        -39.52        39.52 o                         
  -6   9  10        219.37        182.41        50.52 o                         
  -5   9  10          0.16        -18.64        18.64 o                         
  -4   9  10         80.22         43.10        20.97 o                         
  -3   9  10         16.77         34.60        25.39 o                         
  -2   9  10        252.26        292.40        26.18 o                         
  -1   9  10        250.08        203.84        24.84 o                         
   0   9  10         19.44         11.68        19.50 o                         
   1   9  10        342.25        348.35        32.67 o                         
   2   9  10          7.86         38.25        25.71 o                         
   3   9  10         85.65         86.73        33.66 o                         
   4   9  10          5.77          4.10        28.50 o                         
   5   9  10          0.11         41.87        31.93 o                         
  -6  10  10        173.82        233.04        49.94 o                         
  -5  10  10        100.47        149.44        37.69 o                         
  -4  10  10        113.11         90.02        30.39 o                         
  -3  10  10        210.57        247.76        38.40 o                         
  -2  10  10          7.18         28.47        42.73 o                         
  -1  10  10        284.17        321.09        33.97 o                         
   0  10  10        101.95        123.96        25.67 o                         
   1  10  10        706.59        664.61        34.68 o                         
   2  10  10         65.50         92.89        25.67 o                         
   3  10  10         75.71        -11.07        29.04 o                         
   4  10  10         33.13         37.33        29.66 o                         
  -6  11  10          5.59         53.13        31.25 o                         
  -5  11  10         22.22         46.03        34.51 o                         
  -4  11  10        240.62        177.16        60.51 o                         
  -3  11  10          0.48        -12.91        21.47 o                         
  -2  11  10          5.85         12.58        27.56 o                         
  -1  11  10          6.08        -15.37        16.13 o                         
   0  11  10          0.16        -12.61        16.94 o                         
   1  11  10         39.56         19.31        32.77 o                         
   2  11  10        209.53        175.07        26.80 o                         
   3  11  10          2.94        -12.53        25.26 o                         
  -5  12  10         79.56         61.96        40.38 o                         
  -4  12  10         39.73         55.01        22.92 o                         
  -3  12  10         46.88         69.41        54.50 o                         
  -2  12  10          0.16         60.78        63.99 o                         
  -1  12  10        472.46        476.02        65.73 o                         
   0  12  10          2.68         74.36        36.72 o                         
   1  12  10        237.66        262.41        73.15 o                         
   2  12  10         16.24        -29.67        83.47 o                         
  -3  13  10         16.41          1.27        33.64 o                         
  -2  13  10        147.47        223.08        62.41 o                         
  -1  13  10         15.51         39.47        89.79 o                         
   0  13  10        115.14         62.55        70.87 o                         
   1  13  10         19.79        144.24        49.01 o                         
  -9   0  11         38.26        -41.28        43.93 o                         
  -7   0  11        467.39        456.90       109.28 o                         
  -5   0  11          6.45         -1.59        39.26 o                         
  -3   0  11        832.32        911.38        93.73 o                         
  -1   0  11        465.89        503.50       107.83 o                         
   1   0  11        935.51        894.14        93.14 o                         
   3   0  11         15.73          2.54        35.33 o                         
   5   0  11         40.54         -6.41        64.20 o                         
  -9   1  11        156.51        179.75        47.18 o                         
  -8   1  11        108.75         79.19        40.99 o                         
  -7   1  11          5.09        -25.11        25.11 o                         
  -6   1  11        167.98        184.95        66.97 o                         
  -5   1  11        154.27        163.19        37.24 o                         
  -4   1  11         74.17         99.82        33.53 o                         
  -3   1  11          3.50          6.96        25.62 o                         
  -2   1  11          0.91         -3.26        23.66 o                         
  -1   1  11        412.47        440.61        47.55 o                         
   0   1  11         46.35         74.11        28.31 o                         
   1   1  11       3117.79       3139.37       101.51 o                         
   2   1  11          0.67         -0.47        26.33 o                         
   3   1  11        361.29        364.14        48.12 o                         
   4   1  11         49.64         49.29        33.13 o                         
   5   1  11        223.23        204.98        44.82 o                         
   6   1  11         12.75        -29.76        29.76 o                         
  -8   2  11        148.93        148.20        39.78 o                         
  -7   2  11         22.42         44.03        33.14 o                         
  -6   2  11         90.07         59.25        50.03 o                         
  -5   2  11        947.48       1011.04        72.41 o                         
  -4   2  11         82.53         47.27        29.82 o                         
  -3   2  11        348.04        401.43        46.86 o                         
  -2   2  11         40.56         70.27        29.11 o                         
  -1   2  11        176.37        149.20        34.72 o                         
   0   2  11         69.10         56.84        25.35 o                         
   1   2  11        289.16        260.90        54.79 o                         
   2   2  11        128.43        152.58        36.19 o                         
   3   2  11          1.42        -21.67        25.89 o                         
   4   2  11         32.29         56.04        33.56 o                         
   5   2  11         27.08         20.95        31.43 o                         
   6   2  11          0.42         11.44        28.93 o                         
  -8   3  11        214.09        188.01        46.21 o                         
  -7   3  11        192.78        232.17        52.83 o                         
  -6   3  11        225.50        126.25        64.99 o                         
  -5   3  11        103.63        123.18        35.26 o                         
  -4   3  11        135.81        104.43        33.94 o                         
  -3   3  11        144.76         91.78        33.64 o                         
  -2   3  11        442.61        445.91        45.89 o                         
  -1   3  11        390.79        454.03        53.18 o                         
   0   3  11          7.02         -1.02        24.88 o                         
   1   3  11        482.12        452.26        58.46 o                         
   2   3  11         27.25         20.35        27.94 o                         
   3   3  11        363.97        392.34        49.03 o                         
   4   3  11          7.71        -37.40        37.40 o                         
   5   3  11        335.21        276.38        50.53 o                         
   6   3  11         86.56         23.18        39.83 o                         
  -8   4  11         47.24         40.23        34.63 o                         
  -7   4  11        312.77        353.16        52.73 o                         
  -6   4  11         57.85         30.96        89.44 o                         
  -5   4  11        325.25        312.16        44.57 o                         
  -4   4  11         45.62         32.87        27.93 o                         
  -3   4  11        390.43        352.16        46.74 o                         
  -2   4  11        175.90        181.45        35.30 o                         
  -1   4  11        856.36        847.29        57.30 o                         
   0   4  11        285.33        252.53        42.53 o                         
   1   4  11        607.32        554.97        56.78 o                         
   2   4  11          1.54         26.35        27.75 o                         
   3   4  11          2.60         47.80        45.83 o                         
   4   4  11          0.39        -37.29        37.29 o                         
   5   4  11         33.84         40.96        36.03 o                         
   6   4  11        221.16        203.14        52.91 o                         
  -8   5  11        106.88         44.77        36.62 o                         
  -7   5  11        208.55        192.98        46.55 o                         
  -6   5  11          0.06         52.41        35.46 o                         
  -5   5  11         25.94         21.78        34.36 o                         
  -4   5  11        561.53        632.77        57.19 o                         
  -3   5  11          0.04         18.27        24.35 o                         
  -2   5  11         66.59         93.96        34.44 o                         
  -1   5  11         49.02         19.99        25.96 o                         
   0   5  11        214.53        186.73        36.90 o                         
   1   5  11          0.30        -29.24        29.24 o                         
   2   5  11          6.39        -24.86        24.86 o                         
   3   5  11        276.26        296.48        65.60 o                         
   4   5  11        145.48        107.21        50.76 o                         
   5   5  11         35.62         59.16        50.38 o                         
  -8   6  11        171.15        192.97        51.97 o                         
  -7   6  11        217.07        173.64        43.87 o                         
  -6   6  11         20.99          4.30        32.02 o                         
  -5   6  11         26.36         -7.48        25.89 o                         
  -4   6  11        180.50        197.32        36.91 o                         
  -3   6  11         42.04         43.12        30.81 o                         
  -2   6  11         47.03         26.90        29.00 o                         
  -1   6  11          2.13         29.88        25.52 o                         
   0   6  11        144.01        153.18        34.07 o                         
   1   6  11        689.61        761.43        59.93 o                         
   2   6  11        525.58        518.82        51.81 o                         
   3   6  11        110.30        101.83        36.21 o                         
   4   6  11        356.41        456.33        53.36 o                         
   5   6  11          1.20        -28.65        30.94 o                         
  -7   7  11         33.90         11.10        32.57 o                         
  -6   7  11        133.91         79.07        39.98 o                         
  -5   7  11         91.84         95.46        31.54 o                         
  -4   7  11          3.69        -13.36        23.32 o                         
  -3   7  11         24.64         26.90        22.18 o                         
  -2   7  11        156.88         99.92        26.16 o                         
  -1   7  11         90.24        100.00        27.72 o                         
   0   7  11        129.26         77.58        28.33 o                         
   1   7  11        340.12        218.53        40.13 o                         
   2   7  11        121.63        174.26        61.13 o                         
   3   7  11         15.04         -8.60        32.08 o                         
   4   7  11         62.57         65.60        34.71 o                         
   5   7  11        200.79        125.16        47.48 o                         
  -7   8  11         27.84         -9.63        33.48 o                         
  -6   8  11        253.88        120.26        40.08 o                         
  -5   8  11        120.87        134.26        46.16 o                         
  -4   8  11        313.75        264.81        44.01 o                         
  -3   8  11         42.72         32.92        24.92 o                         
  -2   8  11         94.75        123.04        30.29 o                         
  -1   8  11          3.60         36.39        25.64 o                         
   0   8  11        499.98        454.43        70.40 o                         
   1   8  11        429.30        377.85        38.69 o                         
   2   8  11         48.65         -4.31        26.88 o                         
   3   8  11         70.97         70.64        31.71 o                         
   4   8  11        198.01        156.08        54.10 o                         
  -6   9  11         91.87         75.59        41.95 o                         
  -5   9  11         25.23         40.48        26.93 o                         
  -4   9  11        322.66        358.33        35.41 o                         
  -3   9  11          0.40        -19.12        19.12 o                         
  -2   9  11         49.97         65.61        21.01 o                         
  -1   9  11        703.44        691.15        39.23 o                         
   0   9  11         16.95          8.19        19.89 o                         
   1   9  11         88.94         84.38        30.62 o                         
   2   9  11         80.62         76.91        30.49 o                         
   3   9  11          1.96        -42.44        42.44 o                         
   4   9  11          1.00          5.28        24.98 o                         
  -6  10  11         48.69         47.24        35.95 o                         
  -5  10  11         16.97         25.30        37.26 o                         
  -4  10  11         64.66         37.03        33.01 o                         
  -3  10  11         64.33         27.87        31.40 o                         
  -2  10  11          0.38         58.97        43.37 o                         
  -1  10  11        321.20        271.73        41.58 o                         
   0  10  11         92.34         38.25        24.19 o                         
   1  10  11        182.07        123.30        29.18 o                         
   2  10  11        121.40        144.62        34.94 o                         
   3  10  11        228.14        215.00        37.89 o                         
  -5  11  11          0.98        -16.83        28.61 o                         
  -4  11  11         71.66        -26.62        26.62 o                         
  -3  11  11         16.86         36.25        68.59 o                         
  -2  11  11         58.02        125.75        37.11 o                         
  -1  11  11          2.47         38.60        25.23 o                         
   0  11  11         82.78        137.05        31.48 o                         
   1  11  11         68.04         59.54        35.57 o                         
   2  11  11          3.93          6.73        23.16 o                         
  -4  12  11         39.32         21.21        57.30 o                         
  -3  12  11          1.42         -8.87        33.08 o                         
  -2  12  11          0.02         29.80        31.96 o                         
  -1  12  11         17.65         74.43        70.99 o                         
   0  12  11         26.12         13.70        82.69 o                         
   1  12  11          0.02        -17.39        32.42 o                         
  -8   0  12          0.05         -2.60        40.74 o                         
  -6   0  12         24.71         11.72        41.52 o                         
  -4   0  12        618.03        615.40        86.50 o                         
  -2   0  12       1694.01       1673.46       117.74 o                         
   0   0  12        262.61        250.97        76.42 o                         
   2   0  12         80.04         88.28        47.84 o                         
   4   0  12        237.66        118.40        60.30 o                         
  -8   1  12         14.58        -29.05        29.36 o                         
  -7   1  12          2.20        -22.16        22.16 o                         
  -6   1  12        254.32        377.93        49.89 o                         
  -5   1  12        516.96        444.89       115.28 o                         
  -4   1  12        248.82        247.25        43.10 o                         
  -3   1  12        101.55        111.53        33.50 o                         
  -2   1  12        702.14        674.17        59.09 o                         
  -1   1  12        333.29        383.96        46.49 o                         
   0   1  12        158.96         83.02        33.24 o                         
   1   1  12        113.16        146.48        36.87 o                         
   2   1  12          0.40         30.73        28.29 o                         
   3   1  12          4.85         -3.17        29.32 o                         
   4   1  12        121.05        178.57        48.50 o                         
   5   1  12        243.45        241.54        47.26 o                         
  -8   2  12          3.58         -6.69        30.34 o                         
  -7   2  12          4.03        -29.06        29.06 o                         
  -6   2  12         62.17         35.68        30.35 o                         
  -5   2  12         66.76         72.78        56.16 o                         
  -4   2  12         34.70         21.62        29.37 o                         
  -3   2  12         14.19         32.88        29.14 o                         
  -2   2  12          7.23         11.68        27.68 o                         
  -1   2  12        645.78        660.46        65.93 o                         
   0   2  12        563.68        574.07        54.84 o                         
   1   2  12         61.09         70.27        32.20 o                         
   2   2  12        511.91        417.39        65.27 o                         
   3   2  12         27.82         67.07        53.19 o                         
   4   2  12        144.06         94.41        38.80 o                         
   5   2  12        146.98        153.25        42.18 o                         
  -8   3  12        413.80        362.94        56.51 o                         
  -7   3  12          1.03         -3.69        25.90 o                         
  -6   3  12         30.12         41.03        31.02 o                         
  -5   3  12          3.41         -3.67        39.53 o                         
  -4   3  12         27.39         60.84        30.95 o                         
  -3   3  12         37.50         52.19        43.79 o                         
  -2   3  12        304.12        272.94        41.20 o                         
  -1   3  12        466.71        533.37        61.27 o                         
   0   3  12       1337.06       1306.93        75.16 o                         
   1   3  12          0.02         25.88        31.72 o                         
   2   3  12          0.00        -41.16        41.16 o                         
   3   3  12          4.46         50.21        33.30 o                         
   4   3  12          6.15        -22.23        28.16 o                         
   5   3  12         26.85         58.41        36.79 o                         
  -8   4  12         32.07          9.58        30.85 o                         
  -7   4  12         67.73         65.10        41.63 o                         
  -6   4  12          2.51         12.55        29.84 o                         
  -5   4  12         77.88         61.71        99.46 o                         
  -4   4  12          0.03          9.35        28.67 o                         
  -3   4  12          6.99        -21.45        21.45 o                         
  -2   4  12         77.65         95.58        45.70 o                         
  -1   4  12          9.78         23.51        26.94 o                         
   0   4  12       1483.66       1608.40        77.83 o                         
   1   4  12         98.31        118.06        38.01 o                         
   2   4  12        161.00        195.44        62.09 o                         
   3   4  12          0.99        -37.86        49.59 o                         
   4   4  12        259.15        219.70        47.34 o                         
   5   4  12          6.28         40.58        31.59 o                         
  -7   5  12         41.83         23.07        31.23 o                         
  -6   5  12        294.53        246.66        49.68 o                         
  -5   5  12         50.21        -29.16        31.88 o                         
  -4   5  12        589.48        532.63        73.90 o                         
  -3   5  12         33.91         47.29        30.89 o                         
  -2   5  12        165.97        139.24        37.18 o                         
  -1   5  12         68.21         89.82        31.93 o                         
   0   5  12        199.55        135.42        36.65 o                         
   1   5  12          3.88         -5.29        29.78 o                         
   2   5  12         28.16         51.63        31.74 o                         
   3   5  12        113.70        110.72        49.32 o                         
   4   5  12          2.57        -21.68        21.68 o                         
   5   5  12         15.32         15.00        34.39 o                         
  -7   6  12         51.87         66.35        32.90 o                         
  -6   6  12         75.06         83.50        35.08 o                         
  -5   6  12         15.77         18.89        31.00 o                         
  -4   6  12        291.77        373.51        47.89 o                         
  -3   6  12         41.69         38.96        53.40 o                         
  -2   6  12        257.22        239.62        44.88 o                         
  -1   6  12        327.49        319.53        44.29 o                         
   0   6  12         76.76         87.79        32.23 o                         
   1   6  12        161.30        226.94        50.70 o                         
   2   6  12        153.66        110.15        37.77 o                         
   3   6  12          7.07        -12.65        35.19 o                         
   4   6  12          3.56         13.67        48.84 o                         
  -7   7  12         95.70        107.10        48.44 o                         
  -6   7  12        405.32        319.29        52.13 o                         
  -5   7  12         80.06         78.60        40.11 o                         
  -4   7  12          8.01         -6.03        33.53 o                         
  -3   7  12        135.53        147.89        40.38 o                         
  -2   7  12        545.96        449.99        52.62 o                         
  -1   7  12          4.25        -20.66        22.98 o                         
   0   7  12          2.14        -12.02        32.22 o                         
   1   7  12        263.61        264.82        47.49 o                         
   2   7  12         15.91         -1.64        28.07 o                         
   3   7  12         76.14         32.02        37.52 o                         
   4   7  12        108.86         36.79        40.59 o                         
  -6   8  12        202.68        150.80        40.62 o                         
  -5   8  12         17.37         58.30        38.80 o                         
  -4   8  12        166.26         87.71        37.03 o                         
  -3   8  12        360.73        407.43        64.04 o                         
  -2   8  12         47.72        -10.50        26.10 o                         
  -1   8  12        174.16        148.33        32.36 o                         
   0   8  12          0.03        -28.45        28.45 o                         
   1   8  12         19.64         28.19        32.58 o                         
   2   8  12        251.00        275.43        42.97 o                         
   3   8  12        109.54         56.70        41.91 o                         
  -6   9  12         60.55        -10.01        29.13 o                         
  -5   9  12         76.68         98.05        37.91 o                         
  -4   9  12         90.11         90.01        32.51 o                         
  -3   9  12          7.99         44.58        26.42 o                         
  -2   9  12         52.57         76.23        27.06 o                         
  -1   9  12        518.77        510.93        43.95 o                         
   0   9  12        218.93        221.27        43.24 o                         
   1   9  12        757.74        851.03        69.68 o                         
   2   9  12         22.64          6.59        38.29 o                         
   3   9  12         56.97         87.19        33.70 o                         
  -5  10  12        323.11        293.21        52.41 o                         
  -4  10  12         97.09         60.97        38.28 o                         
  -3  10  12         33.71         -7.85        38.05 o                         
  -2  10  12          0.09         33.85        47.02 o                         
  -1  10  12         71.68         67.45        39.42 o                         
   0  10  12         14.93          8.75        23.65 o                         
   1  10  12         28.22         19.33        28.80 o                         
   2  10  12         10.79         37.11        35.52 o                         
  -4  11  12          2.59         -3.00        46.69 o                         
  -3  11  12         29.63         48.21        34.82 o                         
  -2  11  12         42.10        137.64       139.43 o                         
  -1  11  12        211.51        145.60        80.72 o                         
   0  11  12         14.34         15.05        36.11 o                         
   1  11  12          2.96         35.38        63.73 o                         
  -7   0  13          1.22        -28.13        40.47 o                         
  -5   0  13         30.25        116.49        50.45 o                         
  -3   0  13          2.25        -23.89        51.21 o                         
  -1   0  13         15.13        -25.92        67.67 o                         
   1   0  13          2.30         15.80        40.45 o                         
   3   0  13         16.38        -58.29        67.89 o                         
  -7   1  13         23.20         28.84        35.82 o                         
  -6   1  13         17.75         52.94        33.66 o                         
  -5   1  13        149.21        207.30        41.65 o                         
  -4   1  13         98.19         63.46        35.23 o                         
  -3   1  13         26.63        -12.90        27.63 o                         
  -2   1  13        180.64        139.56        38.00 o                         
  -1   1  13        375.45        442.33        51.70 o                         
   0   1  13        116.15         54.62        35.77 o                         
   1   1  13        313.37        280.65        52.86 o                         
   2   1  13          5.81        -32.97        33.41 o                         
   3   1  13         66.24         12.94        33.20 o                         
   4   1  13        143.23        149.86        43.32 o                         
  -7   2  13        361.17        333.51        54.99 o                         
  -6   2  13        225.89        211.72        46.07 o                         
  -5   2  13         85.09         25.14        42.11 o                         
  -4   2  13          0.01         35.98        33.15 o                         
  -3   2  13          2.09          1.36        45.37 o                         
  -2   2  13          0.19         29.29        32.08 o                         
  -1   2  13         85.41         64.82        36.85 o                         
   0   2  13        242.39         76.59        48.75 o                         
   1   2  13         18.96         -9.81        28.59 o                         
   2   2  13         11.86         -9.13        28.45 o                         
   3   2  13        154.94        173.34        43.55 o                         
   4   2  13         14.79         68.80        34.66 o                         
  -7   3  13         36.90          1.03        33.48 o                         
  -6   3  13          0.42         -7.53        30.10 o                         
  -5   3  13        154.35        150.73        48.10 o                         
  -4   3  13         16.17         33.52        29.56 o                         
  -3   3  13       1234.80       1312.57       113.06 o                         
  -2   3  13         43.54         93.59        33.40 o                         
  -1   3  13         18.96         66.95        29.51 o                         
   0   3  13        134.81        167.59        48.49 o                         
   1   3  13         85.40         51.64        40.67 o                         
   2   3  13         32.92         -2.97        32.43 o                         
   3   3  13        193.85        171.05        45.84 o                         
   4   3  13          8.65        -17.07        27.68 o                         
  -7   4  13         80.71         84.96        38.24 o                         
  -6   4  13         10.43         41.06        39.63 o                         
  -5   4  13        245.06        201.80        45.77 o                         
  -4   4  13         60.11         65.16        34.30 o                         
  -3   4  13        501.08        521.11        70.03 o                         
  -2   4  13        227.85        215.12        60.80 o                         
  -1   4  13        262.69        275.07        46.31 o                         
   0   4  13         14.63         27.88        30.64 o                         
   1   4  13        180.16        224.43        59.46 o                         
   2   4  13         10.88         31.11        30.40 o                         
   3   4  13        125.97        105.71        37.76 o                         
   4   4  13         37.81         53.85        44.17 o                         
  -7   5  13         61.12        -10.91        32.72 o                         
  -6   5  13        107.93         88.48        37.04 o                         
  -5   5  13          1.00        -36.91        36.91 o                         
  -4   5  13          9.29        -24.42        24.42 o                         
  -3   5  13        506.89        499.33        65.59 o                         
  -2   5  13          3.89        -19.54        29.88 o                         
  -1   5  13        685.30        649.03        71.79 o                         
   0   5  13         50.01        117.40        42.18 o                         
   1   5  13        374.95        237.17        66.69 o                         
   2   5  13        166.43        146.63        43.27 o                         
   3   5  13         37.72        -25.99        40.74 o                         
   4   5  13         71.66         30.30        33.83 o                         
  -6   6  13        437.42        496.11        57.58 o                         
  -5   6  13          2.63         24.09        31.00 o                         
  -4   6  13          0.11         16.95        28.21 o                         
  -3   6  13         17.36         15.51        26.01 o                         
  -2   6  13         22.98        -17.84        35.72 o                         
  -1   6  13         13.90         15.85        29.17 o                         
   0   6  13        218.32        126.16        35.85 o                         
   1   6  13         40.80          3.34        35.07 o                         
   2   6  13        395.81        426.76        51.80 o                         
   3   6  13         45.82         69.41        71.75 o                         
  -6   7  13          7.03         49.21        32.39 o                         
  -5   7  13        185.87        182.53        59.13 o                         
  -4   7  13        112.60         79.20        34.85 o                         
  -3   7  13          1.28          5.92        27.53 o                         
  -2   7  13         42.57         48.66        30.29 o                         
  -1   7  13        300.54        288.53        42.22 o                         
   0   7  13        202.27        141.04        55.08 o                         
   1   7  13         57.94         52.45        35.36 o                         
   2   7  13        127.78         81.62        49.18 o                         
   3   7  13        152.30        131.33        47.02 o                         
  -5   8  13          7.10          2.58        31.50 o                         
  -4   8  13        254.92        379.37        64.43 o                         
  -3   8  13         37.97          4.13        26.31 o                         
  -2   8  13        397.77        379.03        44.50 o                         
  -1   8  13          4.16         -4.52        24.50 o                         
   0   8  13          0.17          6.89        24.93 o                         
   1   8  13          4.38          9.67        28.67 o                         
   2   8  13          0.10         36.11        27.99 o                         
  -4   9  13         35.47         55.22        41.24 o                         
  -3   9  13        110.62         79.68        39.54 o                         
  -2   9  13          0.11        -21.82        21.82 o                         
  -1   9  13          1.15         33.38        28.59 o                         
   0   9  13         17.26         21.77        29.32 o                         
   1   9  13          0.02        -28.56        28.56 o                         
  -3  10  13         60.74         27.46        32.67 o                         
  -2  10  13        249.54        250.49        33.20 o                         
  -1  10  13         39.85         12.47        25.40 o                         
   0  10  13        195.61        196.36        39.92 o                         
  -6   0  14        255.83        409.22       136.97 o                         
  -4   0  14       1551.26       1525.49       132.51 o                         
  -2   0  14        599.71        623.05        88.62 o                         
   0   0  14          7.40         -7.89        40.92 o                         
   2   0  14         15.23         39.57        47.17 o                         
  -7   1  14        253.70        108.48        72.94 o                         
  -6   1  14        276.59        253.18        48.32 o                         
  -5   1  14         12.99        -12.67        25.46 o                         
  -4   1  14        124.68        150.00        41.16 o                         
  -3   1  14        110.12         93.65        35.48 o                         
  -2   1  14        494.42        562.46        58.62 o                         
  -1   1  14         40.10         24.19        27.10 o                         
   0   1  14        275.29        309.43        52.02 o                         
   1   1  14        129.63        160.63        35.86 o                         
   2   1  14        287.60        334.16        58.64 o                         
   3   1  14         65.32         73.81        43.02 o                         
  -6   2  14         46.06         32.51        32.83 o                         
  -5   2  14        128.66        138.77        42.26 o                         
  -4   2  14         42.38         30.38        32.84 o                         
  -3   2  14         24.04        -20.99        20.99 o                         
  -2   2  14        401.91        379.43        49.52 o                         
  -1   2  14         19.98         11.38        27.43 o                         
   0   2  14        352.99        318.33        78.72 o                         
   1   2  14         51.35         11.63        32.12 o                         
   2   2  14         37.30         42.59        37.15 o                         
   3   2  14        174.37        174.87        44.14 o                         
  -6   3  14         89.13        148.79        41.26 o                         
  -5   3  14          0.08        -25.24        25.24 o                         
  -4   3  14        220.90        197.60        42.50 o                         
  -3   3  14        281.88        275.09        46.79 o                         
  -2   3  14        341.95        260.44        52.46 o                         
  -1   3  14         35.70         44.06        30.33 o                         
   0   3  14         76.68         55.44        36.05 o                         
   1   3  14        143.11        194.86        41.68 o                         
   2   3  14        118.07        174.81        42.31 o                         
   3   3  14          3.47        -11.31        27.46 o                         
  -6   4  14         85.63         20.43        48.36 o                         
  -5   4  14          0.38         22.57        30.62 o                         
  -4   4  14         40.61         54.69        34.86 o                         
  -3   4  14         38.03         19.74        33.94 o                         
  -2   4  14         22.00          4.50        28.56 o                         
  -1   4  14        142.17        131.50        41.96 o                         
   0   4  14         87.27         48.83        53.03 o                         
   1   4  14          0.33        -29.96        29.96 o                         
   2   4  14        180.54        178.17        43.24 o                         
   3   4  14          2.59        -16.17        29.65 o                         
  -6   5  14          9.20        -25.67        29.25 o                         
  -5   5  14        137.95        165.67        37.94 o                         
  -4   5  14         17.88         -0.87        30.01 o                         
  -3   5  14        136.45         35.73        39.23 o                         
  -2   5  14         99.60         76.18        36.24 o                         
  -1   5  14        170.30        147.32        38.65 o                         
   0   5  14          5.91          1.25        33.60 o                         
   1   5  14          0.86         20.95        30.06 o                         
   2   5  14         23.49        -27.79        27.79 o                         
   3   5  14          0.10         20.48        48.60 o                         
  -5   6  14          0.93          1.40        27.77 o                         
  -4   6  14        122.92         87.61        43.33 o                         
  -3   6  14         48.94         39.15        51.03 o                         
  -2   6  14         20.14          7.04        29.17 o                         
  -1   6  14         43.72         75.76        34.95 o                         
   0   6  14         29.40          7.19        44.84 o                         
   1   6  14         56.21        -17.68        54.67 o                         
   2   6  14          4.82        -11.14        44.59 o                         
  -5   7  14        221.36        236.18        49.28 o                         
  -4   7  14          0.20        -24.64        24.64 o                         
  -3   7  14         68.69         25.04        30.37 o                         
  -2   7  14         13.35         48.69        45.87 o                         
  -1   7  14         42.64         54.74        30.57 o                         
   0   7  14          2.64         26.29        31.55 o                         
   1   7  14          1.82          5.24        27.17 o                         
   2   7  14        110.07         47.31        77.12 o                         
  -4   8  14         36.68        -10.43        29.45 o                         
  -3   8  14        124.37        164.46        38.93 o                         
  -2   8  14         39.66        118.96        79.92 o                         
  -1   8  14         50.89          2.97        29.50 o                         
   0   8  14         79.24         48.44        32.21 o                         
   1   8  14        462.53        432.35        58.13 o                         
  -2   9  14         13.80         -4.56        47.23 o                         
  -1   9  14         66.95         38.92        38.37 o                         
  -5   0  15         77.15         97.75        49.88 o                         
  -3   0  15        143.80        106.00        59.30 o                         
  -1   0  15        245.22        172.71        78.52 o                         
   1   0  15        458.38        468.54        80.05 o                         
  -6   1  15         51.84         61.46        35.04 o                         
  -5   1  15         89.18        139.07        39.10 o                         
  -4   1  15         32.87         45.00        33.17 o                         
  -3   1  15        122.98         95.21        38.66 o                         
  -2   1  15          0.43        -22.86        22.86 o                         
  -1   1  15         22.29         42.54        36.46 o                         
   0   1  15         67.48         89.26        34.58 o                         
   1   1  15         13.18          0.64        85.78 o                         
   2   1  15         63.83         45.33        34.71 o                         
  -5   2  15         85.82         92.19        36.71 o                         
  -4   2  15        101.18        113.19        40.75 o                         
  -3   2  15         33.64         30.02        46.53 o                         
  -2   2  15         40.90         64.90        34.01 o                         
  -1   2  15        200.81        240.11        45.52 o                         
   0   2  15        164.99        101.06        45.89 o                         
   1   2  15        157.39        154.42        55.85 o                         
   2   2  15          3.74        -22.24        61.56 o                         
  -5   3  15        429.82        449.28        57.13 o                         
  -4   3  15        270.82        176.52        48.53 o                         
  -3   3  15         47.66         70.41        32.52 o                         
  -2   3  15          1.42         61.66        35.96 o                         
  -1   3  15         33.82         67.92        33.20 o                         
   0   3  15          5.79         31.85        30.61 o                         
   1   3  15          1.92         51.94        43.71 o                         
   2   3  15         72.77         76.20        33.73 o                         
  -5   4  15         35.57        -11.25        24.69 o                         
  -4   4  15        250.55        278.72        46.76 o                         
  -3   4  15        362.62        254.18        53.65 o                         
  -2   4  15        121.37         39.36        34.84 o                         
  -1   4  15         83.10         24.50        30.40 o                         
   0   4  15         24.38         -4.90        29.59 o                         
   1   4  15         28.15         26.45        26.39 o                         
  -4   5  15          0.01         36.19        33.61 o                         
  -3   5  15        109.12        105.15        38.65 o                         
  -2   5  15         64.56         30.21        30.74 o                         
  -1   5  15        152.28         60.63        35.38 o                         
   0   5  15        433.99        370.87        75.79 o                         
   1   5  15         16.88        -27.58        27.58 o                         
  -4   6  15          1.06         53.67        32.09 o                         
  -3   6  15         28.93        -25.88        25.88 o                         
  -2   6  15         65.06         85.62        35.08 o                         
  -1   6  15          6.62        -27.28        27.28 o                         
   0   6  15        355.03        296.80        55.57 o                         
  -2   7  15        312.00        368.58        49.74 o                         
  -1   7  15          6.94         14.85        30.76 o                         
  -4   0  16         27.17         82.80        46.35 o                         
  -2   0  16         72.16         35.31        55.84 o                         
   0   0  16         13.09         27.39        35.10 o                         
  -4   1  16        155.57        142.08        40.01 o                         
  -3   1  16          5.95        -26.05        26.05 o                         
  -2   1  16         58.48         73.51        36.22 o                         
  -1   1  16         12.99        -41.14        50.46 o                         
   0   1  16         22.97         41.69        45.13 o                         
  -4   2  16         11.85         -9.39        22.63 o                         
  -3   2  16         17.73          4.61        41.38 o                         
  -2   2  16         65.67         29.44        36.43 o                         
  -1   2  16         82.99         29.77        48.51 o                         
   0   2  16          3.92         35.95        27.76 o                         
  -3   3  16         39.26         46.13        33.66 o                         
  -2   3  16         72.12         74.25        35.57 o                         
  -1   3  16          0.28          6.09        33.47 o                         
   0   3  16        351.46        362.16        51.11 o                         
  -2   4  16        128.51         99.89        41.15 o                         
  -1   4  16         20.52         30.87        33.73 o                         
                                                                                
